# Supplementary material for: Allosteric activation of the metabolic enzyme GPD1 inhibits bladder cancer growth via the lysoPC-PAFR-TRPV2 axis
Source: J Hematol Oncol. 2022 Jul 14;15:93. doi: 10.1186/s13045-022-01312-5 (PMC9284842; doi:10.1186/s13045-022-01312-5)
Supplement: Supplementary file 1 — Additional file 1: Table S1. Summary of the characteristics of 17 patients. [file 13045_2022_1312_MOESM1_ESM.xls]

## Sheet: Sheet1
No.	Sex	Age	TNM stage	Muscle Invasion
1	M	66	T3b,N1,cM0	Yes
2	F	69	T1,N0,cM0	No
3	M	76	T3a,N0,cM0	Yes
4	M	72	T2b,N0,cM0	Yes
5	M	77	T4a,N2,Mx	Yes
6	M	68	T4,N1,cM0	Yes
7	M	70	T3,N0,cM0	Yes
8	F	69	T1,N0,cM0	No
9	M	72	T2,N0,cM0	Yes
10	F	73	T3,N0,cM0	Yes
11	M	66	T1,Nx,cM0	No
12	M	62	T1,N0,Mx	No
13	F	80	T1,Nx,CM0	No
14	F	82	T2,N0,cM0	Yes
15	M	74	T1,N0,cM0	No
16	M	67	T3,N0,M0	Yes
17	F	85	T2,N0,Mx	Yes
