# Supplementary material for: Allosteric activation of the metabolic enzyme GPD1 inhibits bladder cancer growth via the lysoPC-PAFR-TRPV2 axis
Source: J Hematol Oncol. 2022 Jul 14;15:93. doi: 10.1186/s13045-022-01312-5 (PMC9284842; doi:10.1186/s13045-022-01312-5)
Supplement: Supplementary file 2 — Additional file 2: Table S2. The proteomic data per sample. [file 13045_2022_1312_MOESM2_ESM.xlsx]

## Sheet: Diff distribution
Compared sample name	Up-regulated	Down-regulated
T/N	1584	518

## Sheet: TvsN
Protein accession	Protein description	T/N Ratio	Regulated Type	T/N P value	Gene name	Mol. weight [kDa]	Sequence coverage [%]	MS/MS Counts	Peptides	Unique peptides	MS/MS Count N1	MS/MS Count N1_2	MS/MS Count N2	MS/MS Count N2_2	MS/MS Count N3	MS/MS Count N3_2	MS/MS Count N4	MS/MS Count N4_2	MS/MS Count N5	MS/MS Count N5_2	MS/MS Count N6	MS/MS Count N6_2	MS/MS Count N7	MS/MS Count N7_2	MS/MS Count N8_2	MS/MS Count N9	MS/MS Count N9_2	MS/MS Count T1	MS/MS Count T1_2	MS/MS Count T2	MS/MS Count T2_2	MS/MS Count T3	MS/MS Count T3_2	MS/MS Count T4	MS/MS Count T4_2	MS/MS Count T5	MS/MS Count T5_2	MS/MS Count T6	MS/MS Count T6_2	MS/MS Count T7	MS/MS Count T7_2	MS/MS Count T8_2	MS/MS Count T9	MS/MS Count T9_2	Peptides N1	Peptides N1_2	Peptides N2	Peptides N2_2	Peptides N3
A0A075B6P5	Immunoglobulin kappa variable 2-28 OS=Homo sapiens OX=9606 GN=IGKV2-28 PE=3 SV=1	0.534	Down	0.0141376	IGKV2-28	12.957	42.5	76	5	3	4	2	3	3	4	1	4	1	5	1	4	0	4	2	1	4	3	0	0	3	5	1	1	3	1	4	1	2	1	2	1	2	2	1	4	2	3	4	4
A0A0B4J1V0	Immunoglobulin heavy variable 3-15 OS=Homo sapiens OX=9606 GN=IGHV3-15 PE=3 SV=1	0.521	Down	0.0047981	IGHV3-15	12.926	31.9	21	4	3	2	1	2	1	2	1	1	1	1	0	0	0	1	1	1	0	0	0	0	1	1	0	0	0	1	1	0	0	0	0	1	1	0	0	3	3	4	3	4
A0FGR8	Extended synaptotagmin-2 OS=Homo sapiens OX=9606 GN=ESYT2 PE=1 SV=1	0.657	Down	0.011444	ESYT2	102.36	46.4	399	31	31	15	11	1	7	18	11	18	10	9	11	16	9	16	15	9	16	15	5	6	0	1	13	14	20	8	15	13	8	11	19	10	11	21	17	21	19	7	14	21
A0MZ66	Shootin-1 OS=Homo sapiens OX=9606 GN=SHTN1 PE=1 SV=4	2.042	Up	0.0023202	SHTN1	71.639	42.3	84	20	20	0	2	0	1	0	5	0	2	2	1	1	1	1	1	0	0	0	2	3	0	0	9	5	7	5	1	3	1	9	7	2	3	1	9	2	6	1	6	5
A1IGU5	Rho guanine nucleotide exchange factor 37 OS=Homo sapiens OX=9606 GN=ARHGEF37 PE=2 SV=2	0.311	Down	6.0032e-05	ARHGEF37	76.277	26.8	44	12	12	3	3	0	0	6	3	0	0	0	0	6	2	3	3	1	6	2	1	0	0	0	0	2	0	0	2	0	0	0	0	0	1	0	0	7	5	1	1	11
A1L4H1	Soluble scavenger receptor cysteine-rich domain-containing protein SSC5D OS=Homo sapiens OX=9606 GN=SSC5D PE=1 SV=3	0.349	Down	0.00022105	SSC5D	165.74	21.1	109	20	20	2	2	7	7	4	1	8	5	4	4	8	8	8	8	4	3	1	1	0	4	1	0	0	0	3	8	0	0	2	3	0	3	0	0	10	12	12	12	12
A5A3E0	POTE ankyrin domain family member F OS=Homo sapiens OX=9606 GN=POTEF PE=1 SV=2	0.593	Down	0.0099581	POTEF	121.44	14	71	12	1	9	0	3	0	5	0	4	0	4	0	5	0	4	0	0	5	0	3	0	3	0	3	0	4	0	5	0	5	0	6	0	0	3	0	10	8	8	9	11
A5PLL7	Transmembrane protein 189 OS=Homo sapiens OX=9606 GN=TMEM189 PE=1 SV=3	3.97	Up	0.0083218	TMEM189	31.135	23.7	25	4	4	0	0	0	0	0	0	0	0	1	1	0	0	0	0	0	0	0	0	0	0	0	4	0	3	0	1	2	5	0	5	0	0	0	3	0	2	1	1	1
A5YKK6	CCR4-NOT transcription complex subunit 1 OS=Homo sapiens OX=9606 GN=CNOT1 PE=1 SV=2	1.994	Up	0.0098557	CNOT1	266.94	32.1	378	55	55	5	4	0	7	10	4	10	3	7	13	5	3	3	4	2	10	4	7	5	0	0	34	18	32	8	13	25	30	18	27	11	5	35	16	22	14	7	16	29
A6NFQ2	TRPM8 channel-associated factor 2 OS=Homo sapiens OX=9606 GN=TCAF2 PE=1 SV=2	3.754	Up	0.0068807	TCAF2	100.9	22	36	12	12	0	0	0	0	0	0	0	0	0	1	0	0	0	0	0	0	0	0	0	0	0	9	2	4	1	1	1	0	1	0	1	1	14	0	2	1	0	1	3
A6NHR9	Structural maintenance of chromosomes flexible hinge domain-containing protein 1 OS=Homo sapiens OX=9606 GN=SMCHD1 PE=1 SV=2	2.913	Up	0.00026113	SMCHD1	226.37	36.6	203	47	47	2	1	0	1	1	0	7	1	5	6	3	1	1	1	3	2	3	4	2	0	0	21	4	15	4	13	13	17	9	11	6	6	6	34	7	10	2	8	15
A9UHW6	MIF4G domain-containing protein OS=Homo sapiens OX=9606 GN=MIF4GD PE=1 SV=1	0.514	Down	0.0046047	MIF4GD	25.423	27.5	27	5	5	2	0	0	0	4	1	0	1	0	0	3	2	0	1	1	2	1	0	0	0	0	1	2	1	0	1	0	0	1	0	0	0	1	2	3	1	0	2	4
B0I1T2	Unconventional myosin-Ig OS=Homo sapiens OX=9606 GN=MYO1G PE=1 SV=2	2.453	Up	0.0026773	MYO1G	116.44	41.7	102	26	24	1	0	0	1	0	0	13	0	4	0	1	0	0	0	0	0	0	9	0	0	1	10	0	7	5	10	0	9	8	4	3	10	5	1	8	4	0	10	8
C4AMC7	Putative WAS protein family homolog 3 OS=Homo sapiens OX=9606 GN=WASH3P PE=1 SV=2	1.526	Up	0.035903	WASH3P	49.994	28.1	53	10	5	0	2	0	0	1	3	2	2	0	3	3	0	0	2	2	1	1	0	1	0	0	3	3	2	2	0	4	2	5	1	2	1	1	4	4	5	1	1	4
E9PAV3	"Nascent polypeptide-associated complex subunit alpha, muscle-specific form OS=Homo sapiens OX=9606 GN=NACA PE=1 SV=1"	1.65	Up	0.0031557	NACA	205.42	8.4	113	6	5	3	4	2	3	3	2	4	4	2	3	2	4	3	3	4	3	4	2	4	3	3	4	5	4	3	2	5	4	4	3	2	3	4	5	5	4	4	4	4
O00139	Kinesin-like protein KIF2A OS=Homo sapiens OX=9606 GN=KIF2A PE=1 SV=3	2.137	Up	0.0004411	KIF2A	79.954	22.9	54	13	13	0	0	0	0	2	0	0	0	1	1	1	1	0	0	0	0	0	0	0	0	0	9	4	6	0	4	4	3	3	3	2	1	6	3	3	3	0	4	5
O00148	ATP-dependent RNA helicase DDX39A OS=Homo sapiens OX=9606 GN=DDX39A PE=1 SV=2	2.774	Up	0.024479	DDX39A	49.129	52.2	84	19	8	2	0	0	1	2	0	6	1	2	5	2	0	1	0	1	2	1	3	2	0	0	6	0	5	2	6	1	8	7	9	1	0	3	5	14	12	6	9	14
O00154	Cytosolic acyl coenzyme A thioester hydrolase OS=Homo sapiens OX=9606 GN=ACOT7 PE=1 SV=3	2.016	Up	0.0104171	ACOT7	41.796	48.2	108	13	13	3	1	0	1	3	6	2	1	1	2	2	3	1	1	2	1	3	1	1	2	1	6	0	8	3	5	4	12	5	12	3	3	2	7	4	7	4	6	5
O00159	Unconventional myosin-Ic OS=Homo sapiens OX=9606 GN=MYO1C PE=1 SV=4	0.498	Down	0.00196391	MYO1C	121.68	52.4	616	45	45	32	20	9	18	38	11	29	15	25	26	28	15	33	14	7	27	9	10	16	4	4	18	14	28	15	22	9	14	12	19	19	13	30	13	34	29	23	21	38
O00182	Galectin-9 OS=Homo sapiens OX=9606 GN=LGALS9 PE=1 SV=2	2.354	Up	0.0036625	LGALS9	39.518	39.4	109	10	6	4	1	0	1	2	1	5	4	3	2	3	3	1	4	2	3	3	2	4	0	0	5	3	8	6	5	3	5	6	4	4	4	5	3	6	7	3	3	3
O00193	Small acidic protein OS=Homo sapiens OX=9606 GN=SMAP PE=1 SV=1	4.78	Up	1.4103e-07	SMAP	20.332	25.7	82	3	3	1	2	1	2	2	3	2	1	1	1	1	3	0	1	1	3	1	1	3	3	1	5	3	5	3	2	5	4	5	3	4	1	4	4	2	1	2	1	3
O00214	Galectin-8 OS=Homo sapiens OX=9606 GN=LGALS8 PE=1 SV=4	1.761	Up	0.0062828	LGALS8	35.808	14.8	17	4	4	0	1	0	0	0	0	0	0	0	1	0	1	0	2	0	0	0	1	0	0	0	0	2	0	1	0	2	0	2	0	2	1	1	0	4	4	0	2	3
O00221	NF-kappa-B inhibitor epsilon OS=Homo sapiens OX=9606 GN=NFKBIE PE=1 SV=3	2.044	Up	0.0129578	NFKBIE	52.863	16	23	5	5	0	0	0	0	0	0	1	0	0	0	2	0	0	0	0	0	0	2	0	0	0	2	1	4	2	1	0	2	1	2	1	1	0	1	2	2	1	1	3
O00267	Transcription elongation factor SPT5 OS=Homo sapiens OX=9606 GN=SUPT5H PE=1 SV=1	2.46	Up	1.5812e-06	SUPT5H	121	31.7	200	25	25	3	3	0	3	2	3	5	3	5	4	3	3	3	1	2	3	3	3	5	0	0	13	11	9	8	4	20	10	16	11	6	3	12	20	9	8	3	8	12
O00339	Matrilin-2 OS=Homo sapiens OX=9606 GN=MATN2 PE=1 SV=4	0.392	Down	0.00185733	MATN2	106.84	41.5	219	29	29	10	7	4	0	10	7	24	3	3	6	26	8	15	8	11	10	3	5	5	4	0	0	0	0	6	7	0	0	7	1	7	5	17	0	17	16	12	6	18
O00400	Acetyl-coenzyme A transporter 1 OS=Homo sapiens OX=9606 GN=SLC33A1 PE=1 SV=1	1.623	Up	0.0061046	SLC33A1	60.908	16.2	56	7	7	0	1	1	1	1	1	1	0	2	3	1	1	2	0	2	0	1	0	1	0	0	5	2	2	0	2	3	4	7	4	1	1	2	4	4	5	1	6	4
O00408	"cGMP-dependent 3',5'-cyclic phosphodiesterase OS=Homo sapiens OX=9606 GN=PDE2A PE=1 SV=1"	0.273	Down	0.0071409	PDE2A	105.72	18.4	20	9	9	0	1	0	0	4	0	2	0	1	0	2	0	2	1	0	6	0	0	0	0	0	0	0	0	0	0	0	0	0	0	0	1	0	0	4	2	0	0	5
O00422	Histone deacetylase complex subunit SAP18 OS=Homo sapiens OX=9606 GN=SAP18 PE=1 SV=1	2.228	Up	0.038443	SAP18	17.561	41.2	43	6	6	2	0	0	0	2	0	1	0	1	0	2	0	0	0	0	1	0	0	1	0	0	5	0	5	1	3	2	5	1	6	1	1	2	1	3	1	0	0	3
O00423	Echinoderm microtubule-associated protein-like 1 OS=Homo sapiens OX=9606 GN=EML1 PE=1 SV=3	0.219	Down	0.00023981	EML1	89.86	47.2	163	24	22	13	4	0	0	19	2	6	9	3	3	11	3	8	11	5	17	3	4	3	0	0	0	1	10	3	4	0	1	2	0	0	9	9	0	21	10	5	5	22
O00425	Insulin-like growth factor 2 mRNA-binding protein 3 OS=Homo sapiens OX=9606 GN=IGF2BP3 PE=1 SV=2	37.456	Up	0.020702	IGF2BP3	63.704	37.1	78	16	14	0	0	0	0	5	0	1	0	1	0	0	0	0	0	0	0	0	0	1	0	1	11	0	8	0	1	0	11	9	11	0	0	0	18	4	2	0	2	10
O00468	Agrin OS=Homo sapiens OX=9606 GN=AGRN PE=1 SV=6	2.96	Up	0.000144022	AGRN	217.32	39.7	658	55	55	12	10	1	13	8	13	25	7	13	14	17	10	8	6	6	8	9	9	25	5	21	31	13	40	26	48	32	55	17	56	29	11	43	17	32	26	5	26	30
O00470	Homeobox protein Meis1 OS=Homo sapiens OX=9606 GN=MEIS1 PE=1 SV=1	0.474	Down	3.1326e-06	MEIS1	43.016	11.8	19	4	4	1	0	0	0	2	0	1	0	2	0	2	1	1	1	0	2	1	1	0	0	0	0	1	1	0	0	0	0	0	1	0	1	0	0	4	1	0	1	4
O00499	Myc box-dependent-interacting protein 1 OS=Homo sapiens OX=9606 GN=BIN1 PE=1 SV=1	0.307	Down	0.00033686	BIN1	64.699	42	257	20	19	11	7	5	3	20	8	13	12	8	1	9	7	16	11	10	19	11	2	4	4	0	5	3	9	9	10	0	3	6	6	7	7	6	5	18	11	11	5	17
O00515	Ladinin-1 OS=Homo sapiens OX=9606 GN=LAD1 PE=1 SV=2	4.631	Up	0.0021984	LAD1	57.13	39.3	113	20	20	0	0	0	0	0	4	0	1	0	11	0	0	0	0	0	0	0	0	5	0	0	10	14	10	6	1	15	3	3	14	3	0	10	3	2	3	1	3	3
O00541	Pescadillo homolog OS=Homo sapiens OX=9606 GN=PES1 PE=1 SV=1	6.461	Up	0.00049931	PES1	68.002	19	58	9	9	1	0	0	0	1	0	0	0	1	0	1	0	0	0	0	1	2	1	1	0	0	6	7	2	0	2	3	5	5	4	2	0	4	9	2	2	0	3	2
O00567	Nucleolar protein 56 OS=Homo sapiens OX=9606 GN=NOP56 PE=1 SV=4	2.218	Up	0.0165405	NOP56	66.049	58.1	265	27	27	6	5	0	8	7	2	12	1	8	6	7	2	3	7	2	3	4	3	12	0	0	14	12	22	1	8	11	21	15	14	9	5	17	18	14	11	5	12	13
O00635	E3 ubiquitin-protein ligase TRIM38 OS=Homo sapiens OX=9606 GN=TRIM38 PE=1 SV=1	1.565	Up	0.029836	TRIM38	53.415	21.1	31	8	8	0	1	0	1	2	0	1	0	0	1	2	0	0	0	0	0	0	0	0	0	0	3	2	7	0	2	2	1	3	0	1	0	0	2	5	3	0	1	5
O00754	Lysosomal alpha-mannosidase OS=Homo sapiens OX=9606 GN=MAN2B1 PE=1 SV=3	1.799	Up	0.009164	MAN2B1	113.74	34.2	236	23	23	8	2	0	4	4	4	14	4	9	4	9	4	2	2	5	1	7	6	6	1	2	9	4	13	6	12	3	21	18	12	7	10	11	12	14	9	5	9	13
O14497	AT-rich interactive domain-containing protein 1A OS=Homo sapiens OX=9606 GN=ARID1A PE=1 SV=3	2.465	Up	0.000182672	ARID1A	242.04	30.6	201	41	37	0	1	0	1	1	0	3	2	1	8	2	2	1	1	3	1	2	1	2	0	0	18	11	27	3	6	23	15	12	18	5	3	17	11	7	7	5	7	12
O14498	Immunoglobulin superfamily containing leucine-rich repeat protein OS=Homo sapiens OX=9606 GN=ISLR PE=2 SV=1	0.624	Down	0.0035758	ISLR	45.997	28.7	82	8	8	2	3	2	2	5	4	3	4	3	4	5	3	1	3	2	5	1	3	3	1	2	0	0	0	2	4	0	3	3	2	2	4	1	0	5	5	6	6	8
O14558	Heat shock protein beta-6 OS=Homo sapiens OX=9606 GN=HSPB6 PE=1 SV=2	0.168	Down	2.0934e-05	HSPB6	17.135	78.1	222	9	9	14	10	4	4	12	7	9	9	6	12	12	8	11	12	11	12	8	7	5	8	0	2	1	3	5	5	0	0	3	2	4	11	4	1	9	7	5	5	9
O14576	Cytoplasmic dynein 1 intermediate chain 1 OS=Homo sapiens OX=9606 GN=DYNC1I1 PE=1 SV=2	0.205	Down	0.0066801	DYNC1I1	72.955	45.4	50	16	15	7	0	0	0	10	0	2	2	0	0	10	0	5	2	1	9	0	0	0	0	0	0	0	0	0	0	0	0	0	0	0	1	1	0	11	2	3	1	14
O14602	"Eukaryotic translation initiation factor 1A, Y-chromosomal OS=Homo sapiens OX=9606 GN=EIF1AY PE=1 SV=4"	2.198	Up	0.00110258	EIF1AY	16.442	43.1	54	6	1	2	1	1	1	2	0	2	2	2	2	2	2	1	1	1	2	0	0	2	2	0	4	2	4	0	2	0	3	1	3	1	0	4	2	4	3	2	1	3
O14647	Chromodomain-helicase-DNA-binding protein 2 OS=Homo sapiens OX=9606 GN=CHD2 PE=1 SV=2	2.014	Up	0.00062366	CHD2	211.34	12	33	15	13	0	0	0	0	0	0	0	1	0	0	0	0	0	0	0	0	0	1	0	0	0	3	1	5	0	4	4	4	2	2	1	0	2	3	2	3	0	3	4
O14681	Etoposide-induced protein 2.4 homolog OS=Homo sapiens OX=9606 GN=EI24 PE=1 SV=4	3.007	Up	0.0027198	EI24	38.964	16.8	23	5	5	0	0	0	0	0	0	0	0	0	1	0	0	0	1	0	0	1	0	2	0	0	0	4	1	2	0	3	0	3	0	3	1	0	1	0	2	0	3	0
O14744	Protein arginine N-methyltransferase 5 OS=Homo sapiens OX=9606 GN=PRMT5 PE=1 SV=4	1.939	Up	8.4315e-05	PRMT5	72.683	38.5	201	20	20	4	2	3	1	5	2	5	4	8	6	7	3	7	4	3	6	2	6	6	4	1	9	8	11	4	7	8	10	7	13	3	5	15	12	10	5	8	4	9
O14756	17-beta-hydroxysteroid dehydrogenase type 6 OS=Homo sapiens OX=9606 GN=HSD17B6 PE=1 SV=1	0.404	Down	0.0031427	HSD17B6	35.965	25.2	24	5	5	3	0	0	0	3	0	3	1	1	1	2	0	3	0	0	2	1	1	0	0	0	0	0	0	0	2	0	0	0	0	1	0	0	0	3	1	0	0	4
O14776	Transcription elongation regulator 1 OS=Homo sapiens OX=9606 GN=TCERG1 PE=1 SV=2	1.929	Up	9.71e-05	TCERG1	123.9	17.7	152	15	15	1	4	0	3	3	4	3	4	3	3	3	2	1	3	2	1	4	1	6	0	0	8	7	9	6	6	12	10	8	9	5	3	8	10	12	9	3	7	9
O14787	Transportin-2 OS=Homo sapiens OX=9606 GN=TNPO2 PE=1 SV=3	1.562	Up	0.0117841	TNPO2	101.39	29.9	123	22	15	5	1	0	1	6	1	4	1	4	4	9	1	3	0	2	3	0	3	3	0	0	7	4	7	1	8	2	7	13	7	1	1	7	7	12	7	3	5	17
O14828	Secretory carrier-associated membrane protein 3 OS=Homo sapiens OX=9606 GN=SCAMP3 PE=1 SV=3	1.656	Up	0.0020447	SCAMP3	38.287	38.9	87	9	9	2	3	0	1	2	1	2	4	0	2	3	2	3	1	1	1	2	1	3	0	0	4	3	6	4	5	6	4	4	3	1	2	5	6	3	4	2	2	3
O14893	Gem-associated protein 2 OS=Homo sapiens OX=9606 GN=GEMIN2 PE=1 SV=1	1.623	Up	0.0195849	GEMIN2	31.585	14.3	7	3	3	0	0	0	0	0	0	0	0	0	0	0	0	0	0	0	0	0	0	0	0	0	0	0	1	0	0	1	0	1	3	0	0	0	1	0	1	0	1	3
O14908	PDZ domain-containing protein GIPC1 OS=Homo sapiens OX=9606 GN=GIPC1 PE=1 SV=2	1.792	Up	0.00119764	GIPC1	36.049	56.8	99	11	10	2	1	0	0	2	2	3	1	2	4	4	3	0	1	0	5	1	2	3	0	0	6	2	6	2	2	7	6	6	6	6	0	7	7	5	4	2	2	7
O14920	Inhibitor of nuclear factor kappa-B kinase subunit beta OS=Homo sapiens OX=9606 GN=IKBKB PE=1 SV=1	1.867	Up	0.0030229	IKBKB	86.563	24.7	54	13	13	0	0	0	0	2	0	5	0	0	0	1	0	0	1	0	2	0	1	1	0	0	5	8	5	0	2	6	2	2	0	3	2	3	3	6	3	1	4	7
O14925	Mitochondrial import inner membrane translocase subunit Tim23 OS=Homo sapiens OX=9606 GN=TIMM23 PE=1 SV=1	3.455	Up	0.021263	TIMM23	21.943	23	21	3	3	0	1	0	0	0	1	0	1	0	1	0	1	0	1	1	0	0	1	1	0	0	1	1	1	0	0	1	1	1	0	1	1	2	2	2	2	0	0	3
O14929	Histone acetyltransferase type B catalytic subunit OS=Homo sapiens OX=9606 GN=HAT1 PE=1 SV=1	3.525	Up	4.4192e-05	HAT1	49.512	55.4	93	13	13	0	1	0	1	3	1	5	0	1	3	0	1	0	0	0	0	3	1	2	1	0	14	3	8	2	2	5	10	5	4	3	2	5	7	7	4	0	5	8
O14958	Calsequestrin-2 OS=Homo sapiens OX=9606 GN=CASQ2 PE=1 SV=2	0.136	Down	0.030324	CASQ2	46.435	20.3	16	5	5	1	0	0	0	1	0	0	0	0	0	3	0	8	0	0	3	0	0	0	0	0	0	0	0	0	0	0	0	0	0	0	0	0	0	4	0	1	0	3
O14974	Protein phosphatase 1 regulatory subunit 12A OS=Homo sapiens OX=9606 GN=PPP1R12A PE=1 SV=1	0.47	Down	0.00044093	PPP1R12A	115.28	40.8	414	37	36	16	10	5	9	19	11	7	18	3	11	21	13	23	19	16	21	9	6	14	12	2	14	9	15	10	13	13	6	16	16	10	12	9	6	24	15	16	14	30
O14980	Exportin-1 OS=Homo sapiens OX=9606 GN=XPO1 PE=1 SV=1	1.535	Up	0.0037999	XPO1	123.38	45.6	674	38	38	17	10	5	10	21	9	23	14	18	19	23	14	14	12	13	21	13	19	14	8	7	42	29	42	9	28	25	48	29	29	13	16	26	34	24	22	16	15	27
O14981	TATA-binding protein-associated factor 172 OS=Homo sapiens OX=9606 GN=BTAF1 PE=1 SV=2	2.788	Up	0.0191024	BTAF1	206.89	13.9	43	17	17	0	0	0	0	0	0	2	0	0	0	0	0	0	0	0	0	1	0	0	0	0	7	1	3	0	0	2	8	5	3	0	0	2	9	4	0	2	2	6
O15020	"Spectrin beta chain, non-erythrocytic 2 OS=Homo sapiens OX=9606 GN=SPTBN2 PE=1 SV=3"	2.315	Up	0.009723	SPTBN2	271.32	34.1	140	55	46	0	0	0	0	0	13	1	0	0	1	0	1	0	0	0	1	0	1	0	0	0	15	6	17	0	12	7	11	2	1	2	0	27	22	12	11	7	10	14
O15027	Protein transport protein Sec16A OS=Homo sapiens OX=9606 GN=SEC16A PE=1 SV=4	3.165	Up	4.8291e-07	SEC16A	251.89	27.9	185	34	34	2	1	0	3	2	2	4	2	5	2	6	1	0	1	1	1	2	2	5	0	0	22	16	13	4	4	9	11	7	16	3	3	12	23	8	9	1	10	8
O15042	U2 snRNP-associated SURP motif-containing protein OS=Homo sapiens OX=9606 GN=U2SURP PE=1 SV=2	2.658	Up	0.00088212	U2SURP	118.29	28.8	143	20	20	1	1	0	2	2	1	5	0	2	4	2	2	1	1	2	2	4	1	6	0	0	11	9	10	4	4	11	9	9	6	7	2	10	12	6	6	2	8	8
O15061	Synemin OS=Homo sapiens OX=9606 GN=SYNM PE=1 SV=2	0.104	Down	1.89969e-05	SYNM	172.77	65.3	924	82	82	85	22	9	11	80	20	26	48	1	20	62	43	76	77	54	84	38	16	24	19	0	0	0	1	10	33	0	0	13	1	8	39	1	3	73	43	33	37	74
O15066	Kinesin-like protein KIF3B OS=Homo sapiens OX=9606 GN=KIF3B PE=1 SV=1	1.823	Up	0.0046384	KIF3B	85.124	18.9	33	10	8	0	0	0	0	1	1	1	0	0	0	0	0	0	0	0	1	1	0	0	0	0	2	2	3	1	2	3	2	3	2	1	0	1	6	2	2	0	2	2
O15067	Phosphoribosylformylglycinamidine synthase OS=Homo sapiens OX=9606 GN=PFAS PE=1 SV=4	1.561	Up	0.020678	PFAS	144.73	49.3	408	35	35	10	7	9	6	17	5	21	4	15	6	17	3	11	6	4	18	3	5	7	9	0	27	12	30	10	22	11	24	12	19	8	6	29	15	18	15	13	13	24
O15075	Serine/threonine-protein kinase DCLK1 OS=Homo sapiens OX=9606 GN=DCLK1 PE=1 SV=2	0.236	Down	1.66542e-05	DCLK1	82.223	19.5	55	9	9	5	4	0	0	1	1	4	3	4	3	4	2	5	2	3	2	1	0	1	0	0	1	0	0	4	1	0	0	1	0	1	2	0	0	7	6	6	1	6
O15084	Serine/threonine-protein phosphatase 6 regulatory ankyrin repeat subunit A OS=Homo sapiens OX=9606 GN=ANKRD28 PE=1 SV=5	2.847	Up	0.00032383	ANKRD28	112.96	29.2	88	19	18	0	0	0	0	0	0	3	0	1	1	0	1	0	0	1	0	1	3	2	1	0	8	6	13	0	3	4	8	2	6	0	2	8	14	5	3	1	5	7
O15118	NPC intracellular cholesterol transporter 1 OS=Homo sapiens OX=9606 GN=NPC1 PE=1 SV=2	2.586	Up	0.0125023	NPC1	142.17	18.1	74	13	13	2	0	0	0	0	0	4	0	2	1	1	0	1	0	1	2	0	0	2	0	4	8	1	5	0	3	2	11	3	8	3	2	4	4	6	2	0	5	6
O15143	Actin-related protein 2/3 complex subunit 1B OS=Homo sapiens OX=9606 GN=ARPC1B PE=1 SV=3	1.603	Up	0.00113748	ARPC1B	40.949	58.9	440	18	17	13	10	6	12	16	5	15	10	18	10	18	10	11	7	12	9	7	10	10	6	11	25	14	25	14	22	10	18	12	21	9	12	22	10	14	11	12	10	14
O15160	DNA-directed RNA polymerases I and III subunit RPAC1 OS=Homo sapiens OX=9606 GN=POLR1C PE=1 SV=1	2.395	Up	0.0034981	POLR1C	39.249	54.9	84	11	11	2	1	0	3	2	2	1	0	1	1	1	2	0	1	2	1	2	0	2	0	0	9	4	9	1	2	4	7	5	2	3	1	5	8	3	3	0	4	5
O15173	Membrane-associated progesterone receptor component 2 OS=Homo sapiens OX=9606 GN=PGRMC2 PE=1 SV=1	0.565	Down	0.0026648	PGRMC2	23.818	40.4	82	8	7	3	5	1	1	5	2	4	1	5	5	3	1	5	2	3	0	2	1	1	1	1	2	3	4	1	2	4	2	2	4	2	1	2	1	5	6	4	4	6
O15228	Dihydroxyacetone phosphate acyltransferase OS=Homo sapiens OX=9606 GN=GNPAT PE=1 SV=1	1.777	Up	0.0092781	GNPAT	77.187	24.3	63	12	12	1	0	0	1	0	0	0	3	0	3	1	0	2	1	0	0	0	0	2	0	0	4	2	8	3	3	4	0	8	5	4	3	0	5	2	3	2	4	5
O15247	Chloride intracellular channel protein 2 OS=Homo sapiens OX=9606 GN=CLIC2 PE=1 SV=3	0.599	Down	0.028663	CLIC2	28.356	75.7	112	16	15	4	3	1	2	6	4	9	1	7	1	5	5	4	3	2	5	3	2	3	1	0	4	0	5	5	3	0	1	7	3	3	5	4	1	8	7	9	4	12
O15258	Protein RER1 OS=Homo sapiens OX=9606 GN=RER1 PE=1 SV=1	1.704	Up	0.0121368	RER1	22.958	24.5	110	4	4	2	1	1	4	2	2	5	2	3	2	5	2	1	2	2	2	2	6	3	1	1	5	3	8	2	5	3	5	3	7	2	4	8	4	3	1	1	3	3
O15264	Mitogen-activated protein kinase 13 OS=Homo sapiens OX=9606 GN=MAPK13 PE=1 SV=1	6.347	Up	0.000136526	MAPK13	42.089	37.3	66	12	11	0	0	0	2	0	0	1	0	1	3	1	0	0	0	0	0	0	2	0	0	0	9	11	8	0	2	7	5	3	2	1	1	6	1	4	0	0	2	4
O15269	Serine palmitoyltransferase 1 OS=Homo sapiens OX=9606 GN=SPTLC1 PE=1 SV=1	2.179	Up	0.00101986	SPTLC1	52.743	42.5	179	14	14	4	4	0	3	6	3	6	2	4	5	3	2	3	3	5	5	5	5	6	0	1	16	6	10	6	6	7	9	3	16	4	5	11	5	10	6	3	3	9
O15305	Phosphomannomutase 2 OS=Homo sapiens OX=9606 GN=PMM2 PE=1 SV=1	2.197	Up	0.0109573	PMM2	28.082	52	69	11	11	1	2	0	2	0	1	0	1	2	3	1	3	0	0	2	1	3	1	3	0	0	6	3	4	5	3	4	0	3	2	3	3	4	3	2	7	1	5	3
O15321	Transmembrane 9 superfamily member 1 OS=Homo sapiens OX=9606 GN=TM9SF1 PE=2 SV=2	3.303	Up	0.00199662	TM9SF1	68.86	27.4	60	10	10	0	0	0	0	0	0	1	0	1	0	1	0	0	0	0	0	0	0	1	0	0	8	0	9	0	6	4	4	3	11	2	0	5	4	2	1	2	3	2
O15344	E3 ubiquitin-protein ligase Midline-1 OS=Homo sapiens OX=9606 GN=MID1 PE=1 SV=1	0.399	Down	0.00121547	MID1	75.25	30	105	15	14	9	2	0	1	14	2	2	2	4	2	12	2	4	5	4	6	1	0	2	0	0	3	4	6	0	1	5	0	0	0	3	3	4	2	10	9	2	5	13
O15347	High mobility group protein B3 OS=Homo sapiens OX=9606 GN=HMGB3 PE=1 SV=4	5.625	Up	0.00099944	HMGB3	22.98	46	48	9	9	0	1	0	1	0	1	0	1	0	0	1	1	0	0	1	0	1	0	2	0	1	6	2	5	1	2	4	9	1	2	2	1	1	1	1	3	1	4	4
O15355	Protein phosphatase 1G OS=Homo sapiens OX=9606 GN=PPM1G PE=1 SV=1	3.178	Up	0.0020449	PPM1G	59.271	46.5	148	19	19	2	0	0	2	2	1	6	2	5	5	4	2	2	2	0	2	3	2	2	0	0	12	3	11	3	6	9	14	6	11	2	2	9	16	6	4	0	7	8
O15371	Eukaryotic translation initiation factor 3 subunit D OS=Homo sapiens OX=9606 GN=EIF3D PE=1 SV=1	1.597	Up	0.029743	EIF3D	63.972	52.7	245	20	20	6	3	0	4	9	5	11	3	7	5	7	5	8	5	3	5	4	10	5	1	1	19	10	16	7	11	6	12	6	12	6	8	18	7	11	8	4	10	13
O15427	Monocarboxylate transporter 4 OS=Homo sapiens OX=9606 GN=SLC16A3 PE=1 SV=1	3.63	Up	0.00167889	SLC16A3	49.469	16.3	73	7	7	0	1	0	3	0	0	1	1	1	3	1	1	0	0	2	1	3	0	4	1	3	5	2	6	3	2	7	5	3	7	1	2	1	3	5	3	1	5	2
O15438	Canalicular multispecific organic anion transporter 2 OS=Homo sapiens OX=9606 GN=ABCC3 PE=1 SV=3	7.496	Up	0.0177618	ABCC3	169.34	18.2	38	18	18	0	0	0	0	0	0	1	0	0	0	0	0	0	0	0	0	0	0	8	0	0	0	13	8	0	0	3	0	0	1	1	0	3	0	1	0	1	3	2
O15439	Multidrug resistance-associated protein 4 OS=Homo sapiens OX=9606 GN=ABCC4 PE=1 SV=3	3.063	Up	0.0143628	ABCC4	149.52	26	105	26	26	2	0	0	1	1	3	5	1	0	1	1	1	0	3	0	2	2	3	4	0	0	3	18	12	3	3	6	5	10	0	8	0	4	3	6	4	2	5	8
O15460	Prolyl 4-hydroxylase subunit alpha-2 OS=Homo sapiens OX=9606 GN=P4HA2 PE=1 SV=1	1.937	Up	0.040597	P4HA2	60.901	42.6	176	17	17	3	1	0	6	2	0	11	5	17	2	6	4	2	3	2	0	2	2	7	0	3	12	0	13	6	13	2	15	4	17	1	8	2	5	15	6	3	9	8
O15514	DNA-directed RNA polymerase II subunit RPB4 OS=Homo sapiens OX=9606 GN=POLR2D PE=1 SV=1	2.041	Up	0.032155	POLR2D	16.311	61.3	34	5	5	1	0	0	0	1	0	1	0	1	0	1	0	0	0	0	1	0	1	0	0	0	4	1	3	1	3	0	4	1	2	1	1	5	1	3	1	0	1	3
O15533	Tapasin OS=Homo sapiens OX=9606 GN=TAPBP PE=1 SV=1	3.1	Up	0.00114219	TAPBP	47.625	30.4	87	7	7	2	1	0	3	3	0	4	1	3	2	1	1	0	1	0	1	3	3	3	0	1	10	1	4	4	8	2	3	5	5	3	2	3	4	3	2	2	3	4
O15541	E3 ubiquitin-protein ligase RNF113A OS=Homo sapiens OX=9606 GN=RNF113A PE=1 SV=1	2.494	Up	0.0041181	RNF113A	38.787	22.7	24	6	6	0	0	0	0	0	0	0	0	0	0	0	0	0	0	0	0	0	0	0	0	0	3	1	2	1	1	5	3	1	2	1	0	2	2	2	1	0	2	2
O43143	Pre-mRNA-splicing factor ATP-dependent RNA helicase DHX15 OS=Homo sapiens OX=9606 GN=DHX15 PE=1 SV=2	2.159	Up	0.00040263	DHX15	90.932	53.5	453	30	29	7	4	0	7	13	9	21	9	9	12	10	9	8	11	6	7	13	7	12	0	7	27	17	24	14	17	21	29	22	19	19	10	25	28	18	14	7	16	21
O43148	mRNA cap guanine-N7 methyltransferase OS=Homo sapiens OX=9606 GN=RNMT PE=1 SV=1	2.185	Up	0.00168161	RNMT	54.843	37.4	59	13	13	1	0	0	0	1	0	0	1	1	1	2	1	0	0	1	2	1	0	1	0	0	5	4	3	1	3	5	5	3	2	0	4	6	5	2	2	2	3	2
O43164	E3 ubiquitin-protein ligase Praja-2 OS=Homo sapiens OX=9606 GN=PJA2 PE=1 SV=4	2.937	Up	0.028703	PJA2	78.213	7.1	15	3	3	0	0	0	0	0	0	0	0	0	0	0	0	1	1	0	0	0	0	0	0	0	2	2	2	0	1	0	0	1	1	1	0	1	2	1	0	0	1	1
O43172	U4/U6 small nuclear ribonucleoprotein Prp4 OS=Homo sapiens OX=9606 GN=PRPF4 PE=1 SV=2	2.53	Up	0.0171359	PRPF4	58.449	63.4	168	23	23	1	1	0	2	1	0	6	0	3	5	1	0	1	0	0	1	3	3	1	0	0	18	5	20	1	7	10	12	11	19	4	2	17	13	6	6	1	8	9
O43236	Septin-4 OS=Homo sapiens OX=9606 GN=SEPTIN4 PE=1 SV=1	0.413	Down	0.00045675	SEPTIN4	55.098	18	18	6	4	0	1	0	0	0	0	2	0	1	1	3	1	1	0	0	1	0	0	0	0	0	1	0	2	1	0	0	0	0	0	1	1	1	0	3	5	2	2	3
O43252	Bifunctional 3'-phosphoadenosine 5'-phosphosulfate synthase 1 OS=Homo sapiens OX=9606 GN=PAPSS1 PE=1 SV=2	3.08	Up	0.00046063	PAPSS1	70.832	58	162	25	23	1	0	0	2	2	0	6	1	5	3	6	0	1	0	0	2	2	4	1	0	0	15	4	16	2	18	6	14	9	21	3	1	9	8	8	6	2	11	14
O43278	Kunitz-type protease inhibitor 1 OS=Homo sapiens OX=9606 GN=SPINT1 PE=1 SV=2	4.588	Up	0.00071889	SPINT1	58.397	34	86	17	17	1	0	0	0	0	2	0	1	0	5	1	0	0	1	0	2	1	0	1	2	3	4	3	8	6	4	13	7	1	8	3	0	7	2	2	1	0	4	4
O43290	U4/U6.U5 tri-snRNP-associated protein 1 OS=Homo sapiens OX=9606 GN=SART1 PE=1 SV=1	3.377	Up	0.00022405	SART1	90.254	44	122	25	25	0	1	0	3	0	2	0	1	0	5	1	2	0	1	0	0	1	1	6	0	1	8	8	11	3	4	16	7	12	6	3	0	6	13	3	7	1	9	9
O43293	Death-associated protein kinase 3 OS=Homo sapiens OX=9606 GN=DAPK3 PE=1 SV=1	0.598	Down	0.030264	DAPK3	52.535	27.3	67	9	9	3	2	0	0	4	1	4	1	1	1	8	4	3	2	0	3	0	0	1	0	0	4	2	4	0	6	1	2	2	3	1	0	2	2	8	4	2	4	7
O43294	Transforming growth factor beta-1-induced transcript 1 protein OS=Homo sapiens OX=9606 GN=TGFB1I1 PE=1 SV=2	0.177	Down	3.2688e-07	TGFB1I1	49.814	75.1	403	26	26	23	13	7	8	30	13	16	19	7	14	33	15	29	15	13	23	11	5	7	7	1	6	3	9	8	20	3	5	6	8	6	10	8	2	24	15	14	13	26
O43301	Heat shock 70 kDa protein 12A OS=Homo sapiens OX=9606 GN=HSPA12A PE=1 SV=2	0.185	Down	5.4432e-07	HSPA12A	74.977	47.4	195	23	22	7	12	2	6	11	15	7	6	12	12	17	10	10	12	9	8	4	5	7	0	0	0	1	2	5	1	0	1	1	1	5	4	2	0	12	16	10	15	16
O43353	Receptor-interacting serine/threonine-protein kinase 2 OS=Homo sapiens OX=9606 GN=RIPK2 PE=1 SV=2	2.069	Up	0.003938	RIPK2	61.194	37.2	26	12	12	0	0	0	0	0	0	0	0	0	0	0	0	0	0	0	0	0	0	0	0	0	6	1	3	0	0	0	0	4	3	0	1	5	3	2	0	0	2	0
O43390	Heterogeneous nuclear ribonucleoprotein R OS=Homo sapiens OX=9606 GN=HNRNPR PE=1 SV=1	1.73	Up	0.0046597	HNRNPR	70.942	48.3	434	28	24	10	9	2	7	13	11	17	9	10	16	12	8	11	10	7	11	7	10	8	4	2	24	18	24	11	17	16	24	18	23	12	12	23	18	22	16	15	16	20
O43395	U4/U6 small nuclear ribonucleoprotein Prp3 OS=Homo sapiens OX=9606 GN=PRPF3 PE=1 SV=2	3.674	Up	0.000124775	PRPF3	77.528	32.7	70	17	17	0	0	0	0	2	0	1	0	0	1	1	0	0	1	0	0	1	0	2	0	0	11	5	4	2	2	6	5	7	3	4	1	1	10	3	3	0	4	5
O43491	Band 4.1-like protein 2 OS=Homo sapiens OX=9606 GN=EPB41L2 PE=1 SV=1	0.538	Down	0.00052177	EPB41L2	112.59	50.5	567	42	40	14	26	5	15	22	14	30	20	29	14	25	17	16	20	16	15	10	7	16	3	0	31	14	37	16	25	4	15	12	8	20	16	21	14	27	26	18	24	31
O43493	Trans-Golgi network integral membrane protein 2 OS=Homo sapiens OX=9606 GN=TGOLN2 PE=1 SV=4	1.514	Up	0.0077232	TGOLN2	45.879	31.6	79	11	11	1	1	1	3	2	2	2	2	2	2	3	2	2	1	1	2	2	2	2	2	0	5	3	5	1	4	4	2	2	3	1	3	5	4	4	1	2	5	5
O43556	Epsilon-sarcoglycan OS=Homo sapiens OX=9606 GN=SGCE PE=1 SV=6	0.225	Down	2.0982e-05	SGCE	49.85	38.7	99	12	12	7	3	0	1	9	2	6	5	1	5	9	4	9	5	6	9	3	1	1	0	0	0	0	0	2	3	0	1	0	0	2	4	0	1	10	5	5	3	11
O43592	Exportin-T OS=Homo sapiens OX=9606 GN=XPOT PE=1 SV=2	1.916	Up	0.0024164	XPOT	109.96	37	245	25	25	4	6	0	8	4	3	4	9	4	5	7	4	5	3	2	6	5	3	3	0	5	15	8	16	10	6	13	14	18	14	5	5	12	19	12	14	3	12	13
O43660	Pleiotropic regulator 1 OS=Homo sapiens OX=9606 GN=PLRG1 PE=1 SV=1	2.35	Up	0.002338	PLRG1	57.193	42.6	80	12	12	1	0	0	1	1	2	1	1	2	3	1	1	1	2	1	1	3	0	2	0	0	7	5	6	2	2	8	3	5	3	2	1	3	9	3	6	1	5	5
O43670	BUB3-interacting and GLEBS motif-containing protein ZNF207 OS=Homo sapiens OX=9606 GN=ZNF207 PE=1 SV=1	2.093	Up	3.3618e-06	ZNF207	50.75	17.6	69	7	7	1	0	1	2	2	0	5	2	2	1	1	1	1	1	2	0	2	0	1	0	1	7	1	4	3	3	1	6	3	3	3	2	6	1	4	2	2	2	5
O43684	Mitotic checkpoint protein BUB3 OS=Homo sapiens OX=9606 GN=BUB3 PE=1 SV=1	2.213	Up	0.00099921	BUB3	37.154	57.6	217	11	11	6	3	0	1	10	2	8	4	7	7	6	4	3	3	4	6	6	7	7	1	2	12	8	14	8	9	9	11	8	10	4	4	14	9	7	6	4	5	8
O43715	TP53-regulated inhibitor of apoptosis 1 OS=Homo sapiens OX=9606 GN=TRIAP1 PE=1 SV=1	2.781	Up	0.009565	TRIAP1	8.7858	63.2	17	5	5	0	0	0	1	0	1	0	0	0	0	0	0	0	0	0	0	0	0	1	0	0	0	2	1	1	0	2	0	1	0	1	0	3	3	1	1	1	3	1
O43719	HIV Tat-specific factor 1 OS=Homo sapiens OX=9606 GN=HTATSF1 PE=1 SV=1	3.914	Up	0.000197183	HTATSF1	85.852	26.2	118	14	14	1	2	0	3	5	3	4	1	1	5	3	1	1	1	1	1	1	1	3	0	0	9	7	7	4	4	10	8	7	6	4	1	6	7	1	4	0	7	8
O43741	5'-AMP-activated protein kinase subunit beta-2 OS=Homo sapiens OX=9606 GN=PRKAB2 PE=1 SV=1	0.546	Down	0.00033743	PRKAB2	30.302	50.4	104	8	8	6	2	0	1	6	3	4	3	2	3	5	5	2	6	2	6	2	1	4	0	0	8	6	2	0	5	2	3	2	2	2	3	2	4	7	6	1	3	8
O43747	AP-1 complex subunit gamma-1 OS=Homo sapiens OX=9606 GN=AP1G1 PE=1 SV=5	1.627	Up	0.0064213	AP1G1	91.35	31.1	204	19	19	7	1	0	3	6	4	7	3	8	7	8	5	4	1	3	7	4	2	3	0	2	16	11	13	3	11	10	9	8	11	3	3	12	9	11	8	2	10	10
O43752	Syntaxin-6 OS=Homo sapiens OX=9606 GN=STX6 PE=1 SV=1	2.467	Up	2.2e-06	STX6	29.176	54.5	51	8	7	1	2	0	1	0	0	0	2	1	1	1	2	1	0	1	1	1	1	2	0	1	2	2	4	1	2	5	3	3	4	0	2	1	3	4	4	0	4	3
O43772	Mitochondrial carnitine/acylcarnitine carrier protein OS=Homo sapiens OX=9606 GN=SLC25A20 PE=1 SV=1	0.57	Down	0.0023618	SLC25A20	32.943	39.2	60	8	8	1	1	0	0	3	2	5	2	3	1	3	0	3	1	1	5	0	0	2	0	0	3	1	5	2	3	1	3	2	1	0	1	3	2	3	3	0	2	6
O43795	Unconventional myosin-Ib OS=Homo sapiens OX=9606 GN=MYO1B PE=1 SV=3	3.244	Up	0.000141734	MYO1B	131.98	37.5	253	33	30	3	5	0	1	4	2	7	0	9	4	4	4	0	1	0	0	5	1	8	0	7	20	11	23	10	13	9	19	14	19	10	4	21	15	9	10	5	8	16
O43809	Cleavage and polyadenylation specificity factor subunit 5 OS=Homo sapiens OX=9606 GN=NUDT21 PE=1 SV=1	1.555	Up	0.0067384	NUDT21	26.227	44.9	197	11	11	5	4	1	4	3	3	6	4	4	7	10	5	4	4	4	6	3	5	7	2	1	13	5	11	4	9	7	12	7	10	6	5	12	4	8	6	1	6	10
O43813	Glutathione S-transferase LANCL1 OS=Homo sapiens OX=9606 GN=LANCL1 PE=1 SV=1	0.642	Down	0.022641	LANCL1	45.283	42.1	254	11	11	13	5	2	5	10	4	7	7	7	8	13	7	10	7	6	14	6	4	3	4	1	6	13	12	6	12	6	12	8	11	6	5	11	3	10	7	6	5	10
O43818	U3 small nucleolar RNA-interacting protein 2 OS=Homo sapiens OX=9606 GN=RRP9 PE=1 SV=1	3.37	Up	0.0041018	RRP9	51.84	36	50	11	11	0	0	0	0	1	0	3	0	2	1	2	0	0	0	0	2	1	1	1	0	0	2	2	4	1	1	2	6	3	5	1	0	4	5	4	2	1	1	3
O43823	A-kinase anchor protein 8 OS=Homo sapiens OX=9606 GN=AKAP8 PE=1 SV=1	1.963	Up	0.0192808	AKAP8	76.107	27.6	46	12	12	1	1	0	1	0	1	1	1	0	1	1	0	0	0	1	0	0	1	0	0	0	5	2	6	1	2	2	1	3	3	1	0	3	7	2	1	0	2	2
O43847	Nardilysin OS=Homo sapiens OX=9606 GN=NRDC PE=1 SV=3	2.501	Up	0.00057831	NRDC	131.7	38.7	254	34	34	3	0	0	5	2	0	7	3	8	4	8	1	1	1	0	2	2	7	2	0	0	17	4	23	9	15	15	17	17	27	7	8	24	15	11	3	1	12	16
O43866	CD5 antigen-like OS=Homo sapiens OX=9606 GN=CD5L PE=1 SV=1	0.593	Down	0.037025	CD5L	38.087	49.9	212	13	13	11	6	17	8	7	5	13	3	8	4	5	6	7	5	7	6	4	4	4	14	8	3	4	6	6	5	2	6	3	7	5	4	8	1	11	9	12	11	11
O60216	Double-strand-break repair protein rad21 homolog OS=Homo sapiens OX=9606 GN=RAD21 PE=1 SV=2	1.678	Up	0.021238	RAD21	71.689	43.7	114	23	23	1	2	0	2	2	1	0	1	1	2	1	0	2	2	1	2	3	0	3	0	1	12	6	10	2	4	13	8	7	4	4	3	6	8	6	8	2	7	9
O60220	Mitochondrial import inner membrane translocase subunit Tim8 A OS=Homo sapiens OX=9606 GN=TIMM8A PE=1 SV=1	1.728	Up	0.048443	TIMM8A	10.998	68	38	4	3	0	0	0	1	1	2	0	0	0	0	0	1	1	1	2	0	1	0	2	0	0	2	3	2	1	0	4	1	3	1	2	1	2	4	1	3	2	3	4
O60231	Pre-mRNA-splicing factor ATP-dependent RNA helicase DHX16 OS=Homo sapiens OX=9606 GN=DHX16 PE=1 SV=2	2.225	Up	0.0123437	DHX16	119.26	24.2	56	18	17	0	0	0	1	0	0	1	0	0	0	1	0	0	0	0	0	1	0	0	0	0	8	1	4	3	1	4	11	4	6	0	0	2	8	3	4	2	2	3
O60234	Glia maturation factor gamma OS=Homo sapiens OX=9606 GN=GMFG PE=1 SV=1	1.937	Up	0.0027242	GMFG	16.801	70.4	81	7	5	1	3	0	3	1	1	2	0	2	2	4	1	2	1	1	1	0	3	1	0	1	6	2	5	4	4	1	4	4	5	2	6	6	2	4	6	1	4	4
O60240	Perilipin-1 OS=Homo sapiens OX=9606 GN=PLIN1 PE=1 SV=2	0.015	Down	1.7129e-06	PLIN1	55.99	67.2	228	25	25	1	35	6	23	15	20	0	4	18	21	0	2	22	25	1	13	7	0	6	4	0	0	0	0	0	0	0	0	0	0	0	5	0	0	10	23	14	20	17
O60262	Guanine nucleotide-binding protein G(I)/G(S)/G(O) subunit gamma-7 OS=Homo sapiens OX=9606 GN=GNG7 PE=1 SV=1	0.363	Down	0.0030393	GNG7	7.5217	47.1	43	3	3	2	1	0	2	3	1	2	1	0	0	2	0	1	2	1	1	3	1	0	3	0	0	3	0	3	0	0	0	3	0	3	3	0	2	3	2	0	1	3
O60264	SWI/SNF-related matrix-associated actin-dependent regulator of chromatin subfamily A member 5 OS=Homo sapiens OX=9606 GN=SMARCA5 PE=1 SV=1	3.001	Up	0.00111706	SMARCA5	121.9	37.5	173	33	25	2	0	0	1	5	0	7	0	4	6	6	0	2	0	0	4	3	2	0	0	0	16	10	13	3	6	15	21	7	15	4	1	9	11	10	4	1	5	11
O60306	RNA helicase aquarius OS=Homo sapiens OX=9606 GN=AQR PE=1 SV=4	4.103	Up	1.2838e-06	AQR	171.29	33.1	132	33	33	1	0	0	0	2	1	5	0	0	3	1	1	0	0	0	1	0	2	2	0	0	20	3	17	1	9	6	16	7	11	1	0	11	11	8	6	4	5	8
O60318	Germinal-center associated nuclear protein OS=Homo sapiens OX=9606 GN=MCM3AP PE=1 SV=2	1.922	Up	0.00156313	MCM3AP	218.4	8.4	35	10	10	0	0	0	0	0	0	1	0	0	1	0	0	0	0	0	0	0	0	2	0	0	3	5	4	1	0	4	2	1	2	2	0	2	5	2	1	1	2	2
O60333	Kinesin-like protein KIF1B OS=Homo sapiens OX=9606 GN=KIF1B PE=1 SV=5	0.644	Down	0.024044	KIF1B	204.47	11	28	13	7	0	0	0	0	0	0	1	0	1	0	3	0	1	0	1	1	2	0	0	0	0	5	1	3	0	1	1	4	0	2	0	0	0	1	4	1	2	1	2
O60449	Lymphocyte antigen 75 OS=Homo sapiens OX=9606 GN=LY75 PE=1 SV=3	4.759	Up	0.00128405	LY75	198.31	25.7	123	31	31	0	0	0	0	0	0	2	0	1	3	0	0	0	0	1	0	0	1	7	0	0	13	14	23	2	11	16	7	16	2	0	0	2	2	4	3	1	1	6
O60486	Plexin-C1 OS=Homo sapiens OX=9606 GN=PLXNC1 PE=1 SV=1	3.761	Up	0.042457	PLXNC1	175.74	16.1	37	17	17	0	0	0	1	0	0	1	0	1	0	0	0	0	0	0	0	1	2	0	0	1	3	0	1	0	4	0	3	1	0	0	2	0	16	1	4	3	6	4
O60504	Vinexin OS=Homo sapiens OX=9606 GN=SORBS3 PE=1 SV=2	0.43	Down	2.1644e-05	SORBS3	75.34	44	186	21	21	6	10	3	5	8	6	17	2	5	4	12	8	10	5	3	8	4	5	4	1	0	6	1	6	4	12	5	3	3	5	4	2	8	1	10	13	8	8	12
O60506	Heterogeneous nuclear ribonucleoprotein Q OS=Homo sapiens OX=9606 GN=SYNCRIP PE=1 SV=2	1.522	Up	0.0056397	SYNCRIP	69.602	56.3	586	29	24	17	12	3	12	22	14	19	18	14	13	22	14	17	13	14	21	16	9	14	4	6	31	20	24	14	24	18	27	17	29	15	17	33	23	20	16	11	14	19
O60547	"GDP-mannose 4,6 dehydratase OS=Homo sapiens OX=9606 GN=GMDS PE=1 SV=1"	1.677	Up	0.027882	GMDS	41.949	39	116	11	11	2	3	1	3	2	2	3	1	5	4	5	3	5	1	0	3	2	3	3	1	0	5	5	7	4	4	5	5	11	2	3	3	6	4	6	7	3	6	4
O60610	Protein diaphanous homolog 1 OS=Homo sapiens OX=9606 GN=DIAPH1 PE=1 SV=2	2.082	Up	6.2603e-08	DIAPH1	141.35	38.7	374	39	39	8	6	2	5	8	6	17	6	13	5	12	3	8	2	3	11	5	8	10	7	6	25	13	32	7	20	3	17	22	28	8	13	20	15	19	17	15	13	20
O60684	Importin subunit alpha-7 OS=Homo sapiens OX=9606 GN=KPNA6 PE=1 SV=1	1.502	Up	0.026859	KPNA6	60.029	42.5	225	17	10	7	5	0	5	9	4	9	4	5	7	7	5	6	6	8	12	4	7	5	1	5	13	7	14	4	5	8	12	6	11	8	3	9	4	10	6	2	5	11
O60716	Catenin delta-1 OS=Homo sapiens OX=9606 GN=CTNND1 PE=1 SV=1	1.988	Up	0.0085602	CTNND1	108.17	53.6	516	39	39	8	13	1	10	14	13	11	7	6	22	14	13	6	8	5	10	8	5	21	2	3	33	36	37	15	19	31	19	22	29	16	6	31	22	21	20	7	18	23
O60760	Hematopoietic prostaglandin D synthase OS=Homo sapiens OX=9606 GN=HPGDS PE=1 SV=3	0.487	Down	0.0121369	HPGDS	23.344	15.6	17	2	2	1	0	2	0	1	0	2	0	1	0	0	0	0	1	0	1	0	1	1	0	0	0	0	1	0	1	0	2	0	1	0	0	1	0	1	0	2	0	1
O60832	H/ACA ribonucleoprotein complex subunit DKC1 OS=Homo sapiens OX=9606 GN=DKC1 PE=1 SV=3	2.812	Up	0.00151536	DKC1	57.673	62.6	255	28	27	3	1	0	3	7	1	9	2	8	5	11	3	5	4	0	11	3	5	7	0	0	16	12	18	3	9	18	16	11	14	7	2	29	12	9	8	3	9	11
O60879	Protein diaphanous homolog 2 OS=Homo sapiens OX=9606 GN=DIAPH2 PE=1 SV=1	0.508	Down	0.00035892	DIAPH2	125.57	26.2	189	22	22	10	3	0	1	15	2	13	6	7	2	11	3	10	7	3	10	3	2	0	0	0	12	6	11	5	4	9	6	4	4	4	2	13	1	16	9	1	8	17
O60885	Bromodomain-containing protein 4 OS=Homo sapiens OX=9606 GN=BRD4 PE=1 SV=2	2.498	Up	0.0060983	BRD4	152.22	11.8	46	12	9	1	0	0	0	0	0	0	0	0	0	1	0	1	1	0	1	0	1	0	0	0	3	1	5	0	3	3	1	12	3	1	0	4	4	4	4	1	3	3
O60934	Nibrin OS=Homo sapiens OX=9606 GN=NBN PE=1 SV=1	3.211	Up	0.00126442	NBN	84.958	28.9	41	14	14	0	0	0	0	0	0	1	0	0	0	1	1	0	0	0	1	1	2	0	0	0	3	4	10	0	1	0	1	1	2	1	0	7	4	3	4	1	2	5
O75063	Glycosaminoglycan xylosylkinase OS=Homo sapiens OX=9606 GN=FAM20B PE=1 SV=1	2.009	Up	0.0076831	FAM20B	46.432	25.4	29	6	6	1	0	0	0	1	0	0	0	0	1	1	0	0	0	0	1	0	1	0	0	0	2	1	3	0	1	2	3	2	4	0	0	3	2	2	0	0	0	3
O75083	WD repeat-containing protein 1 OS=Homo sapiens OX=9606 GN=WDR1 PE=1 SV=4	0.561	Down	0.004019	WDR1	66.193	76.2	1045	34	33	37	22	18	21	41	21	30	32	30	29	46	25	44	33	33	50	26	18	21	10	18	47	27	43	25	44	27	37	30	47	21	29	37	26	28	22	22	21	29
O75094	Slit homolog 3 protein OS=Homo sapiens OX=9606 GN=SLIT3 PE=2 SV=3	0.493	Down	0.023436	SLIT3	167.71	15.5	69	16	16	7	2	0	0	8	0	5	5	7	2	5	4	3	0	2	1	4	1	1	0	0	0	3	2	4	0	0	0	0	0	1	2	0	0	12	4	2	2	10
O75095	Multiple epidermal growth factor-like domains protein 6 OS=Homo sapiens OX=9606 GN=MEGF6 PE=1 SV=4	0.395	Down	0.0059817	MEGF6	161.18	10.3	19	10	10	0	0	0	0	0	0	0	0	6	7	3	0	0	0	0	0	0	0	0	0	0	0	0	0	0	1	0	2	0	0	0	0	0	0	0	1	0	0	0
O75112	LIM domain-binding protein 3 OS=Homo sapiens OX=9606 GN=LDB3 PE=1 SV=2	0.223	Down	0.00134221	LDB3	77.134	48.1	124	23	23	6	2	3	1	4	6	5	2	0	7	20	6	16	3	7	13	2	2	1	10	0	0	0	0	1	6	0	0	0	0	1	0	0	0	16	9	8	5	12
O75113	NEDD4-binding protein 1 OS=Homo sapiens OX=9606 GN=N4BP1 PE=1 SV=4	1.7	Up	0.031977	N4BP1	100.38	18.5	38	11	11	0	0	0	0	0	0	0	0	1	0	0	0	0	0	0	0	0	1	0	0	0	4	6	5	0	2	6	1	4	2	2	1	2	1	3	1	0	3	2
O75116	Rho-associated protein kinase 2 OS=Homo sapiens OX=9606 GN=ROCK2 PE=1 SV=4	0.55	Down	0.00412	ROCK2	160.9	44.5	503	52	47	25	9	1	2	24	10	17	19	11	10	26	8	25	19	19	35	11	7	10	1	0	15	18	30	10	22	13	22	10	19	12	11	19	13	39	27	19	19	41
O75146	Huntingtin-interacting protein 1-related protein OS=Homo sapiens OX=9606 GN=HIP1R PE=1 SV=2	2.174	Up	0.0027173	HIP1R	119.39	37.8	126	29	28	1	0	0	0	0	7	2	1	1	5	1	0	1	0	1	1	1	4	1	0	0	5	8	16	1	1	14	7	9	5	5	1	14	13	9	5	4	6	7
O75150	E3 ubiquitin-protein ligase BRE1B OS=Homo sapiens OX=9606 GN=RNF40 PE=1 SV=5	2.555	Up	2.1295e-05	RNF40	113.68	32.3	122	22	20	0	1	0	0	2	1	1	1	1	3	1	1	0	2	0	1	3	1	1	0	0	14	4	13	5	4	6	10	10	9	3	4	5	15	6	7	1	4	10
O75152	Zinc finger CCCH domain-containing protein 11A OS=Homo sapiens OX=9606 GN=ZC3H11A PE=1 SV=3	2.009	Up	0.049536	ZC3H11A	89.13	20.9	36	10	7	0	0	0	0	0	1	1	0	0	0	0	0	0	0	0	0	0	0	1	0	0	4	3	5	1	1	6	3	2	0	1	0	2	5	2	1	1	2	2
O75153	Clustered mitochondria protein homolog OS=Homo sapiens OX=9606 GN=CLUH PE=1 SV=2	2.581	Up	0.024176	CLUH	146.67	40.2	197	35	35	2	0	0	0	5	5	2	2	1	1	5	0	1	0	0	10	3	3	5	0	0	20	7	16	4	3	11	8	12	17	1	3	27	23	8	5	1	4	14
O75179	Ankyrin repeat domain-containing protein 17 OS=Homo sapiens OX=9606 GN=ANKRD17 PE=1 SV=3	1.922	Up	0.021595	ANKRD17	274.25	19.3	113	31	23	2	1	0	1	2	1	3	1	2	4	0	2	0	0	1	3	2	1	2	0	0	13	6	11	2	4	12	4	2	5	4	1	5	16	7	9	2	4	8
O75223	Gamma-glutamylcyclotransferase OS=Homo sapiens OX=9606 GN=GGCT PE=1 SV=1	2.177	Up	0.00099663	GGCT	21.007	62.8	111	10	10	4	2	1	2	4	2	2	3	3	2	3	1	1	2	2	3	3	1	4	3	4	3	5	7	3	4	5	4	5	4	4	2	8	5	6	5	5	7	5
O75298	Reticulon-2 OS=Homo sapiens OX=9606 GN=RTN2 PE=1 SV=1	0.302	Down	0.0137593	RTN2	59.263	12.1	17	4	4	1	0	0	0	2	0	0	0	0	0	2	1	3	0	0	1	0	1	0	1	0	0	1	1	0	1	0	0	1	0	0	0	1	0	3	0	0	1	2
O75339	Cartilage intermediate layer protein 1 OS=Homo sapiens OX=9606 GN=CILP PE=1 SV=4	0.269	Down	0.0071002	CILP	132.56	28.2	89	26	26	10	0	4	0	6	0	0	5	19	0	0	0	5	5	0	5	2	2	0	1	0	0	0	0	0	9	0	0	1	10	0	4	1	0	18	1	14	2	17
O75355	Ectonucleoside triphosphate diphosphohydrolase 3 OS=Homo sapiens OX=9606 GN=ENTPD3 PE=1 SV=2	3.686	Up	0.023775	ENTPD3	59.105	17	32	6	6	1	0	0	0	0	0	0	0	1	1	0	0	0	1	0	1	0	0	3	0	0	0	6	5	0	0	5	5	0	1	1	0	1	0	2	2	1	0	1
O75363	Breast carcinoma-amplified sequence 1 OS=Homo sapiens OX=9606 GN=BCAS1 PE=1 SV=2	5.685	Up	0.047198	BCAS1	61.708	46.7	75	15	15	0	0	0	0	0	0	0	3	0	4	0	0	0	1	0	4	0	0	7	0	0	1	15	8	8	0	11	1	0	0	3	0	9	0	3	3	1	2	1
O75368	SH3 domain-binding glutamic acid-rich-like protein OS=Homo sapiens OX=9606 GN=SH3BGRL PE=1 SV=1	0.506	Down	0.00036123	SH3BGRL	12.774	85.1	262	11	11	14	5	8	7	12	7	10	9	10	4	12	4	10	12	7	13	7	6	6	12	0	7	6	7	4	9	10	5	5	9	6	9	8	2	10	7	10	7	10
O75369	Filamin-B OS=Homo sapiens OX=9606 GN=FLNB PE=1 SV=2	1.579	Up	0.0050361	FLNB	278.16	75.4	2363	140	126	57	71	24	61	78	48	79	42	64	83	77	53	56	51	33	61	39	58	65	26	27	138	92	133	62	104	91	77	80	134	53	55	121	70	107	91	79	78	112
O75381	Peroxisomal membrane protein PEX14 OS=Homo sapiens OX=9606 GN=PEX14 PE=1 SV=1	2.117	Up	0.000181201	PEX14	41.236	28.6	58	7	7	0	0	0	1	0	1	0	2	2	2	1	2	1	1	1	1	1	0	1	1	1	4	2	5	2	2	5	3	3	3	1	1	5	3	2	2	0	2	1
O75382	Tripartite motif-containing protein 3 OS=Homo sapiens OX=9606 GN=TRIM3 PE=1 SV=2	0.585	Down	0.020738	TRIM3	80.829	14.9	20	7	6	1	0	0	0	3	0	0	0	1	1	6	0	0	1	0	0	2	0	0	0	0	1	0	2	0	0	0	0	0	1	1	0	0	0	5	1	1	2	6
O75400	Pre-mRNA-processing factor 40 homolog A OS=Homo sapiens OX=9606 GN=PRPF40A PE=1 SV=2	4.433	Up	2.4809e-05	PRPF40A	108.8	27.5	101	22	22	0	1	0	1	1	2	3	1	3	0	3	1	0	0	0	0	1	0	1	0	0	8	5	9	2	3	13	6	7	8	2	0	9	11	4	4	0	4	9
O75427	Leucine-rich repeat and calponin homology domain-containing protein 4 OS=Homo sapiens OX=9606 GN=LRCH4 PE=1 SV=2	1.915	Up	0.0052357	LRCH4	73.449	34.1	44	12	12	0	0	0	0	0	0	1	0	0	1	0	0	0	0	0	0	0	0	0	0	0	4	4	7	0	5	2	1	4	2	1	0	6	6	1	0	1	1	1
O75439	Mitochondrial-processing peptidase subunit beta OS=Homo sapiens OX=9606 GN=PMPCB PE=1 SV=2	1.614	Up	0.042121	PMPCB	54.366	48.3	159	16	15	5	1	0	2	6	6	8	2	4	2	6	1	3	4	3	6	3	3	3	0	0	6	6	6	6	9	4	7	6	9	2	4	14	12	9	5	1	6	11
O75460	Serine/threonine-protein kinase/endoribonuclease IRE1 OS=Homo sapiens OX=9606 GN=ERN1 PE=1 SV=2	0.263	Down	0.028217	ERN1	109.73	4	17	3	3	2	0	0	0	1	0	1	0	2	0	1	0	1	0	0	0	0	0	0	1	0	1	0	1	1	1	1	1	0	2	0	0	0	0	1	1	1	1	1
O75477	Erlin-1 OS=Homo sapiens OX=9606 GN=ERLIN1 PE=1 SV=2	1.563	Up	0.0078397	ERLIN1	39.171	52.6	60	13	11	2	2	0	1	1	0	2	1	2	3	2	1	2	0	1	1	0	0	0	0	1	3	4	3	1	5	2	5	3	2	3	2	3	2	8	6	5	3	7
O75487	Glypican-4 OS=Homo sapiens OX=9606 GN=GPC4 PE=1 SV=4	0.554	Down	0.0059761	GPC4	62.411	42.1	210	14	13	4	6	0	7	12	2	7	6	5	10	16	11	14	7	9	5	3	3	2	0	0	4	0	9	4	14	9	15	8	11	1	4	2	0	10	10	3	12	11
O75494	Serine/arginine-rich splicing factor 10 OS=Homo sapiens OX=9606 GN=SRSF10 PE=1 SV=1	1.873	Up	0.0198411	SRSF10	31.3	24	82	9	9	2	2	1	2	2	2	3	3	1	1	2	3	2	2	0	1	2	1	2	2	0	5	4	6	3	2	4	3	4	4	3	1	4	3	3	4	3	4	4
O75530	Polycomb protein EED OS=Homo sapiens OX=9606 GN=EED PE=1 SV=2	2.324	Up	0.03422	EED	50.197	26.1	22	9	9	0	0	0	0	0	0	0	0	0	0	0	0	0	0	0	0	0	0	0	0	0	3	0	5	0	1	0	3	3	1	0	0	0	6	2	0	0	0	2
O75533	Splicing factor 3B subunit 1 OS=Homo sapiens OX=9606 GN=SF3B1 PE=1 SV=3	2.316	Up	0.00089896	SF3B1	145.83	44	613	44	44	12	8	0	7	19	12	23	9	16	24	19	5	8	11	9	14	10	13	14	0	2	37	24	40	12	32	28	37	29	37	21	12	39	30	24	21	5	22	27
O75592	E3 ubiquitin-protein ligase MYCBP2 OS=Homo sapiens OX=9606 GN=MYCBP2 PE=1 SV=4	1.661	Up	0.038824	MYCBP2	513.63	10.7	106	32	32	0	3	0	2	2	0	6	0	5	2	3	1	0	0	0	3	1	3	1	0	0	11	8	9	2	4	8	1	8	0	4	1	5	13	8	9	3	6	11
O75607	Nucleoplasmin-3 OS=Homo sapiens OX=9606 GN=NPM3 PE=1 SV=3	3.832	Up	0.00023888	NPM3	19.343	60.1	49	6	6	0	0	0	0	1	0	1	0	1	0	2	0	0	0	0	1	0	0	1	0	0	5	2	3	2	2	1	6	3	3	2	1	7	5	4	0	1	2	5
O75608	Acyl-protein thioesterase 1 OS=Homo sapiens OX=9606 GN=LYPLA1 PE=1 SV=1	2.114	Up	0.0029218	LYPLA1	24.669	74.8	182	10	10	6	3	2	2	6	1	8	5	7	3	7	1	6	3	3	8	2	6	4	3	3	6	7	14	4	7	7	9	4	10	5	3	12	5	5	5	3	4	5
O75643	U5 small nuclear ribonucleoprotein 200 kDa helicase OS=Homo sapiens OX=9606 GN=SNRNP200 PE=1 SV=2	1.743	Up	0.026424	SNRNP200	244.5	55.6	961	96	96	18	18	0	17	27	15	40	15	28	39	27	19	13	17	18	21	14	22	27	2	6	56	29	68	19	41	40	64	38	53	27	19	53	51	47	40	12	37	54
O75691	Small subunit processome component 20 homolog OS=Homo sapiens OX=9606 GN=UTP20 PE=1 SV=3	4.21	Up	0.00024118	UTP20	318.38	13.4	64	25	25	0	0	0	0	0	0	5	0	0	0	1	0	0	0	0	0	1	0	0	0	0	12	1	10	0	1	0	7	1	6	1	0	7	11	4	1	2	1	6
O75718	Cartilage-associated protein OS=Homo sapiens OX=9606 GN=CRTAP PE=1 SV=1	1.71	Up	0.043704	CRTAP	46.561	44.1	106	13	13	4	1	0	4	0	0	3	4	9	1	3	1	2	1	1	0	2	1	2	0	1	9	0	7	4	4	3	13	5	8	1	3	2	7	8	3	2	5	6
O75781	Paralemmin-1 OS=Homo sapiens OX=9606 GN=PALM PE=1 SV=2	0.479	Down	0.0031211	PALM	42.075	33.1	93	8	8	4	4	4	3	2	6	5	2	4	2	6	7	4	4	3	4	3	0	3	4	0	0	3	1	2	2	0	2	3	0	3	1	2	0	5	7	7	6	5
O75792	Ribonuclease H2 subunit A OS=Homo sapiens OX=9606 GN=RNASEH2A PE=1 SV=2	2.29	Up	0.033841	RNASEH2A	33.395	30.8	31	6	6	0	0	0	0	1	0	1	0	0	1	0	0	0	0	0	0	0	0	0	0	0	4	0	4	2	1	0	2	5	2	0	0	3	5	2	1	0	1	2
O75818	Ribonuclease P protein subunit p40 OS=Homo sapiens OX=9606 GN=RPP40 PE=1 SV=3	2.855	Up	0.038558	RPP40	41.833	28.1	25	7	7	0	0	0	0	0	0	0	0	0	0	0	0	0	0	0	0	0	0	0	0	0	4	0	4	0	0	0	5	2	2	0	0	6	2	2	0	0	0	2
O75822	Eukaryotic translation initiation factor 3 subunit J OS=Homo sapiens OX=9606 GN=EIF3J PE=1 SV=2	1.731	Up	0.0053618	EIF3J	29.062	45	77	11	9	2	0	0	2	1	2	2	2	0	2	1	1	2	3	2	1	0	1	2	2	1	4	4	4	2	3	4	4	4	5	4	1	6	3	5	3	2	4	4
O75828	Carbonyl reductase [NADPH] 3 OS=Homo sapiens OX=9606 GN=CBR3 PE=1 SV=3	0.613	Down	0.0157188	CBR3	30.85	63.9	77	13	11	4	2	0	1	6	1	3	3	2	3	2	3	4	4	2	4	2	3	2	0	0	4	3	2	1	1	3	0	1	3	2	2	1	3	8	7	6	4	9
O75843	AP-1 complex subunit gamma-like 2 OS=Homo sapiens OX=9606 GN=AP1G2 PE=1 SV=1	3.645	Up	0.0029164	AP1G2	87.116	30.8	67	17	17	1	0	0	0	0	0	2	0	1	2	1	0	0	0	0	1	0	2	2	0	0	9	2	15	1	2	3	2	1	9	2	0	7	2	4	1	0	2	4
O75844	CAAX prenyl protease 1 homolog OS=Homo sapiens OX=9606 GN=ZMPSTE24 PE=1 SV=2	2.104	Up	0.0040184	ZMPSTE24	54.812	36.2	139	13	12	4	3	1	1	6	1	7	2	4	4	6	3	1	3	1	4	3	5	3	2	0	6	2	6	3	6	6	10	6	10	2	3	9	6	6	4	4	3	9
O75909	Cyclin-K OS=Homo sapiens OX=9606 GN=CCNK PE=1 SV=2	2.517	Up	0.045519	CCNK	64.239	25.3	35	9	9	0	0	0	0	0	0	0	0	0	2	1	0	0	0	0	0	0	1	0	0	0	2	2	1	1	1	2	3	5	2	1	0	2	9	2	1	1	0	2
O75915	PRA1 family protein 3 OS=Homo sapiens OX=9606 GN=ARL6IP5 PE=1 SV=1	0.535	Down	0.00088377	ARL6IP5	21.614	21.3	151	5	5	5	5	3	2	9	2	5	6	5	5	6	3	6	5	5	6	2	7	3	0	2	7	6	5	2	8	4	5	3	6	2	4	6	1	4	3	4	2	5
O75923	Dysferlin OS=Homo sapiens OX=9606 GN=DYSF PE=1 SV=1	0.482	Down	0.0071983	DYSF	237.29	49.3	661	72	71	36	14	0	17	50	12	30	33	18	14	33	11	37	28	24	50	20	11	10	0	17	19	1	24	24	16	1	30	4	18	9	24	23	3	51	29	10	28	53
O75934	Pre-mRNA-splicing factor SPF27 OS=Homo sapiens OX=9606 GN=BCAS2 PE=1 SV=1	1.74	Up	0.00100196	BCAS2	26.131	53.8	124	8	8	0	1	0	2	3	3	6	4	3	3	3	1	1	3	3	1	3	4	3	0	0	10	5	7	4	4	7	5	7	6	5	4	6	7	6	5	0	6	5
O75937	DnaJ homolog subfamily C member 8 OS=Homo sapiens OX=9606 GN=DNAJC8 PE=1 SV=2	2.014	Up	0.0042016	DNAJC8	29.841	43.1	57	9	8	1	1	1	1	1	1	5	0	2	1	1	0	2	1	0	0	2	1	2	1	0	4	2	5	1	2	2	2	1	5	1	0	3	5	4	4	2	3	5
O76021	Ribosomal L1 domain-containing protein 1 OS=Homo sapiens OX=9606 GN=RSL1D1 PE=1 SV=3	5.187	Up	7.8702e-08	RSL1D1	54.972	40.4	93	17	16	1	0	0	1	3	0	2	0	2	2	3	0	1	1	1	0	0	3	3	0	0	10	2	9	2	6	4	6	5	7	2	0	9	8	4	4	3	5	6
O76024	Wolframin OS=Homo sapiens OX=9606 GN=WFS1 PE=1 SV=2	0.367	Down	0.00063977	WFS1	100.29	29.4	130	20	20	7	4	1	1	12	1	3	3	2	3	15	3	7	4	2	9	3	1	3	1	0	2	2	5	1	6	7	8	3	1	2	3	2	3	13	8	4	4	14
O76031	"ATP-dependent Clp protease ATP-binding subunit clpX-like, mitochondrial OS=Homo sapiens OX=9606 GN=CLPX PE=1 SV=2"	9.483	Up	0.0048816	CLPX	69.223	28.4	37	14	14	0	0	0	1	0	1	0	0	0	0	0	0	0	0	0	0	0	0	1	0	0	0	4	4	0	0	4	0	5	0	2	0	0	15	0	3	0	4	1
O76071	Probable cytosolic iron-sulfur protein assembly protein CIAO1 OS=Homo sapiens OX=9606 GN=CIAO1 PE=1 SV=1	1.715	Up	0.021555	CIAO1	37.84	37.5	109	9	9	2	1	0	1	3	2	5	1	2	3	2	1	2	1	2	4	3	3	2	0	0	6	7	7	1	3	10	5	7	4	4	2	4	9	5	5	2	5	5
O76074	"cGMP-specific 3',5'-cyclic phosphodiesterase OS=Homo sapiens OX=9606 GN=PDE5A PE=1 SV=2"	0.611	Down	0.0110555	PDE5A	99.984	33.4	113	23	23	3	2	0	0	1	4	3	5	0	5	12	5	12	4	9	5	2	2	2	1	0	0	0	3	2	4	0	22	0	1	3	1	0	0	14	9	3	4	13
O76076	WNT1-inducible-signaling pathway protein 2 OS=Homo sapiens OX=9606 GN=WISP2 PE=1 SV=1	0.149	Down	0.00061947	WISP2	26.825	25.2	16	3	3	3	0	4	0	1	1	0	1	0	2	0	0	1	1	2	0	0	0	0	0	0	0	0	0	0	0	0	0	0	0	0	0	0	0	3	2	3	0	3
O76094	Signal recognition particle subunit SRP72 OS=Homo sapiens OX=9606 GN=SRP72 PE=1 SV=3	1.564	Up	0.049902	SRP72	74.605	54.7	234	28	28	5	4	0	5	6	1	12	3	6	4	7	5	5	3	4	6	5	3	5	0	3	18	6	12	3	6	8	12	11	20	6	8	17	15	10	10	4	11	11
O94760	"N(G),N(G)-dimethylarginine dimethylaminohydrolase 1 OS=Homo sapiens OX=9606 GN=DDAH1 PE=1 SV=3"	0.516	Down	0.0199833	DDAH1	31.121	58.9	341	16	16	12	11	3	9	17	17	9	8	9	8	13	9	11	14	11	18	12	8	10	3	0	2	16	18	6	9	8	2	7	8	11	10	22	10	13	10	8	11	14
O94766	Galactosylgalactosylxylosylprotein 3-beta-glucuronosyltransferase 3 OS=Homo sapiens OX=9606 GN=B3GAT3 PE=1 SV=2	4.767	Up	0.038365	B3GAT3	37.121	25.4	16	6	6	0	0	0	0	0	0	0	0	1	0	0	0	0	0	0	0	1	0	0	0	0	1	0	0	0	1	0	2	0	1	0	0	2	7	0	1	0	2	0
O94776	Metastasis-associated protein MTA2 OS=Homo sapiens OX=9606 GN=MTA2 PE=1 SV=1	2.502	Up	0.00021953	MTA2	75.022	46.1	130	20	19	1	0	0	1	3	4	7	2	2	2	0	2	0	1	4	2	5	0	3	0	1	8	3	12	4	5	5	10	6	12	3	3	8	11	2	5	0	4	7
O94779	Contactin-5 OS=Homo sapiens OX=9606 GN=CNTN5 PE=1 SV=2	1.907	Up	0.00157861	CNTN5	120.68	1.1	33	1	1	0	1	0	2	0	1	0	1	0	1	1	1	0	2	0	0	1	1	1	0	0	2	1	2	3	1	2	1	3	0	2	1	0	2	1	1	1	1	1
O94788	Retinal dehydrogenase 2 OS=Homo sapiens OX=9606 GN=ALDH1A2 PE=1 SV=3	0.442	Down	0.025565	ALDH1A2	56.723	43.1	43	13	12	0	2	3	0	0	5	0	1	0	0	9	2	3	1	5	3	0	0	2	0	0	0	0	0	2	0	0	1	0	2	2	0	0	0	3	5	5	1	1
O94804	Serine/threonine-protein kinase 10 OS=Homo sapiens OX=9606 GN=STK10 PE=1 SV=1	1.516	Up	0.035342	STK10	112.13	23.9	153	17	16	2	5	0	5	1	2	2	3	5	0	5	5	2	2	1	2	1	3	5	0	0	12	6	11	8	9	3	8	6	9	6	9	9	6	9	8	3	9	5
O94842	TOX high mobility group box family member 4 OS=Homo sapiens OX=9606 GN=TOX4 PE=1 SV=1	1.654	Up	0.0040201	TOX4	66.194	10.3	30	4	3	0	0	0	0	0	0	0	0	0	1	0	0	0	0	1	0	1	1	1	0	0	3	1	4	1	1	3	1	1	2	1	1	2	4	1	0	0	1	2
O94856	Neurofascin OS=Homo sapiens OX=9606 GN=NFASC PE=1 SV=4	0.513	Down	0.03966	NFASC	150.02	13.1	31	10	10	0	1	0	0	4	2	4	2	0	0	3	1	3	1	2	1	0	0	1	0	0	0	0	3	0	0	0	1	0	0	1	0	1	0	1	4	0	1	7
O94875	Sorbin and SH3 domain-containing protein 2 OS=Homo sapiens OX=9606 GN=SORBS2 PE=1 SV=3	0.307	Down	0.00026178	SORBS2	124.11	30.8	226	31	30	21	7	1	0	16	14	11	11	4	18	3	4	12	10	9	10	10	1	5	20	0	0	4	0	8	11	0	0	1	0	4	5	6	0	24	20	12	12	23
O94906	Pre-mRNA-processing factor 6 OS=Homo sapiens OX=9606 GN=PRPF6 PE=1 SV=1	2.339	Up	0.00040393	PRPF6	106.92	38.9	230	29	29	1	3	0	4	2	4	9	3	3	9	4	3	1	3	4	3	5	2	3	0	0	16	12	21	5	9	16	13	14	15	8	8	10	17	8	11	0	12	12
O94911	ATP-binding cassette sub-family A member 8 OS=Homo sapiens OX=9606 GN=ABCA8 PE=1 SV=3	0.641	Down	0.0325	ABCA8	179.24	14.8	56	16	15	2	5	0	0	5	1	2	2	3	2	2	0	2	2	1	1	2	1	2	0	0	0	0	9	0	0	0	0	0	0	7	0	5	0	7	11	1	4	8
O94913	Pre-mRNA cleavage complex 2 protein Pcf11 OS=Homo sapiens OX=9606 GN=PCF11 PE=1 SV=3	1.813	Up	0.031837	PCF11	173.05	9.4	24	8	8	0	0	0	0	0	0	0	0	0	0	0	0	0	0	0	0	0	0	0	0	0	6	1	4	0	0	1	1	1	4	0	0	3	3	1	0	0	2	1
O94915	Protein furry homolog-like OS=Homo sapiens OX=9606 GN=FRYL PE=1 SV=2	2.141	Up	0.0033995	FRYL	339.59	18.3	87	35	34	1	0	0	0	0	0	3	0	1	1	1	0	0	0	0	1	0	1	1	0	0	15	6	12	0	4	6	7	1	12	1	0	5	8	7	9	3	1	6
O94929	Actin-binding LIM protein 3 OS=Homo sapiens OX=9606 GN=ABLIM3 PE=1 SV=3	0.362	Down	0.0051183	ABLIM3	77.801	13.5	20	8	8	1	1	0	0	3	1	0	0	0	1	7	1	1	0	0	2	1	0	0	0	0	0	0	1	0	0	0	0	0	0	0	0	0	0	5	2	2	1	6
O94985	Calsyntenin-1 OS=Homo sapiens OX=9606 GN=CLSTN1 PE=1 SV=1	3.541	Up	0.041839	CLSTN1	109.79	20.2	36	12	12	0	0	0	0	0	0	1	0	0	0	0	0	0	0	0	0	0	1	0	0	2	2	0	4	0	4	0	8	0	10	0	0	4	0	2	1	1	1	1
O94992	Protein HEXIM1 OS=Homo sapiens OX=9606 GN=HEXIM1 PE=1 SV=1	2.627	Up	0.0105421	HEXIM1	40.623	19.5	54	4	4	1	1	0	1	1	1	1	1	1	2	2	2	1	2	1	1	2	0	2	1	0	0	4	4	2	1	4	1	3	3	2	1	1	4	2	1	1	2	1
O95070	Protein YIF1A OS=Homo sapiens OX=9606 GN=YIF1A PE=1 SV=2	2.714	Up	0.0049988	YIF1A	32.011	15.7	27	3	3	1	0	0	1	1	0	2	0	3	0	3	1	0	0	0	0	0	0	1	0	0	2	0	3	0	3	1	0	0	2	0	1	2	0	1	1	0	1	2
O95071	E3 ubiquitin-protein ligase UBR5 OS=Homo sapiens OX=9606 GN=UBR5 PE=1 SV=2	3.765	Up	0.0053977	UBR5	309.35	19.4	111	34	33	1	0	0	0	0	0	0	0	0	0	0	0	0	0	0	1	0	0	1	0	0	16	7	12	0	2	13	20	7	9	1	0	9	12	4	2	1	2	6
O95104	SR-related and CTD-associated factor 4 OS=Homo sapiens OX=9606 GN=SCAF4 PE=1 SV=3	2.687	Up	0.0021564	SCAF4	125.87	15.8	37	10	9	0	0	0	0	0	0	1	0	0	1	0	0	0	0	1	0	0	0	1	0	0	3	1	3	1	2	2	5	2	3	2	0	6	3	1	1	1	0	3
O95155	Ubiquitin conjugation factor E4 B OS=Homo sapiens OX=9606 GN=UBE4B PE=1 SV=1	2.088	Up	0.00035961	UBE4B	146.18	28.5	137	25	25	2	0	0	2	0	0	0	1	2	1	5	0	0	1	0	4	2	2	3	0	0	12	7	8	4	4	11	13	12	11	6	2	9	13	10	5	3	7	13
O95159	Zinc finger protein-like 1 OS=Homo sapiens OX=9606 GN=ZFPL1 PE=1 SV=2	2.629	Up	0.00030346	ZFPL1	34.114	30.6	56	8	8	0	0	0	1	1	0	2	0	1	1	2	0	0	0	0	3	0	1	0	0	0	7	2	6	0	6	3	3	3	5	0	0	5	4	4	1	1	1	4
O95163	Elongator complex protein 1 OS=Homo sapiens OX=9606 GN=ELP1 PE=1 SV=3	1.606	Up	0.00458	ELP1	150.25	32.8	166	29	29	0	4	0	1	3	2	3	2	1	5	3	4	1	3	3	2	3	1	7	0	0	19	11	9	5	3	10	7	11	10	7	3	6	17	11	13	3	10	12
O95202	Mitochondrial proton/calcium exchanger protein OS=Homo sapiens OX=9606 GN=LETM1 PE=1 SV=1	1.845	Up	0.0046623	LETM1	83.353	45.5	304	30	30	3	4	0	7	6	13	10	5	6	8	11	2	10	7	2	6	6	7	10	3	0	20	12	18	9	13	13	12	13	13	9	5	23	18	12	11	1	7	15
O95210	Starch-binding domain-containing protein 1 OS=Homo sapiens OX=9606 GN=STBD1 PE=1 SV=1	0.516	Down	0.0059557	STBD1	39.007	48	61	12	12	2	1	0	1	3	0	1	2	0	1	5	1	2	4	2	4	3	1	1	0	0	3	4	1	2	4	3	0	1	2	2	2	3	0	6	4	0	6	5
O95232	Luc7-like protein 3 OS=Homo sapiens OX=9606 GN=LUC7L3 PE=1 SV=2	2.276	Up	0.0029569	LUC7L3	51.466	32.6	89	12	12	1	1	1	2	2	0	3	1	1	1	3	0	1	2	1	2	0	2	2	1	0	6	4	7	3	3	2	7	4	9	3	2	7	5	7	3	1	3	7
O95249	Golgi SNAP receptor complex member 1 OS=Homo sapiens OX=9606 GN=GOSR1 PE=1 SV=1	2.033	Up	1.57366e-05	GOSR1	28.612	30.8	53	7	7	1	0	0	0	1	0	3	1	2	0	1	1	0	1	1	0	2	0	1	0	0	3	3	4	2	3	4	2	5	3	2	0	3	4	4	4	0	4	3
O95359	Transforming acidic coiled-coil-containing protein 2 OS=Homo sapiens OX=9606 GN=TACC2 PE=1 SV=3	0.524	Down	0.03024	TACC2	309.42	15.8	83	25	24	6	0	0	0	5	0	2	4	1	1	7	0	5	4	4	12	0	1	0	0	0	2	4	9	0	2	1	3	0	7	0	0	2	1	13	5	1	3	13
O95365	Zinc finger and BTB domain-containing protein 7A OS=Homo sapiens OX=9606 GN=ZBTB7A PE=1 SV=1	2.169	Up	0.0053754	ZBTB7A	61.438	21.9	27	7	7	0	0	0	0	0	0	1	0	0	1	0	0	0	0	0	1	0	1	0	0	0	7	1	4	1	0	1	0	2	6	0	0	1	0	0	0	0	0	2
O95372	Acyl-protein thioesterase 2 OS=Homo sapiens OX=9606 GN=LYPLA2 PE=1 SV=1	2.02	Up	0.00101983	LYPLA2	24.737	44.6	178	6	6	5	1	1	4	6	3	7	3	7	6	7	2	6	3	1	9	3	7	6	2	2	7	6	8	4	9	7	7	4	9	3	4	13	6	5	2	3	3	6
O95425	Supervillin OS=Homo sapiens OX=9606 GN=SVIL PE=1 SV=2	0.292	Down	5.6517e-05	SVIL	247.74	49.7	616	78	78	47	16	2	4	49	7	14	21	7	18	53	23	28	29	31	51	22	10	12	2	1	24	5	25	2	24	6	14	4	21	7	15	14	8	63	36	19	24	63
O95456	Proteasome assembly chaperone 1 OS=Homo sapiens OX=9606 GN=PSMG1 PE=1 SV=1	1.585	Up	0.00054054	PSMG1	32.854	25	25	4	4	1	1	0	0	1	0	1	0	1	0	2	0	0	0	1	1	0	1	0	0	0	2	0	2	1	1	0	2	1	2	0	0	2	2	2	2	2	1	2
O95466	Formin-like protein 1 OS=Homo sapiens OX=9606 GN=FMNL1 PE=1 SV=3	2.076	Up	0.027643	FMNL1	121.85	22.4	112	19	17	1	2	0	3	0	0	8	1	4	0	3	2	0	0	0	0	3	2	3	0	4	9	0	8	4	8	0	10	7	6	4	10	7	3	9	10	2	7	9
O95470	Sphingosine-1-phosphate lyase 1 OS=Homo sapiens OX=9606 GN=SGPL1 PE=1 SV=3	4.404	Up	1.5217e-08	SGPL1	63.523	40	142	14	14	2	1	0	2	2	2	4	0	1	3	3	1	0	1	0	4	1	4	4	0	0	12	10	18	2	5	5	12	6	15	2	3	15	2	8	5	3	5	5
O95471	Claudin-7 OS=Homo sapiens OX=9606 GN=CLDN7 PE=1 SV=4	4.329	Up	0.046765	CLDN7	22.418	15.6	49	2	2	0	0	0	0	1	2	0	0	0	3	0	0	0	0	0	1	0	1	2	0	2	4	7	8	1	0	5	6	2	0	0	0	4	0	0	1	0	0	2
O95486	Protein transport protein Sec24A OS=Homo sapiens OX=9606 GN=SEC24A PE=1 SV=2	1.54	Up	0.037984	SEC24A	119.75	24.1	116	17	17	2	3	0	2	2	0	4	0	6	1	4	4	0	1	2	2	5	1	1	0	0	11	2	13	4	7	3	8	9	2	1	5	5	6	7	5	1	8	8
O95602	DNA-directed RNA polymerase I subunit RPA1 OS=Homo sapiens OX=9606 GN=POLR1A PE=1 SV=2	7.046	Up	0.0038586	POLR1A	194.81	32.1	110	37	36	0	1	0	0	0	0	0	0	0	0	0	0	0	0	0	0	2	2	0	0	0	16	4	20	0	2	4	11	6	9	1	0	5	27	5	4	3	2	8
O95639	Cleavage and polyadenylation specificity factor subunit 4 OS=Homo sapiens OX=9606 GN=CPSF4 PE=1 SV=1	2.466	Up	0.00034388	CPSF4	30.255	43.5	54	8	8	1	0	0	1	0	1	2	1	0	1	0	1	0	1	1	0	0	0	1	0	0	6	1	7	1	3	5	4	3	3	1	1	3	5	3	1	0	2	3
O95685	Protein phosphatase 1 regulatory subunit 3D OS=Homo sapiens OX=9606 GN=PPP1R3D PE=1 SV=1	2.092	Up	0.0040796	PPP1R3D	32.559	28.4	27	6	6	0	0	0	0	0	0	1	1	0	0	0	1	0	1	0	0	1	0	1	0	1	1	1	3	0	0	6	2	1	1	1	1	2	1	1	3	1	2	1
O95721	Synaptosomal-associated protein 29 OS=Homo sapiens OX=9606 GN=SNAP29 PE=1 SV=1	1.871	Up	0.0062823	SNAP29	28.97	45	35	9	9	0	0	0	0	1	0	0	1	0	1	1	0	1	0	1	0	0	0	1	1	0	2	3	4	0	1	4	0	2	4	0	0	4	3	3	3	0	2	3
O95758	Polypyrimidine tract-binding protein 3 OS=Homo sapiens OX=9606 GN=PTBP3 PE=1 SV=2	2.195	Up	0.0179792	PTBP3	59.689	42.9	102	14	13	3	1	0	2	4	0	2	0	3	3	3	1	1	3	0	3	3	0	4	0	0	12	5	6	2	3	4	8	4	6	4	0	6	6	7	4	2	6	8
O95777	U6 snRNA-associated Sm-like protein LSm8 OS=Homo sapiens OX=9606 GN=LSM8 PE=1 SV=3	1.722	Up	0.010083	LSM8	10.403	71.9	82	4	4	2	1	1	1	2	2	2	2	2	6	2	1	3	2	0	3	2	4	2	1	0	4	3	4	2	3	3	4	3	4	2	3	4	2	3	2	2	2	2
O95793	Double-stranded RNA-binding protein Staufen homolog 1 OS=Homo sapiens OX=9606 GN=STAU1 PE=1 SV=2	1.871	Up	0.0099821	STAU1	63.182	46.3	176	25	25	3	2	1	4	2	2	4	2	1	6	5	4	2	4	0	3	2	2	3	1	0	13	10	14	3	8	18	11	11	15	3	0	10	7	9	9	5	8	12
O95810	Caveolae-associated protein 2 OS=Homo sapiens OX=9606 GN=CAVIN2 PE=1 SV=3	0.285	Down	0.000123972	CAVIN2	47.173	41.9	270	15	15	12	11	4	7	14	10	11	10	5	5	12	9	14	11	7	16	8	3	9	8	0	3	8	11	8	7	2	4	8	3	5	12	10	3	12	11	9	6	13
O95816	BAG family molecular chaperone regulator 2 OS=Homo sapiens OX=9606 GN=BAG2 PE=1 SV=1	0.369	Down	0.00166389	BAG2	23.772	59.2	219	12	12	13	3	0	4	12	2	10	5	7	3	17	5	13	10	6	15	3	5	2	1	0	8	3	9	4	9	0	10	5	10	3	5	10	7	9	6	2	8	8
O95837	Guanine nucleotide-binding protein subunit alpha-14 OS=Homo sapiens OX=9606 GN=GNA14 PE=1 SV=1	0.509	Down	0.00025947	GNA14	41.57	18.9	37	5	3	3	1	1	2	1	0	1	1	1	1	3	2	1	2	0	2	0	0	1	1	0	1	1	1	2	1	2	1	1	1	1	0	1	0	3	2	1	2	3
O95865	"N(G),N(G)-dimethylarginine dimethylaminohydrolase 2 OS=Homo sapiens OX=9606 GN=DDAH2 PE=1 SV=1"	0.476	Down	0.000137386	DDAH2	29.644	68.1	237	14	14	10	7	7	8	9	6	10	7	11	7	15	6	6	7	5	8	5	5	6	4	0	7	1	10	6	10	6	11	5	9	6	6	7	4	12	9	7	7	13
O95881	Thioredoxin domain-containing protein 12 OS=Homo sapiens OX=9606 GN=TXNDC12 PE=1 SV=1	1.94	Up	4.1122e-06	TXNDC12	19.206	36.6	157	6	6	4	3	0	8	3	5	3	4	3	3	5	3	4	3	7	3	8	3	4	2	3	4	8	5	6	5	8	4	7	6	5	7	4	7	5	5	3	5	4
O95967	EGF-containing fibulin-like extracellular matrix protein 2 OS=Homo sapiens OX=9606 GN=EFEMP2 PE=1 SV=3	0.599	Down	0.0125643	EFEMP2	49.405	53	299	16	16	8	10	4	13	12	5	18	4	13	11	10	9	13	10	11	8	9	4	12	2	4	4	5	15	10	15	1	17	7	9	9	5	12	0	12	12	12	12	13
O95980	Reversion-inducing cysteine-rich protein with Kazal motifs OS=Homo sapiens OX=9606 GN=RECK PE=1 SV=1	0.448	Down	0.00091995	RECK	106.46	35	127	20	20	4	8	0	1	10	4	13	4	7	3	12	5	7	3	4	5	2	2	4	0	0	0	0	7	4	8	0	1	1	1	3	2	2	0	8	11	3	6	15
O95983	Methyl-CpG-binding domain protein 3 OS=Homo sapiens OX=9606 GN=MBD3 PE=1 SV=1	3.182	Up	0.0113792	MBD3	32.844	19.9	16	4	4	0	0	0	0	0	0	0	0	0	0	1	0	0	0	0	0	0	0	0	0	0	2	0	1	0	2	0	3	1	2	0	0	2	2	1	1	1	0	2
O95994	Anterior gradient protein 2 homolog OS=Homo sapiens OX=9606 GN=AGR2 PE=1 SV=1	4.319	Up	0.0114597	AGR2	19.979	56	163	10	9	6	1	1	2	4	1	7	1	1	7	3	3	3	5	1	4	1	2	6	7	0	4	16	20	5	12	7	1	4	9	5	3	11	0	7	6	3	4	6
O96005	Cleft lip and palate transmembrane protein 1 OS=Homo sapiens OX=9606 GN=CLPTM1 PE=1 SV=1	2.01	Up	4.1554e-06	CLPTM1	76.096	20.2	92	9	9	2	1	0	2	2	2	6	1	5	1	3	1	2	1	1	4	3	2	2	0	0	7	1	5	2	3	7	3	4	5	1	4	5	4	4	2	1	2	5
O96008	Mitochondrial import receptor subunit TOM40 homolog OS=Homo sapiens OX=9606 GN=TOMM40 PE=1 SV=1	2.67	Up	0.00155617	TOMM40	37.893	64.5	139	14	14	3	1	0	0	2	2	5	1	2	5	2	1	4	1	1	4	1	4	2	0	0	12	6	11	3	10	5	12	4	9	4	1	16	5	5	6	1	7	9
O96011	Peroxisomal membrane protein 11B OS=Homo sapiens OX=9606 GN=PEX11B PE=1 SV=1	2.162	Up	8.3687e-05	PEX11B	28.431	44.4	57	11	11	0	0	0	0	0	1	0	1	0	4	0	0	0	1	0	2	2	0	2	0	1	4	7	4	2	4	4	3	3	4	2	2	3	1	5	5	1	10	5
O96013	Serine/threonine-protein kinase PAK 4 OS=Homo sapiens OX=9606 GN=PAK4 PE=1 SV=1	2.532	Up	0.00043671	PAK4	64.071	31.6	58	12	11	0	0	0	1	0	1	1	0	0	2	1	0	1	0	0	0	2	3	1	0	0	6	5	4	1	1	12	1	1	4	1	0	3	6	2	3	1	1	2
O96019	Actin-like protein 6A OS=Homo sapiens OX=9606 GN=ACTL6A PE=1 SV=1	2.083	Up	0.0158419	ACTL6A	47.46	48	223	14	14	5	5	0	1	5	3	9	1	5	10	8	2	6	2	2	8	2	3	6	1	1	16	7	15	8	8	7	20	9	15	6	5	13	9	7	7	3	7	9
P00325	All-trans-retinol dehydrogenase [NAD(+)] ADH1B OS=Homo sapiens OX=9606 GN=ADH1B PE=1 SV=2	0.159	Down	3.7164e-05	ADH1B	39.854	64	419	18	9	17	20	14	11	29	15	24	17	22	12	22	9	20	15	13	22	9	8	7	13	1	3	4	19	12	8	1	0	8	11	11	11	11	0	14	13	15	7	15
P00352	Retinal dehydrogenase 1 OS=Homo sapiens OX=9606 GN=ALDH1A1 PE=1 SV=2	0.497	Down	0.0021991	ALDH1A1	54.861	73.3	621	31	29	17	17	17	11	24	23	28	15	25	26	21	16	23	22	24	20	14	15	18	17	2	18	9	18	20	23	4	29	25	15	16	18	23	8	23	21	25	13	24
P00387	NADH-cytochrome b5 reductase 3 OS=Homo sapiens OX=9606 GN=CYB5R3 PE=1 SV=3	0.527	Down	2.3621e-05	CYB5R3	34.234	74.4	578	23	23	24	17	10	12	24	12	25	14	24	20	32	12	22	13	13	20	12	13	14	8	3	22	15	27	12	26	15	20	12	22	10	13	30	10	19	15	15	10	21
P00450	Ceruloplasmin OS=Homo sapiens OX=9606 GN=CP PE=1 SV=1	0.594	Down	0.022924	CP	122.2	69.9	1620	61	50	69	43	98	46	75	27	95	37	88	25	34	29	71	27	37	62	36	41	28	67	47	55	14	65	36	70	19	67	19	75	27	31	47	13	47	32	55	33	50
P00488	Coagulation factor XIII A chain OS=Homo sapiens OX=9606 GN=F13A1 PE=1 SV=4	0.651	Down	0.042863	F13A1	83.266	69.7	912	46	46	41	32	14	16	45	7	46	20	54	27	41	26	39	20	23	25	19	26	19	21	10	32	8	34	20	32	10	35	16	40	23	34	52	5	35	24	28	20	37
P00491	Purine nucleoside phosphorylase OS=Homo sapiens OX=9606 GN=PNP PE=1 SV=2	1.616	Up	0.0115951	PNP	32.118	80.6	443	20	20	11	10	12	12	10	18	12	5	12	17	5	10	13	7	8	9	9	15	15	16	12	22	11	14	12	11	15	18	11	25	12	15	20	19	13	14	14	14	11
P00568	Adenylate kinase isoenzyme 1 OS=Homo sapiens OX=9606 GN=AK1 PE=1 SV=3	0.494	Down	3.65e-05	AK1	21.635	63.4	216	12	12	6	6	6	5	11	8	7	7	7	7	9	4	8	9	10	8	5	0	8	9	2	6	7	6	5	7	4	7	3	7	5	7	4	6	8	9	9	6	11
P00746	Complement factor D OS=Homo sapiens OX=9606 GN=CFD PE=1 SV=5	0.298	Down	1.6818e-05	CFD	27.033	49.8	193	12	12	9	6	10	6	11	2	11	4	7	4	9	5	11	5	4	9	5	4	3	7	2	5	1	8	4	6	0	12	3	10	1	3	5	1	9	6	10	6	10
P00748	Coagulation factor XII OS=Homo sapiens OX=9606 GN=F12 PE=1 SV=3	0.59	Down	0.0143159	F12	67.791	41.5	218	17	17	11	5	14	5	9	6	16	5	16	2	8	3	7	4	5	7	5	3	4	11	6	8	2	10	5	12	1	7	2	7	4	4	2	2	15	9	12	7	15
P00751	Complement factor B OS=Homo sapiens OX=9606 GN=CFB PE=1 SV=2	0.533	Down	0.006759	CFB	85.532	56.5	824	37	35	36	24	42	25	33	12	44	24	42	18	28	16	30	18	22	19	21	22	16	35	19	29	9	31	27	33	7	24	15	36	20	20	18	9	27	23	33	23	32
P00973	2'-5'-oligoadenylate synthase 1 OS=Homo sapiens OX=9606 GN=OAS1 PE=1 SV=4	2.188	Up	0.0056004	OAS1	46.028	32.2	55	11	11	0	0	0	0	0	0	0	0	0	3	1	0	0	0	0	6	0	0	1	0	0	8	1	6	0	5	5	6	3	0	3	0	7	0	5	3	0	3	3
P01008	Antithrombin-III OS=Homo sapiens OX=9606 GN=SERPINC1 PE=1 SV=1	0.522	Down	0.0078636	SERPINC1	52.602	44.8	541	23	20	18	14	34	15	17	16	23	15	23	8	22	15	17	14	15	15	19	12	9	28	14	17	8	14	16	15	8	24	8	21	18	10	13	6	19	14	22	12	21
P01009	Alpha-1-antitrypsin OS=Homo sapiens OX=9606 GN=SERPINA1 PE=1 SV=3	0.505	Down	0.009777	SERPINA1	46.736	67	1417	38	38	63	33	103	41	65	29	89	38	73	18	45	21	51	42	30	48	34	28	22	65	43	32	18	62	29	56	13	54	15	52	23	31	38	13	35	24	36	24	36
P01024	Complement C3 OS=Homo sapiens OX=9606 GN=C3 PE=1 SV=2	0.56	Down	0.0135366	C3	187.15	75.6	3549	119	108	156	116	185	95	141	71	189	102	177	60	93	74	134	76	103	137	93	100	68	168	88	98	36	132	113	114	31	100	56	136	76	80	114	37	105	81	112	76	98
P01116	GTPase KRas OS=Homo sapiens OX=9606 GN=KRAS PE=1 SV=1	1.641	Up	0.038078	KRAS	21.656	54.5	31	8	3	1	1	0	1	1	0	2	0	0	0	1	0	1	2	0	0	0	0	1	1	0	2	2	1	0	1	3	2	2	2	0	0	2	2	4	3	3	5	5
P01137	Transforming growth factor beta-1 proprotein OS=Homo sapiens OX=9606 GN=TGFB1 PE=1 SV=2	2.298	Up	0.0161996	TGFB1	44.341	31.8	32	7	7	0	0	0	0	0	0	0	0	1	1	2	2	1	0	0	0	0	0	1	2	1	1	0	5	1	3	0	6	0	3	0	0	2	0	0	0	1	1	3
P01700	Immunoglobulin lambda variable 1-47 OS=Homo sapiens OX=9606 GN=IGLV1-47 PE=1 SV=2	0.294	Down	0.0082819	IGLV1-47	12.283	24.8	44	3	3	1	2	2	1	2	2	2	1	3	1	1	1	2	1	1	1	3	1	1	3	1	0	0	0	2	2	1	2	0	0	1	3	0	0	2	2	2	3	2
P01834	Immunoglobulin kappa constant OS=Homo sapiens OX=9606 GN=IGKC PE=1 SV=2	0.661	Down	0.020363	IGKC	11.765	94.4	184	13	2	5	10	7	9	6	3	5	7	7	6	3	4	6	5	8	3	14	3	2	5	7	5	3	3	8	4	1	5	3	6	6	5	5	5	9	9	11	7	10
P01859	Immunoglobulin heavy constant gamma 2 OS=Homo sapiens OX=9606 GN=IGHG2 PE=1 SV=2	0.57	Down	0.0038013	IGHG2	35.9	62	492	16	10	17	23	18	15	18	12	18	17	17	17	14	9	13	13	13	17	14	13	16	20	19	14	10	14	16	11	5	20	7	15	13	11	12	11	15	15	15	14	14
P01861	Immunoglobulin heavy constant gamma 4 OS=Homo sapiens OX=9606 GN=IGHG4 PE=1 SV=1	0.63	Down	0.028923	IGHG4	35.94	55.4	356	14	8	9	18	9	21	12	7	11	12	12	2	12	11	10	17	11	14	11	8	12	9	15	9	5	12	13	7	0	17	8	12	10	11	6	3	12	13	12	13	12
P01876	Immunoglobulin heavy constant alpha 1 OS=Homo sapiens OX=9606 GN=IGHA1 PE=1 SV=2	0.624	Down	0.024739	IGHA1	37.654	77.6	718	20	14	16	20	26	32	21	18	36	24	27	17	16	18	23	16	23	22	22	19	17	24	26	21	12	26	23	22	15	29	16	18	17	20	22	14	14	14	15	16	13
P01893	"Putative HLA class I histocompatibility antigen, alpha chain H OS=Homo sapiens OX=9606 GN=HLA-H PE=5 SV=3"	2.301	Up	0.0070815	HLA-H	40.891	35.9	50	14	3	2	1	0	1	2	0	1	1	2	1	1	0	3	0	1	2	1	2	1	1	1	2	1	2	1	4	2	2	2	3	0	3	3	1	6	7	9	6	9
P02511	Alpha-crystallin B chain OS=Homo sapiens OX=9606 GN=CRYAB PE=1 SV=2	0.161	Down	2.8608e-07	CRYAB	20.159	67.4	240	12	12	15	13	7	5	13	7	13	5	12	14	15	4	12	6	5	12	5	9	3	10	3	4	1	4	3	11	0	6	2	3	5	5	6	2	12	11	10	7	12
P02743	Serum amyloid P-component OS=Homo sapiens OX=9606 GN=APCS PE=1 SV=2	0.551	Down	0.0053772	APCS	25.387	49.8	148	9	9	5	3	5	2	6	4	7	8	2	8	3	5	8	9	5	5	5	6	5	7	4	2	0	3	5	4	1	4	1	3	8	3	1	1	6	5	6	6	8
P02750	Leucine-rich alpha-2-glycoprotein OS=Homo sapiens OX=9606 GN=LRG1 PE=1 SV=2	0.54	Down	0.030761	LRG1	38.177	43.2	182	11	11	9	7	9	6	6	5	9	4	6	1	4	4	7	4	9	7	4	8	6	9	6	2	3	7	6	6	1	6	2	5	3	6	3	2	8	5	8	7	4
P02753	Retinol-binding protein 4 OS=Homo sapiens OX=9606 GN=RBP4 PE=1 SV=3	0.491	Down	0.0187565	RBP4	23.01	67.7	150	11	11	9	3	13	3	9	2	10	3	9	0	8	2	6	3	1	9	3	3	1	13	0	4	1	5	3	5	0	9	1	2	1	1	8	0	10	7	9	3	11
P02786	Transferrin receptor protein 1 OS=Homo sapiens OX=9606 GN=TFRC PE=1 SV=2	2.761	Up	0.00040389	TFRC	84.87	43.8	254	25	25	2	2	1	6	4	1	3	5	5	9	5	2	2	4	2	8	1	2	3	6	7	9	3	12	9	10	21	27	15	11	9	6	12	30	11	12	3	15	12
P02790	Hemopexin OS=Homo sapiens OX=9606 GN=HPX PE=1 SV=2	0.481	Down	0.0028598	HPX	51.676	70.1	901	28	28	32	31	43	29	38	20	51	24	44	14	25	23	29	22	27	35	29	26	17	34	29	26	17	30	22	30	8	26	15	26	23	21	24	11	24	21	28	20	26
P03886	NADH-ubiquinone oxidoreductase chain 1 OS=Homo sapiens OX=9606 GN=MT-ND1 PE=1 SV=1	1.69	Up	0.047563	MT-ND1	35.66	9.4	14	3	3	2	0	0	0	1	0	1	0	0	0	1	0	0	0	0	0	0	0	0	0	1	2	0	2	0	1	0	1	0	1	0	0	1	0	2	0	0	0	1
P03905	NADH-ubiquinone oxidoreductase chain 4 OS=Homo sapiens OX=9606 GN=MT-ND4 PE=1 SV=1	0.584	Down	0.00184144	MT-ND4	51.58	10.9	79	4	4	4	2	0	1	4	4	1	2	1	3	5	1	3	2	1	2	1	2	2	0	0	3	4	3	1	4	3	5	1	3	1	2	5	3	4	3	0	3	4
P03950	Angiogenin OS=Homo sapiens OX=9606 GN=ANG PE=1 SV=1	0.575	Down	0.024178	ANG	16.55	36.1	98	5	5	2	6	3	5	3	5	1	1	4	3	4	5	5	3	3	1	3	0	6	0	2	2	1	2	3	4	1	5	4	5	1	3	1	1	3	5	3	5	3
P04062	Lysosomal acid glucosylceramidase OS=Homo sapiens OX=9606 GN=GBA PE=1 SV=3	2.326	Up	0.0094635	GBA	59.716	37.3	101	13	13	1	2	0	3	2	1	6	1	4	3	3	1	1	2	0	1	3	2	1	0	1	8	2	7	1	12	2	9	3	3	3	1	9	3	3	7	2	5	5
P04156	Major prion protein OS=Homo sapiens OX=9606 GN=PRNP PE=1 SV=1	0.661	Down	0.0069421	PRNP	27.661	27.7	96	5	5	2	3	4	3	3	2	3	4	2	2	5	3	3	2	4	3	2	0	3	6	1	3	3	3	3	3	3	2	2	4	3	3	2	2	5	3	4	2	4
P04196	Histidine-rich glycoprotein OS=Homo sapiens OX=9606 GN=HRG PE=1 SV=1	0.56	Down	0.0081789	HRG	59.578	36.4	429	17	17	15	14	21	7	20	12	20	11	22	4	18	14	15	10	10	15	9	9	8	22	12	14	7	15	15	20	6	13	4	16	5	10	14	2	13	12	15	11	13
P04217	Alpha-1B-glycoprotein OS=Homo sapiens OX=9606 GN=A1BG PE=1 SV=4	0.589	Down	0.016984	A1BG	54.253	51.3	420	14	14	16	15	25	17	11	11	15	12	21	10	7	12	9	13	17	12	14	18	11	18	16	7	8	8	17	12	4	13	10	7	11	10	10	3	10	13	12	11	9
P04271	Protein S100-B OS=Homo sapiens OX=9606 GN=S100B PE=1 SV=2	0.229	Down	4.3246e-06	S100B	10.713	40.2	91	3	3	5	4	4	0	4	3	7	0	8	6	5	0	7	3	4	5	1	0	2	3	0	3	0	1	1	5	0	1	0	1	0	2	2	4	3	2	3	0	3
P04275	von Willebrand factor OS=Homo sapiens OX=9606 GN=VWF PE=1 SV=4	0.624	Down	0.012662	VWF	309.26	51.6	1284	102	102	37	45	29	36	48	25	105	29	54	45	46	36	62	25	34	36	31	37	51	43	9	30	15	59	49	30	11	21	20	47	25	38	64	12	64	60	56	50	72
P04439	"HLA class I histocompatibility antigen, A alpha chain OS=Homo sapiens OX=9606 GN=HLA-A PE=1 SV=2"	1.983	Up	0.00080378	HLA-A	40.84	55.3	451	23	11	4	8	9	7	7	7	23	6	10	12	5	12	14	13	11	15	13	6	10	12	10	17	12	36	10	17	17	17	21	21	14	16	22	17	8	9	13	11	11
P04626	Receptor tyrosine-protein kinase erbB-2 OS=Homo sapiens OX=9606 GN=ERBB2 PE=1 SV=1	3.018	Up	0.0195239	ERBB2	137.91	21.8	67	17	17	0	0	0	0	0	1	1	0	0	2	1	0	0	0	0	0	4	0	1	0	0	1	7	6	0	4	15	2	0	2	1	1	4	14	2	4	3	2	5
P05091	"Aldehyde dehydrogenase, mitochondrial OS=Homo sapiens OX=9606 GN=ALDH2 PE=1 SV=2"	0.446	Down	0.00027986	ALDH2	56.381	54.5	359	22	20	8	18	4	12	11	19	11	11	10	14	12	14	12	17	9	12	12	2	9	3	1	9	10	8	11	12	11	10	17	5	11	8	9	17	16	17	13	15	16
P05114	Non-histone chromosomal protein HMG-14 OS=Homo sapiens OX=9606 GN=HMGN1 PE=1 SV=3	2.137	Up	0.0046362	HMGN1	10.659	37	73	7	7	1	1	2	1	2	1	2	2	2	1	0	2	2	1	1	0	2	2	2	1	1	7	1	7	1	6	2	2	2	5	2	1	6	2	2	2	2	1	3
P05161	Ubiquitin-like protein ISG15 OS=Homo sapiens OX=9606 GN=ISG15 PE=1 SV=5	3.078	Up	0.0033972	ISG15	17.887	64.2	147	9	9	4	1	0	2	6	0	4	2	7	2	5	1	3	3	2	6	4	3	2	1	3	8	1	10	5	10	4	17	5	9	3	4	5	5	7	4	3	4	8
P05165	"Propionyl-CoA carboxylase alpha chain, mitochondrial OS=Homo sapiens OX=9606 GN=PCCA PE=1 SV=4"	0.468	Down	0.049517	PCCA	80.058	50	252	27	27	8	4	0	2	14	21	6	12	8	7	11	3	14	9	8	12	6	3	11	0	0	3	17	10	7	9	5	3	1	7	7	4	13	7	15	13	4	10	24
P05166	"Propionyl-CoA carboxylase beta chain, mitochondrial OS=Homo sapiens OX=9606 GN=PCCB PE=1 SV=3"	0.439	Down	0.0154153	PCCB	58.215	53.2	234	19	19	10	7	0	5	8	19	8	10	5	6	8	3	10	10	8	9	6	3	12	0	0	4	19	7	6	6	5	5	5	4	7	7	8	4	13	10	3	13	15
P05413	"Fatty acid-binding protein, heart OS=Homo sapiens OX=9606 GN=FABP3 PE=1 SV=4"	0.224	Down	3.9293e-05	FABP3	14.858	45.9	113	6	6	6	4	1	3	7	9	5	5	2	4	7	5	7	3	3	6	3	4	4	6	0	1	0	4	1	4	0	1	1	1	1	1	3	1	6	4	3	5	6
P05455	Lupus La protein OS=Homo sapiens OX=9606 GN=SSB PE=1 SV=2	1.868	Up	0.0037971	SSB	46.836	60.3	555	36	36	16	9	3	11	17	12	26	11	14	10	21	11	13	9	7	12	16	6	14	3	4	36	19	28	16	23	18	33	25	25	15	12	32	28	21	18	14	14	25
P05543	Thyroxine-binding globulin OS=Homo sapiens OX=9606 GN=SERPINA7 PE=1 SV=2	0.534	Down	0.0057195	SERPINA7	46.324	41.2	118	14	11	4	5	7	4	8	3	7	3	7	1	5	4	4	2	5	7	2	1	4	8	2	2	1	2	4	5	0	5	0	2	0	2	2	0	10	8	11	7	12
P05556	Integrin beta-1 OS=Homo sapiens OX=9606 GN=ITGB1 PE=1 SV=2	0.533	Down	0.0013221	ITGB1	88.414	52.6	805	31	31	24	18	15	17	36	18	22	31	18	30	34	24	46	24	25	45	19	14	18	17	18	22	11	25	18	25	19	37	14	38	16	27	24	16	25	18	19	20	28
P05783	"Keratin, type I cytoskeletal 18 OS=Homo sapiens OX=9606 GN=KRT18 PE=1 SV=2"	2.173	Up	0.033918	KRT18	48.057	71.6	416	34	20	6	12	14	5	3	19	7	0	1	15	6	7	3	15	0	14	13	7	18	18	6	16	19	24	7	15	30	10	12	21	24	0	38	11	17	17	15	14	13
P06127	T-cell surface glycoprotein CD5 OS=Homo sapiens OX=9606 GN=CD5 PE=1 SV=2	1.674	Up	0.03802	CD5	54.577	16.8	13	6	6	0	0	0	0	0	0	0	0	0	0	0	0	0	0	0	0	0	0	0	0	0	1	0	1	1	3	0	0	3	0	2	2	0	0	2	0	0	1	0
P06276	Cholinesterase OS=Homo sapiens OX=9606 GN=BCHE PE=1 SV=1	0.522	Down	0.029256	BCHE	68.417	25.2	29	9	9	2	0	5	0	3	0	3	1	1	0	3	1	2	0	2	2	0	1	0	2	0	0	0	0	1	0	0	0	0	0	0	0	0	0	4	2	7	1	6
P06280	Alpha-galactosidase A OS=Homo sapiens OX=9606 GN=GLA PE=1 SV=1	2.304	Up	0.0013038	GLA	48.766	36.1	114	13	13	1	0	0	1	3	3	6	3	5	2	4	2	1	1	2	2	1	3	1	0	0	6	3	9	2	7	6	5	6	7	4	5	9	4	7	3	2	4	7
P06312	Immunoglobulin kappa variable 4-1 OS=Homo sapiens OX=9606 GN=IGKV4-1 PE=1 SV=1	0.396	Down	0.031778	IGKV4-1	13.38	29.8	109	5	5	3	4	3	5	4	4	3	4	3	1	1	5	3	6	5	3	6	0	5	5	5	2	2	2	4	2	0	2	2	1	5	5	1	3	3	4	3	4	3
P06396	Gelsolin OS=Homo sapiens OX=9606 GN=GSN PE=1 SV=1	0.553	Down	0.00052045	GSN	85.696	55.8	1110	36	15	44	31	35	16	54	21	45	27	37	34	46	27	44	30	24	58	19	18	24	27	23	45	23	38	29	42	16	44	26	45	22	29	43	24	31	19	26	17	32
P06454	Prothymosin alpha OS=Homo sapiens OX=9606 GN=PTMA PE=1 SV=2	1.71	Up	0.0038624	PTMA	12.203	38.7	263	8	8	7	4	8	5	9	5	7	5	4	6	12	5	9	6	4	9	7	8	4	7	3	13	9	11	7	9	9	9	10	15	6	7	14	10	6	4	7	6	6
P06681	Complement C2 OS=Homo sapiens OX=9606 GN=C2 PE=1 SV=2	0.652	Down	0.03314	C2	83.267	46.7	432	28	28	14	15	19	17	9	8	24	10	24	6	12	8	17	9	13	11	13	11	9	22	17	11	2	17	12	21	2	15	10	20	9	13	11	1	21	19	26	17	18
P06727	Apolipoprotein A-IV OS=Homo sapiens OX=9606 GN=APOA4 PE=1 SV=3	0.566	Down	0.0077968	APOA4	45.398	59.6	509	30	28	18	18	19	20	24	10	15	15	17	11	17	17	9	20	14	18	21	12	17	14	20	10	8	9	20	13	3	25	12	7	14	16	16	10	23	17	22	20	23
P06746	DNA polymerase beta OS=Homo sapiens OX=9606 GN=POLB PE=1 SV=3	1.827	Up	0.0014641	POLB	38.177	49	30	11	11	0	0	0	0	0	0	1	0	0	1	0	0	0	0	0	1	0	0	2	0	0	3	2	3	2	0	2	0	4	0	2	0	3	4	1	2	1	1	3
P06748	Nucleophosmin OS=Homo sapiens OX=9606 GN=NPM1 PE=1 SV=2	1.616	Up	0.042958	NPM1	32.575	50.3	444	12	12	13	12	7	7	10	11	15	9	13	14	15	9	10	11	11	12	9	9	11	8	4	18	16	19	12	12	14	25	20	18	15	11	29	15	9	5	7	5	8
P07099	Epoxide hydrolase 1 OS=Homo sapiens OX=9606 GN=EPHX1 PE=1 SV=1	0.455	Down	3.2193e-06	EPHX1	52.948	56.9	434	21	21	16	13	9	5	20	13	21	13	24	14	18	9	23	15	11	20	11	6	6	5	3	12	9	18	10	16	10	12	11	13	7	13	19	9	14	15	10	9	14
P07451	Carbonic anhydrase 3 OS=Homo sapiens OX=9606 GN=CA3 PE=1 SV=3	0.468	Down	0.0050568	CA3	29.557	67.3	139	12	12	7	5	7	0	9	1	1	9	11	1	9	5	9	3	6	12	3	3	3	13	0	0	0	0	1	5	2	1	1	2	2	4	4	0	8	9	11	4	10
P07476	Involucrin OS=Homo sapiens OX=9606 GN=IVL PE=1 SV=2	2.653	Up	0.0086206	IVL	68.478	70.9	260	33	33	6	0	2	0	10	0	0	0	0	30	0	0	0	6	0	4	0	7	27	8	7	27	25	25	2	0	25	20	0	3	6	0	20	0	16	5	10	7	18
P07585	Decorin OS=Homo sapiens OX=9606 GN=DCN PE=1 SV=1	0.323	Down	0.00115962	DCN	39.746	54	380	16	15	16	6	20	6	21	6	20	11	19	9	14	5	24	11	9	21	7	7	6	19	7	14	5	11	8	17	2	11	7	9	7	6	15	4	15	10	14	9	15
P07602	Prosaposin OS=Homo sapiens OX=9606 GN=PSAP PE=1 SV=2	1.578	Up	0.0117979	PSAP	58.112	48.5	285	21	21	5	5	0	12	4	8	8	11	10	5	4	7	2	7	8	5	7	10	6	2	12	12	8	14	9	9	15	13	16	10	8	12	7	14	12	14	7	14	12
P07858	Cathepsin B OS=Homo sapiens OX=9606 GN=CTSB PE=1 SV=3	1.582	Up	0.048216	CTSB	37.821	49.6	339	16	16	12	6	2	12	12	8	16	7	10	6	11	5	9	4	7	10	10	14	7	4	5	17	7	16	9	15	8	16	12	16	7	13	17	9	11	7	5	10	11
P07900	Heat shock protein HSP 90-alpha OS=Homo sapiens OX=9606 GN=HSP90AA1 PE=1 SV=5	1.506	Up	0.0039372	HSP90AA1	84.659	58.3	1390	56	32	37	32	20	33	46	30	45	35	40	41	46	25	36	32	30	47	28	17	35	22	29	65	45	65	36	51	48	69	41	70	31	35	74	54	37	29	35	32	41
P07910	Heterogeneous nuclear ribonucleoproteins C1/C2 OS=Homo sapiens OX=9606 GN=HNRNPC PE=1 SV=4	1.862	Up	3.5719e-06	HNRNPC	33.67	52.6	262	17	17	5	5	3	7	5	8	7	6	8	5	6	7	6	7	5	9	5	6	6	4	5	14	11	14	7	9	8	15	8	15	9	4	12	11	9	8	7	8	12
P07911	Uromodulin OS=Homo sapiens OX=9606 GN=UMOD PE=1 SV=1	0.315	Down	0.0067968	UMOD	69.76	25	68	12	12	2	7	0	2	0	11	0	0	2	4	0	0	3	8	5	3	2	3	9	1	0	0	0	0	0	0	0	0	0	1	1	4	0	0	4	12	1	3	0
P07951	Tropomyosin beta chain OS=Homo sapiens OX=9606 GN=TPM2 PE=1 SV=1	0.459	Down	0.000122713	TPM2	32.85	66.2	491	41	6	31	12	19	14	26	13	17	17	7	18	21	14	18	15	10	28	10	13	11	22	6	9	7	11	9	21	6	6	9	18	9	13	23	8	39	26	37	26	37
P08047	Transcription factor Sp1 OS=Homo sapiens OX=9606 GN=SP1 PE=1 SV=3	2.221	Up	0.019064	SP1	80.692	8	17	3	3	0	0	0	0	0	1	1	0	0	1	1	0	0	0	0	1	0	0	0	0	0	3	1	0	0	0	2	2	1	1	0	0	1	1	0	1	1	0	1
P08133	Annexin A6 OS=Homo sapiens OX=9606 GN=ANXA6 PE=1 SV=3	0.403	Down	5.5939e-05	ANXA6	75.872	68.2	1282	47	47	53	34	13	32	63	31	52	42	42	38	55	35	57	44	38	58	34	34	28	10	23	40	21	51	32	48	18	45	31	40	26	38	51	25	41	33	24	32	42
P08138	Tumor necrosis factor receptor superfamily member 16 OS=Homo sapiens OX=9606 GN=NGFR PE=1 SV=1	0.361	Down	0.002604	NGFR	45.183	32.8	50	7	7	2	2	0	3	3	2	3	2	6	4	1	1	5	3	1	1	3	0	0	0	0	0	0	0	2	3	0	0	0	0	1	2	0	0	3	3	2	4	6
P08185	Corticosteroid-binding globulin OS=Homo sapiens OX=9606 GN=SERPINA6 PE=1 SV=1	0.625	Down	0.028343	SERPINA6	45.14	35.3	162	10	10	6	3	12	6	9	4	8	4	8	1	3	3	4	3	6	6	6	4	4	8	4	4	2	4	6	5	0	6	3	7	4	5	3	1	9	6	10	6	9
P08195	4F2 cell-surface antigen heavy chain OS=Homo sapiens OX=9606 GN=SLC3A2 PE=1 SV=3	2.448	Up	0.026917	SLC3A2	67.993	46.5	297	28	27	7	5	0	8	7	11	6	5	6	7	6	6	5	4	5	7	9	5	5	0	13	17	4	17	10	11	4	31	10	18	8	8	13	19	11	9	2	10	12
P08237	"ATP-dependent 6-phosphofructokinase, muscle type OS=Homo sapiens OX=9606 GN=PFKM PE=1 SV=2"	0.496	Down	0.00079745	PFKM	85.182	50.1	468	27	25	17	12	6	6	20	19	15	15	14	17	23	11	13	19	14	17	18	7	8	6	0	15	13	17	17	16	10	15	14	10	14	13	20	17	23	19	16	16	24
P08238	Heat shock protein HSP 90-beta OS=Homo sapiens OX=9606 GN=HSP90AB1 PE=1 SV=4	1.929	Up	0.00023952	HSP90AB1	83.263	64.8	875	52	20	17	20	14	18	30	20	21	22	24	29	29	18	25	22	22	22	22	14	20	18	16	44	25	41	26	28	33	47	34	34	21	20	36	43	39	29	32	29	42
P08240	Signal recognition particle receptor subunit alpha OS=Homo sapiens OX=9606 GN=SRPRA PE=1 SV=2	2.583	Up	0.000155982	SRPRA	69.81	48.1	125	23	23	3	1	0	2	2	0	6	0	6	1	1	1	0	0	1	2	1	1	3	0	0	14	8	9	4	7	7	8	10	9	3	3	10	2	9	9	1	9	9
P08243	Asparagine synthetase [glutamine-hydrolyzing] OS=Homo sapiens OX=9606 GN=ASNS PE=1 SV=4	3.646	Up	0.032802	ASNS	64.369	30.7	54	13	13	0	0	0	0	0	0	0	0	0	3	2	1	0	1	1	0	1	0	0	0	0	7	1	7	0	1	2	6	10	1	2	0	2	6	4	2	1	3	4
P08294	Extracellular superoxide dismutase [Cu-Zn] OS=Homo sapiens OX=9606 GN=SOD3 PE=1 SV=2	0.233	Down	0.000135876	SOD3	25.851	60	203	9	9	6	9	8	8	10	4	9	10	3	14	9	5	10	9	10	10	8	6	5	8	0	2	0	3	6	4	0	1	3	2	8	10	3	0	9	9	8	7	8
P08567	Pleckstrin OS=Homo sapiens OX=9606 GN=PLEK PE=1 SV=3	2.054	Up	0.0150995	PLEK	40.124	36.3	98	8	8	3	1	4	2	4	0	6	1	5	0	3	1	3	1	0	1	1	1	2	7	1	12	0	7	3	6	1	5	3	5	1	3	4	1	4	4	5	3	5
P08579	U2 small nuclear ribonucleoprotein B'' OS=Homo sapiens OX=9606 GN=SNRPB2 PE=1 SV=1	2.718	Up	2.1722e-07	SNRPB2	25.486	20.4	69	4	4	0	1	0	1	2	1	1	2	0	2	1	1	1	2	1	1	1	0	0	1	0	5	5	3	3	2	6	2	6	2	3	3	4	6	3	1	0	2	4
P08603	Complement factor H OS=Homo sapiens OX=9606 GN=CFH PE=1 SV=4	0.623	Down	0.0072368	CFH	139.09	66.7	1723	71	60	53	69	53	54	64	41	69	62	63	47	49	50	56	50	66	45	57	31	50	52	62	42	26	57	60	46	22	60	34	61	50	57	41	24	56	52	61	49	60
P08621	U1 small nuclear ribonucleoprotein 70 kDa OS=Homo sapiens OX=9606 GN=SNRNP70 PE=1 SV=2	2.542	Up	0.00071664	SNRNP70	51.556	35.9	152	15	15	3	2	0	3	4	4	4	3	3	2	5	5	2	2	4	3	5	3	5	0	1	8	5	14	5	5	5	6	6	9	6	3	10	7	6	6	2	5	8
P08648	Integrin alpha-5 OS=Homo sapiens OX=9606 GN=ITGA5 PE=1 SV=2	0.242	Down	0.00179753	ITGA5	114.54	47.3	421	33	33	29	3	7	4	31	3	10	23	3	12	17	9	32	24	20	39	14	11	5	2	7	6	1	9	6	24	2	21	7	15	3	15	5	2	25	13	18	10	26
P08708	40S ribosomal protein S17 OS=Homo sapiens OX=9606 GN=RPS17 PE=1 SV=2	2.603	Up	0.0077797	RPS17	15.55	56.3	77	7	7	4	1	1	1	5	1	4	0	3	3	3	0	2	0	0	1	0	3	1	2	0	6	4	5	1	4	2	5	1	6	0	0	4	4	5	3	4	2	5
P09001	"39S ribosomal protein L3, mitochondrial OS=Homo sapiens OX=9606 GN=MRPL3 PE=1 SV=1"	1.785	Up	0.027881	MRPL3	38.632	27	31	6	6	0	0	0	0	0	1	2	0	1	1	1	0	0	0	0	0	0	0	0	0	0	2	2	3	0	3	2	1	0	3	0	0	3	6	1	0	0	1	2
P09104	Gamma-enolase OS=Homo sapiens OX=9606 GN=ENO2 PE=1 SV=3	0.624	Down	0.0119784	ENO2	47.268	73.5	314	21	16	13	7	4	4	18	5	10	9	6	12	23	8	13	9	9	15	7	9	2	5	3	7	2	17	5	14	5	25	9	7	4	8	7	13	16	12	12	9	16
P09132	Signal recognition particle 19 kDa protein OS=Homo sapiens OX=9606 GN=SRP19 PE=1 SV=3	1.992	Up	0.023116	SRP19	16.156	54.9	54	6	6	0	2	0	3	0	1	0	1	2	1	1	1	1	0	1	0	2	0	3	0	1	3	3	3	2	3	3	4	4	1	2	2	1	3	2	2	1	2	3
P09234	U1 small nuclear ribonucleoprotein C OS=Homo sapiens OX=9606 GN=SNRPC PE=1 SV=1	3.331	Up	0.000118274	SNRPC	17.394	18.9	55	2	2	0	1	0	3	0	2	0	1	1	0	1	2	0	2	0	0	4	0	4	0	0	4	4	3	2	2	2	3	3	3	2	2	1	3	1	2	1	2	0
P09382	Galectin-1 OS=Homo sapiens OX=9606 GN=LGALS1 PE=1 SV=2	0.588	Down	0.00198144	LGALS1	14.716	93.3	487	13	13	15	16	8	11	19	10	19	13	17	17	22	14	14	14	12	22	13	6	12	7	10	20	10	18	12	18	9	16	11	29	10	12	15	16	10	9	11	8	10
P09417	Dihydropteridine reductase OS=Homo sapiens OX=9606 GN=QDPR PE=1 SV=2	0.576	Down	0.00049721	QDPR	25.789	62.7	223	9	8	6	9	3	5	8	16	6	7	6	4	5	6	6	8	8	7	8	7	5	4	1	6	10	5	7	7	6	5	6	6	8	7	8	7	8	6	6	5	7
P09429	High mobility group protein B1 OS=Homo sapiens OX=9606 GN=HMGB1 PE=1 SV=3	2.073	Up	0.00037949	HMGB1	24.893	49.3	340	18	15	6	9	9	9	5	8	3	9	6	5	9	7	5	8	4	6	6	6	13	15	2	22	15	20	10	15	15	24	12	15	9	8	14	11	9	12	10	11	10
P09471	Guanine nucleotide-binding protein G(o) subunit alpha OS=Homo sapiens OX=9606 GN=GNAO1 PE=1 SV=4	0.211	Down	5.7322e-05	GNAO1	40.05	44.9	81	13	11	5	2	0	1	6	3	3	5	2	1	10	3	5	5	6	8	2	2	1	0	0	0	0	2	0	3	0	1	0	0	0	3	2	0	8	8	2	4	12
P09493	Tropomyosin alpha-1 chain OS=Homo sapiens OX=9606 GN=TPM1 PE=1 SV=2	0.398	Down	0.000176534	TPM1	32.708	73.2	840	43	20	42	13	39	17	50	19	36	26	25	35	42	20	46	24	14	51	13	26	13	45	7	17	7	22	10	51	6	12	12	23	13	19	39	6	41	24	37	25	39
P09619	Platelet-derived growth factor receptor beta OS=Homo sapiens OX=9606 GN=PDGFRB PE=1 SV=1	0.576	Down	0.0059022	PDGFRB	123.97	20.3	186	15	15	8	7	2	5	6	6	8	3	8	7	12	7	9	4	5	5	5	4	6	0	0	6	2	9	4	7	0	10	5	9	6	6	5	0	9	11	7	10	11
P09651	Heterogeneous nuclear ribonucleoprotein A1 OS=Homo sapiens OX=9606 GN=HNRNPA1 PE=1 SV=5	1.943	Up	0.00024294	HNRNPA1	38.746	51.6	586	24	7	16	11	5	9	19	12	19	11	22	20	14	8	12	10	13	14	10	9	10	14	6	44	13	34	12	30	19	37	20	35	12	13	34	19	15	10	9	8	13
P09661	U2 small nuclear ribonucleoprotein A' OS=Homo sapiens OX=9606 GN=SNRPA1 PE=1 SV=2	2.109	Up	0.00166161	SNRPA1	28.415	42.4	79	12	12	2	1	0	2	2	0	1	1	0	5	2	1	2	1	0	2	3	0	2	1	0	4	5	3	4	0	10	3	5	1	3	1	4	8	2	5	1	5	2
P09758	Tumor-associated calcium signal transducer 2 OS=Homo sapiens OX=9606 GN=TACSTD2 PE=1 SV=3	5.423	Up	0.00024179	TACSTD2	35.709	42.7	168	11	11	2	2	0	2	4	2	5	2	0	10	3	0	2	2	0	8	0	3	8	3	9	11	12	14	1	10	10	12	5	6	6	0	14	0	3	4	4	4	8
P09871	Complement C1s subcomponent OS=Homo sapiens OX=9606 GN=C1S PE=1 SV=1	0.662	Down	0.022539	C1S	76.684	49.6	418	26	26	14	11	22	13	14	8	20	12	17	8	16	10	16	11	9	13	11	9	10	20	11	12	7	14	10	16	5	19	10	16	9	12	11	2	16	13	20	13	16
P09936	Ubiquitin carboxyl-terminal hydrolase isozyme L1 OS=Homo sapiens OX=9606 GN=UCHL1 PE=1 SV=2	0.47	Down	0.00162329	UCHL1	24.824	73.5	308	12	12	15	10	4	8	17	8	12	10	15	6	14	6	12	8	10	13	10	8	5	6	0	14	3	6	4	13	3	20	9	12	6	8	4	9	10	8	8	6	10
P0C0L5	Complement C4-B OS=Homo sapiens OX=9606 GN=C4B PE=1 SV=2	0.575	Down	0.0145189	C4B	192.75	59.9	1787	86	5	74	71	81	46	66	34	81	53	73	38	51	49	65	38	60	49	46	47	52	76	43	71	15	61	49	66	19	56	26	67	47	52	50	15	70	59	71	53	65
P0CAP1	Myocardial zonula adherens protein OS=Homo sapiens OX=9606 GN=MYZAP PE=1 SV=1	0.06	Down	0.0141211	MYZAP	54.205	60.3	118	23	23	19	0	0	0	15	0	2	9	0	0	1	0	14	16	9	16	8	0	0	0	0	1	0	0	0	1	0	0	0	0	0	7	0	0	20	3	1	3	20
P0CG08	Golgi pH regulator B OS=Homo sapiens OX=9606 GN=GPR89B PE=1 SV=1	1.636	Up	0.011936	GPR89B	52.916	16.3	37	6	6	0	0	0	0	0	1	2	0	0	2	0	1	1	2	1	1	2	0	1	0	1	2	2	1	2	1	2	1	1	2	2	1	2	3	1	3	0	4	4
P0DMN0	Sulfotransferase 1A4 OS=Homo sapiens OX=9606 GN=SULT1A4 PE=1 SV=1	0.371	Down	0.00078273	SULT1A4	34.196	36.9	45	9	5	1	3	0	0	4	0	3	1	2	2	2	0	3	3	3	3	1	1	0	0	0	0	0	1	4	0	2	0	0	1	2	1	2	0	9	5	3	3	6
P0DN76	Splicing factor U2AF 35 kDa subunit-like protein OS=Homo sapiens OX=9606 GN=U2AF1L5 PE=1 SV=1	2.272	Up	0.0177996	U2AF1L5	27.872	41.7	116	9	9	2	3	0	3	3	2	5	1	4	3	3	2	3	3	2	2	2	2	4	1	1	5	4	7	3	4	5	6	5	7	3	3	7	6	4	4	3	5	6
P0DOX2	Immunoglobulin alpha-2 heavy chain OS=Homo sapiens OX=9606 PE=1 SV=2	0.627	Down	0.025424	---	48.934	64.8	380	18	3	15	14	17	19	17	8	15	12	16	8	8	3	14	7	8	23	16	15	7	12	21	4	3	9	16	11	2	11	5	15	5	6	14	4	13	13	12	11	12
P0DPB6	DNA-directed RNA polymerases I and III subunit RPAC2 OS=Homo sapiens OX=9606 GN=POLR1D PE=1 SV=1	2.403	Up	0.0076404	POLR1D	15.237	53.4	48	5	5	1	0	0	0	3	0	1	0	1	2	1	0	0	0	0	1	1	1	1	0	0	5	1	5	1	1	1	5	2	4	0	0	5	5	5	0	0	0	4
P10301	Ras-related protein R-Ras OS=Homo sapiens OX=9606 GN=RRAS PE=1 SV=1	0.215	Down	4.4164e-08	RRAS	23.48	57.8	256	12	11	11	10	3	5	13	9	9	12	7	10	12	10	11	15	14	16	12	2	7	3	2	5	4	5	5	6	2	3	6	6	7	8	3	3	11	10	5	8	10
P10321	"HLA class I histocompatibility antigen, C alpha chain OS=Homo sapiens OX=9606 GN=HLA-C PE=1 SV=3"	2.033	Up	0.00120027	HLA-C	40.648	55.2	234	19	10	2	6	3	6	8	5	3	9	5	6	6	7	4	8	8	5	6	6	7	5	9	13	5	4	10	10	8	9	9	12	8	9	8	5	7	9	9	8	10
P10586	Receptor-type tyrosine-protein phosphatase F OS=Homo sapiens OX=9606 GN=PTPRF PE=1 SV=2	4.121	Up	0.0025398	PTPRF	212.88	49.2	266	59	52	1	1	0	0	5	1	1	0	4	23	1	0	2	1	0	3	2	1	5	0	3	27	27	29	5	3	34	44	3	5	6	0	19	10	10	9	5	2	15
P10768	S-formylglutathione hydrolase OS=Homo sapiens OX=9606 GN=ESD PE=1 SV=2	0.532	Down	0.00010401	ESD	31.462	77.3	434	13	13	20	11	14	6	21	9	18	7	18	14	24	6	19	9	8	22	6	14	9	13	3	19	9	18	6	21	5	17	7	18	7	8	21	7	13	8	12	7	13
P10809	"60 kDa heat shock protein, mitochondrial OS=Homo sapiens OX=9606 GN=HSPD1 PE=1 SV=2"	1.682	Up	0.0041583	HSPD1	61.054	73.5	1069	43	43	18	22	9	18	34	37	31	19	27	34	37	16	33	22	18	38	16	23	19	11	18	48	25	72	20	43	32	72	32	46	21	21	74	63	32	25	16	17	32
P11047	Laminin subunit gamma-1 OS=Homo sapiens OX=9606 GN=LAMC1 PE=1 SV=3	0.64	Down	0.026301	LAMC1	177.6	57.2	1441	71	70	66	43	8	32	62	33	58	49	45	46	52	39	61	47	45	59	34	45	54	23	25	30	27	40	41	56	31	60	29	47	38	44	47	25	63	54	28	41	62
P11117	Lysosomal acid phosphatase OS=Homo sapiens OX=9606 GN=ACP2 PE=1 SV=3	1.727	Up	0.00128082	ACP2	48.344	27.9	83	10	10	0	2	0	2	3	1	2	0	2	0	3	2	4	0	2	0	1	3	2	0	2	6	1	5	1	7	4	6	4	6	1	2	6	3	6	5	1	4	6
P11166	"Solute carrier family 2, facilitated glucose transporter member 1 OS=Homo sapiens OX=9606 GN=SLC2A1 PE=1 SV=2"	2.395	Up	0.049144	SLC2A1	54.083	22.6	213	13	13	3	5	10	2	7	4	4	3	4	8	6	6	7	1	3	5	2	5	6	12	8	13	6	11	4	4	7	24	4	10	3	3	8	5	7	8	10	5	8
P11216	"Glycogen phosphorylase, brain form OS=Homo sapiens OX=9606 GN=PYGB PE=1 SV=5"	0.292	Down	0.000101223	PYGB	96.695	64.5	1142	51	41	62	30	9	19	65	25	36	41	27	31	62	24	60	37	34	70	31	23	26	14	8	34	24	40	24	38	19	37	21	54	17	29	36	35	44	29	26	26	45
P11217	"Glycogen phosphorylase, muscle form OS=Homo sapiens OX=9606 GN=PYGM PE=1 SV=6"	0.064	Down	7.3755e-08	PYGM	97.091	50	147	33	22	14	2	0	0	21	4	9	7	2	7	11	3	14	3	10	23	5	2	0	0	0	0	1	1	1	0	0	0	0	0	0	4	2	1	28	19	14	7	31
P11387	DNA topoisomerase 1 OS=Homo sapiens OX=9606 GN=TOP1 PE=1 SV=2	3.164	Up	4.3961e-05	TOP1	90.725	30.5	167	21	19	2	0	0	5	4	0	4	0	1	2	4	2	2	0	2	2	4	6	4	0	3	12	7	14	9	8	12	18	8	12	4	0	8	8	8	3	2	9	9
P11441	Ubiquitin-like protein 4A OS=Homo sapiens OX=9606 GN=UBL4A PE=1 SV=1	1.849	Up	0.000157848	UBL4A	17.776	52.9	42	7	7	0	0	0	0	1	0	1	1	1	0	0	0	0	1	1	1	0	1	1	0	0	2	4	3	2	1	4	4	2	1	1	2	3	4	4	3	0	3	5
P11532	Dystrophin OS=Homo sapiens OX=9606 GN=DMD PE=1 SV=3	0.138	Down	1.1929e-06	DMD	426.74	46.1	920	132	131	60	37	0	9	82	30	37	33	8	52	95	54	55	67	57	74	37	26	13	0	0	0	0	1	12	19	1	1	10	0	15	28	7	0	93	71	16	39	105
P11766	Alcohol dehydrogenase class-3 OS=Homo sapiens OX=9606 GN=ADH5 PE=1 SV=4	0.457	Down	0.0003222	ADH5	39.724	73.5	428	21	21	17	11	6	13	17	12	16	15	10	14	17	11	17	14	16	17	13	12	11	4	7	10	10	16	11	17	11	15	11	13	9	11	18	6	16	11	12	10	15
P11940	Polyadenylate-binding protein 1 OS=Homo sapiens OX=9606 GN=PABPC1 PE=1 SV=2	1.64	Up	0.00136121	PABPC1	70.67	52.2	448	28	8	9	7	4	9	15	7	14	7	13	10	14	8	11	10	6	12	9	8	10	6	3	28	15	22	13	14	21	19	23	29	12	11	25	24	19	15	9	16	19
P12004	Proliferating cell nuclear antigen OS=Homo sapiens OX=9606 GN=PCNA PE=1 SV=1	3.261	Up	0.00186133	PCNA	28.768	73.6	185	11	11	3	1	1	2	4	1	5	3	7	11	3	1	3	2	3	5	3	8	1	2	0	15	3	18	4	7	9	15	7	15	5	4	7	7	7	3	5	4	7
P12109	Collagen alpha-1(VI) chain OS=Homo sapiens OX=9606 GN=COL6A1 PE=1 SV=3	0.492	Down	0.00100346	COL6A1	108.53	55.9	1551	46	46	71	45	41	33	68	28	69	48	61	60	57	42	93	46	48	62	38	52	39	42	24	44	25	27	36	59	18	46	32	43	37	49	50	18	40	31	36	25	39
P12110	Collagen alpha-2(VI) chain OS=Homo sapiens OX=9606 GN=COL6A2 PE=1 SV=4	0.462	Down	0.00058272	COL6A2	108.58	42.1	1100	37	37	49	29	34	25	48	18	53	27	51	41	44	31	64	30	28	40	23	33	31	36	19	26	14	23	28	50	13	34	20	31	25	27	42	13	30	22	27	19	32
P12111	Collagen alpha-3(VI) chain OS=Homo sapiens OX=9606 GN=COL6A3 PE=1 SV=5	0.533	Down	0.00142425	COL6A3	343.67	63.8	3787	171	170	182	96	98	87	166	68	168	98	173	132	155	106	167	99	109	145	77	122	100	86	63	109	68	95	100	150	33	125	76	123	85	111	167	48	145	93	111	84	138
P12235	ADP/ATP translocase 1 OS=Homo sapiens OX=9606 GN=SLC25A4 PE=1 SV=4	0.367	Down	0.0024615	SLC25A4	33.064	48.7	111	14	4	2	4	0	3	5	4	1	5	3	3	3	5	5	5	5	6	5	1	4	0	0	3	4	1	3	3	4	3	3	4	4	4	3	3	10	9	7	8	12
P12268	Inosine-5'-monophosphate dehydrogenase 2 OS=Homo sapiens OX=9606 GN=IMPDH2 PE=1 SV=2	1.772	Up	0.026858	IMPDH2	55.804	46.1	437	25	25	13	7	0	7	11	9	13	11	11	16	12	6	12	10	7	13	10	10	15	3	0	21	17	21	13	11	20	18	19	18	17	14	28	24	17	14	5	13	15
P12270	Nucleoprotein TPR OS=Homo sapiens OX=9606 GN=TPR PE=1 SV=3	1.782	Up	0.00128116	TPR	267.29	45	970	94	94	11	20	3	20	23	17	32	19	19	34	26	20	15	22	15	24	15	14	28	3	6	67	41	52	26	26	43	51	43	53	30	28	71	53	40	40	22	40	56
P12277	Creatine kinase B-type OS=Homo sapiens OX=9606 GN=CKB PE=1 SV=1	0.125	Down	5.5311e-05	CKB	42.644	82.7	917	26	24	62	24	16	7	75	20	34	31	13	23	58	28	48	44	42	75	24	25	20	23	2	9	14	32	11	31	1	27	12	10	14	33	14	15	25	20	22	14	26
P12318	Low affinity immunoglobulin gamma Fc region receptor II-a OS=Homo sapiens OX=9606 GN=FCGR2A PE=1 SV=4	2.114	Up	0.044801	FCGR2A	35	24.9	34	4	3	1	0	0	1	1	0	1	2	2	0	1	0	0	0	0	0	0	1	0	0	2	3	0	2	0	3	0	4	4	3	0	2	1	0	2	2	1	2	1
P12532	"Creatine kinase U-type, mitochondrial OS=Homo sapiens OX=9606 GN=CKMT1A PE=1 SV=1"	3.309	Up	0.037623	CKMT1A	47.036	45.8	168	18	15	1	1	0	4	4	4	2	2	1	11	5	3	1	4	2	3	3	3	3	2	6	19	5	8	4	1	15	4	6	3	7	2	19	10	4	6	5	6	9
P12814	Alpha-actinin-1 OS=Homo sapiens OX=9606 GN=ACTN1 PE=1 SV=2	0.421	Down	0.000159642	ACTN1	103.06	85.5	2575	76	50	121	64	49	59	113	57	83	83	76	90	120	69	104	93	72	129	70	66	60	47	51	87	53	79	46	109	40	63	61	99	57	72	86	47	72	56	48	50	69
P12830	Cadherin-1 OS=Homo sapiens OX=9606 GN=CDH1 PE=1 SV=3	3.565	Up	0.0022166	CDH1	97.455	27.6	143	18	18	1	4	3	0	4	5	4	3	3	6	1	0	0	5	0	4	2	5	5	2	3	6	9	10	6	3	11	8	4	5	7	0	11	3	4	7	3	3	5
P13010	X-ray repair cross-complementing protein 5 OS=Homo sapiens OX=9606 GN=XRCC5 PE=1 SV=3	1.558	Up	0.022696	XRCC5	82.704	69.3	531	39	38	12	11	4	8	17	11	26	9	16	16	17	8	14	13	8	15	13	14	13	5	3	26	16	34	11	25	16	34	15	27	13	13	32	16	23	17	14	14	24
P13284	Gamma-interferon-inducible lysosomal thiol reductase OS=Homo sapiens OX=9606 GN=IFI30 PE=1 SV=3	1.871	Up	0.038518	IFI30	27.963	34.8	142	7	7	6	2	1	3	3	1	7	3	5	2	2	3	1	2	7	1	2	9	4	0	1	10	1	6	4	12	2	6	8	8	2	7	5	6	4	4	3	2	4
P13498	Cytochrome b-245 light chain OS=Homo sapiens OX=9606 GN=CYBA PE=1 SV=3	2.808	Up	0.00163835	CYBA	21.012	33.8	22	4	4	0	0	0	1	0	0	1	1	0	0	0	0	1	0	0	0	0	1	0	0	1	2	0	2	1	2	0	2	1	2	0	1	2	1	1	2	0	2	1
P13591	Neural cell adhesion molecule 1 OS=Homo sapiens OX=9606 GN=NCAM1 PE=1 SV=3	0.113	Down	6.4249e-07	NCAM1	94.573	33.1	146	22	22	8	1	9	0	13	3	7	6	1	8	7	4	16	13	14	10	6	0	1	3	0	0	0	0	2	2	0	0	0	0	2	9	1	0	12	10	16	4	17
P13612	Integrin alpha-4 OS=Homo sapiens OX=9606 GN=ITGA4 PE=1 SV=3	2.046	Up	0.00189547	ITGA4	114.9	15.6	25	9	9	0	0	0	0	1	0	1	0	0	0	0	0	0	1	0	0	0	0	0	0	0	4	0	2	1	5	0	4	0	3	2	0	0	1	3	0	0	1	4
P13674	Prolyl 4-hydroxylase subunit alpha-1 OS=Homo sapiens OX=9606 GN=P4HA1 PE=1 SV=2	2.326	Up	0.023938	P4HA1	61.049	53.9	303	24	24	5	6	0	11	6	2	7	5	17	5	6	6	6	4	4	6	8	4	6	1	8	19	4	18	5	22	15	28	13	24	2	8	10	12	10	12	2	13	11
P13760	"HLA class II histocompatibility antigen, DRB1-4 beta chain OS=Homo sapiens OX=9606 GN=HLA-DRB1 PE=1 SV=1"	10.32	Up	0.045762	HLA-DRB1	30.112	48.1	23	10	3	2	0	0	0	0	0	0	0	0	2	0	4	0	0	2	0	0	2	0	0	0	0	0	0	0	0	3	0	4	0	0	4	0	0	4	6	1	4	3
P13861	cAMP-dependent protein kinase type II-alpha regulatory subunit OS=Homo sapiens OX=9606 GN=PRKAR2A PE=1 SV=2	0.642	Down	0.002443	PRKAR2A	45.518	69.1	338	20	16	8	8	2	7	12	8	11	10	11	11	15	10	14	10	10	20	8	5	11	3	3	7	12	14	9	10	9	10	12	10	11	9	15	13	14	10	6	10	16
P13928	Annexin A8 OS=Homo sapiens OX=9606 GN=ANXA8 PE=1 SV=3	15.095	Up	0.000122388	ANXA8	36.881	60.2	114	15	2	1	1	0	2	3	0	3	2	1	0	0	3	0	2	0	1	0	3	7	0	6	13	13	4	4	6	10	0	2	20	3	0	4	0	5	3	3	6	7
P13984	General transcription factor IIF subunit 2 OS=Homo sapiens OX=9606 GN=GTF2F2 PE=1 SV=2	2.702	Up	2.3815e-05	GTF2F2	28.38	57	44	13	13	0	1	0	0	2	0	0	0	0	0	1	0	0	0	0	0	1	0	0	0	0	6	0	4	3	2	4	5	1	4	1	0	3	6	3	2	1	2	3
P13995	"Bifunctional methylenetetrahydrofolate dehydrogenase/cyclohydrolase, mitochondrial OS=Homo sapiens OX=9606 GN=MTHFD2 PE=1 SV=2"	3.372	Up	0.0057186	MTHFD2	37.895	38.9	32	7	7	0	0	0	0	0	0	3	0	0	0	0	0	0	0	0	0	0	1	0	0	0	7	0	3	0	2	0	3	3	6	0	1	0	3	1	1	0	1	3
P14207	Folate receptor beta OS=Homo sapiens OX=9606 GN=FOLR2 PE=1 SV=4	0.638	Down	0.016736	FOLR2	29.279	41.2	138	8	8	2	7	1	5	3	2	4	6	6	6	2	9	3	8	4	0	10	0	5	2	0	2	2	3	9	1	2	0	7	2	7	11	2	5	4	7	2	6	4
P14210	Hepatocyte growth factor OS=Homo sapiens OX=9606 GN=HGF PE=1 SV=2	0.484	Down	0.0178424	HGF	83.133	9.2	35	5	5	2	0	0	1	3	0	2	2	2	1	3	2	2	1	3	3	2	1	1	0	0	0	0	0	1	1	0	0	0	0	0	2	0	0	3	2	1	2	3
P14317	Hematopoietic lineage cell-specific protein OS=Homo sapiens OX=9606 GN=HCLS1 PE=1 SV=3	1.798	Up	0.0168957	HCLS1	54.013	38.3	222	14	14	4	6	0	13	2	5	4	12	5	2	8	7	3	1	5	1	4	3	8	5	2	10	3	14	9	11	8	5	16	6	8	15	9	8	12	12	7	12	7
P14543	Nidogen-1 OS=Homo sapiens OX=9606 GN=NID1 PE=1 SV=3	0.585	Down	0.0083812	NID1	136.38	60.7	934	54	53	50	21	4	15	41	18	39	34	25	20	46	25	47	31	33	40	20	20	33	11	8	19	14	37	29	44	20	39	15	39	21	29	37	10	49	34	17	26	46
P14678	Small nuclear ribonucleoprotein-associated proteins B and B' OS=Homo sapiens OX=9606 GN=SNRPB PE=1 SV=2	2.309	Up	0.00028	SNRPB	24.61	40.4	174	9	9	5	5	2	4	5	2	7	3	5	5	3	4	1	4	4	2	5	6	4	2	3	8	5	7	5	5	7	10	9	7	6	4	10	10	6	5	3	5	6
P14866	Heterogeneous nuclear ribonucleoprotein L OS=Homo sapiens OX=9606 GN=HNRNPL PE=1 SV=2	1.736	Up	0.0062353	HNRNPL	64.132	67.6	622	27	27	12	14	7	14	15	12	29	16	16	15	18	12	14	14	13	14	15	6	13	8	5	30	20	35	17	21	26	37	24	36	18	15	32	29	14	13	13	13	16
P14868	"Aspartate--tRNA ligase, cytoplasmic OS=Homo sapiens OX=9606 GN=DARS PE=1 SV=2"	1.616	Up	0.0045768	DARS	57.136	59.9	501	27	27	12	11	0	9	15	14	17	14	14	17	15	15	10	14	10	13	11	11	15	7	10	22	17	23	15	20	17	21	21	19	15	17	22	18	17	16	6	18	17
P14923	Junction plakoglobin OS=Homo sapiens OX=9606 GN=JUP PE=1 SV=3	3.009	Up	0.0004621	JUP	81.744	64.6	541	31	28	7	9	4	8	15	18	13	3	14	18	9	6	3	9	3	9	9	16	19	11	29	34	29	37	10	14	27	35	25	30	19	2	32	15	18	11	9	14	21
P15056	Serine/threonine-protein kinase B-raf OS=Homo sapiens OX=9606 GN=BRAF PE=1 SV=4	2.364	Up	0.0109571	BRAF	84.436	27.4	42	11	9	1	0	0	0	0	0	0	0	0	2	1	0	0	1	0	1	1	0	0	0	0	3	3	12	0	1	3	3	1	0	3	0	3	3	3	2	0	3	1
P15088	Mast cell carboxypeptidase A OS=Homo sapiens OX=9606 GN=CPA3 PE=1 SV=2	0.582	Down	0.0049365	CPA3	48.669	23.3	98	9	9	7	2	1	2	4	0	7	3	6	3	4	3	8	3	5	5	3	6	1	2	1	0	0	1	4	4	0	0	2	3	4	3	1	0	8	4	6	4	8
P15090	"Fatty acid-binding protein, adipocyte OS=Homo sapiens OX=9606 GN=FABP4 PE=1 SV=3"	0.306	Down	0.0003555	FABP4	14.719	81.1	211	12	12	10	23	8	7	9	6	9	4	23	4	7	3	8	6	3	13	5	4	4	6	2	2	9	3	4	3	0	6	0	4	3	3	9	1	6	8	6	6	6
P15170	Eukaryotic peptide chain release factor GTP-binding subunit ERF3A OS=Homo sapiens OX=9606 GN=GSPT1 PE=1 SV=1	1.779	Up	0.00086316	GSPT1	55.755	50.5	265	23	10	3	3	3	4	9	2	6	6	6	5	14	3	3	5	4	11	4	4	4	2	1	29	11	18	3	12	9	11	12	18	6	6	18	10	13	6	9	9	15
P15291	"Beta-1,4-galactosyltransferase 1 OS=Homo sapiens OX=9606 GN=B4GALT1 PE=1 SV=5"	2.667	Up	1.64699e-05	B4GALT1	43.92	35.4	44	8	8	0	0	0	0	0	0	1	0	4	0	0	0	0	0	0	0	0	2	0	0	1	6	1	6	0	2	3	3	4	5	0	0	3	3	2	3	1	1	2
P15311	Ezrin OS=Homo sapiens OX=9606 GN=EZR PE=1 SV=4	1.952	Up	0.0021212	EZR	69.412	57.5	534	39	27	19	7	2	6	25	15	18	11	18	15	15	10	15	12	12	17	9	9	17	7	7	32	25	22	14	22	23	24	14	24	12	13	26	17	30	22	18	19	31
P15529	Membrane cofactor protein OS=Homo sapiens OX=9606 GN=CD46 PE=1 SV=3	2.579	Up	0.0093221	CD46	43.747	12.5	43	4	4	0	1	0	0	0	1	1	1	0	2	0	1	1	1	0	1	1	0	1	0	1	1	6	2	1	2	6	2	2	2	3	1	2	0	2	3	2	3	3
P15531	Nucleoside diphosphate kinase A OS=Homo sapiens OX=9606 GN=NME1 PE=1 SV=1	1.622	Up	0.0072174	NME1	17.149	70.4	206	11	6	8	4	2	2	5	3	7	5	7	7	8	5	6	3	3	7	5	3	2	5	3	7	6	12	7	10	7	7	6	10	4	4	14	12	9	9	10	9	8
P15880	40S ribosomal protein S2 OS=Homo sapiens OX=9606 GN=RPS2 PE=1 SV=2	2.155	Up	0.0042629	RPS2	31.324	48.1	191	11	10	4	4	2	5	7	8	5	6	7	5	4	7	4	5	1	4	4	1	5	2	3	6	11	10	4	6	9	8	7	8	6	5	7	11	8	5	4	7	7
P15924	Desmoplakin OS=Homo sapiens OX=9606 GN=DSP PE=1 SV=3	5.68	Up	0.000139169	DSP	331.77	47	693	106	106	10	0	3	5	25	5	4	1	43	5	0	2	1	3	0	1	1	22	17	21	52	74	37	25	1	25	45	82	65	60	10	1	17	30	33	17	21	29	49
P15927	Replication protein A 32 kDa subunit OS=Homo sapiens OX=9606 GN=RPA2 PE=1 SV=1	1.529	Up	0.00074306	RPA2	29.247	48.5	90	8	7	0	2	0	1	2	3	3	1	2	4	2	2	3	1	2	1	1	2	3	1	0	7	6	2	3	2	6	5	5	2	3	2	5	6	5	6	3	4	6
P16219	"Short-chain specific acyl-CoA dehydrogenase, mitochondrial OS=Homo sapiens OX=9606 GN=ACADS PE=1 SV=1"	0.599	Down	0.039064	ACADS	44.297	50	104	16	16	5	1	0	0	5	6	4	2	7	2	5	1	4	3	0	8	3	1	2	0	0	3	1	3	0	6	3	1	1	3	3	1	14	6	7	8	1	6	10
P16298	Serine/threonine-protein phosphatase 2B catalytic subunit beta isoform OS=Homo sapiens OX=9606 GN=PPP3CB PE=1 SV=2	0.425	Down	0.000281	PPP3CB	59.024	33.2	50	13	7	2	0	0	1	2	1	3	2	1	0	3	1	4	1	3	3	2	1	0	0	0	2	0	2	1	3	1	0	1	4	1	1	3	1	9	7	4	7	8
P16671	Platelet glycoprotein 4 OS=Homo sapiens OX=9606 GN=CD36 PE=1 SV=2	0.289	Down	0.0049443	CD36	53.053	27.1	101	11	11	1	4	4	2	7	2	5	2	10	6	1	2	10	3	0	7	2	0	2	3	1	1	0	1	2	2	0	4	3	2	2	2	7	1	4	5	8	3	10
P16949	Stathmin OS=Homo sapiens OX=9606 GN=STMN1 PE=1 SV=3	2.761	Up	0.00106453	STMN1	17.302	48.3	82	9	6	2	2	1	1	3	2	1	2	2	3	2	2	1	1	2	1	2	2	2	2	1	5	1	4	3	2	4	6	4	5	2	2	1	6	4	2	7	5	5
P16989	Y-box-binding protein 3 OS=Homo sapiens OX=9606 GN=YBX3 PE=1 SV=4	2.698	Up	0.0077999	YBX3	40.089	55.4	96	14	9	1	1	1	3	2	2	0	4	0	4	3	2	2	2	3	2	2	2	2	2	0	4	6	6	3	1	6	6	6	4	3	1	4	6	6	9	3	7	7
P17096	High mobility group protein HMG-I/HMG-Y OS=Homo sapiens OX=9606 GN=HMGA1 PE=1 SV=3	5.105	Up	0.00047652	HMGA1	11.676	41.1	29	6	6	0	1	0	0	0	0	0	0	0	1	0	1	0	0	0	0	0	0	1	1	0	1	2	3	1	0	2	2	3	5	1	0	1	3	0	2	0	2	1
P17252	Protein kinase C alpha type OS=Homo sapiens OX=9606 GN=PRKCA PE=1 SV=4	0.43	Down	0.00127675	PRKCA	76.749	48.2	226	20	13	16	3	0	3	20	3	9	6	9	5	9	4	10	8	8	20	5	5	3	0	1	6	4	11	4	12	6	9	2	9	5	7	3	1	18	8	8	8	18
P17301	Integrin alpha-2 OS=Homo sapiens OX=9606 GN=ITGA2 PE=1 SV=1	6.949	Up	0.00024336	ITGA2	129.29	34	269	26	26	1	3	0	0	5	4	10	2	2	5	8	1	2	4	2	5	0	2	11	1	21	19	17	21	7	14	11	25	2	30	3	6	18	7	8	8	5	8	13
P17661	Desmin OS=Homo sapiens OX=9606 GN=DES PE=1 SV=3	0.142	Down	1.92455e-05	DES	53.535	84.5	1104	54	48	104	29	28	19	69	26	35	51	12	24	65	37	76	72	50	113	41	27	25	25	0	2	0	5	20	37	1	5	20	12	16	47	8	3	53	32	40	28	49
P17706	Tyrosine-protein phosphatase non-receptor type 2 OS=Homo sapiens OX=9606 GN=PTPN2 PE=1 SV=2	1.863	Up	0.0145378	PTPN2	48.473	17.8	19	5	5	0	0	0	0	0	0	1	0	1	0	0	0	0	0	0	0	0	1	0	0	0	3	0	4	1	1	1	2	0	3	0	0	0	1	1	1	0	1	2
P17844	Probable ATP-dependent RNA helicase DDX5 OS=Homo sapiens OX=9606 GN=DDX5 PE=1 SV=1	2.091	Up	0.02426	DDX5	69.147	53.1	194	29	22	5	4	1	8	3	4	4	2	5	7	4	2	3	1	5	3	4	2	4	2	0	15	8	13	5	6	7	10	14	11	5	6	7	14	15	17	8	17	14
P17987	T-complex protein 1 subunit alpha OS=Homo sapiens OX=9606 GN=TCP1 PE=1 SV=1	1.513	Up	0.00059958	TCP1	60.343	65.5	552	33	33	17	9	6	9	14	14	14	11	15	14	21	6	14	12	9	16	12	15	12	10	7	28	25	27	14	21	23	29	18	26	12	14	31	27	24	21	17	17	22
P18031	Tyrosine-protein phosphatase non-receptor type 1 OS=Homo sapiens OX=9606 GN=PTPN1 PE=1 SV=1	2.235	Up	1.84579e-05	PTPN1	49.966	59.5	220	22	22	5	2	0	4	6	1	9	3	5	4	6	3	3	0	1	4	3	5	4	0	3	13	8	12	7	17	10	11	16	21	5	7	13	9	12	12	4	10	13
P18074	General transcription and DNA repair factor IIH helicase subunit XPD OS=Homo sapiens OX=9606 GN=ERCC2 PE=1 SV=1	1.887	Up	0.0027046	ERCC2	86.908	15.4	19	8	8	0	0	0	0	0	0	0	0	0	1	0	0	0	0	0	0	0	0	0	0	1	2	1	3	0	0	1	2	1	3	0	0	2	2	0	3	1	3	2
P18124	60S ribosomal protein L7 OS=Homo sapiens OX=9606 GN=RPL7 PE=1 SV=1	2.138	Up	0.041622	RPL7	29.225	47.2	170	13	13	8	4	1	4	6	2	6	3	6	3	7	4	5	1	2	4	2	1	4	0	2	12	6	14	4	8	5	10	6	9	2	2	11	6	8	5	6	4	8
P18206	Vinculin OS=Homo sapiens OX=9606 GN=VCL PE=1 SV=4	0.313	Down	2.8587e-07	VCL	123.8	63.6	1843	70	70	78	61	36	36	96	42	68	78	49	58	76	57	92	70	61	95	53	56	43	39	25	37	36	55	34	64	39	34	43	57	35	53	60	27	59	50	49	39	58
P18564	Integrin beta-6 OS=Homo sapiens OX=9606 GN=ITGB6 PE=1 SV=2	2.295	Up	0.0292	ITGB6	85.935	46.8	175	24	24	0	1	0	1	3	1	3	1	0	8	1	1	1	1	1	5	1	1	8	0	8	12	13	22	5	8	9	2	9	28	4	1	15	1	5	3	3	4	8
P18583	Protein SON OS=Homo sapiens OX=9606 GN=SON PE=1 SV=4	3.765	Up	3.7549e-05	SON	263.83	17.8	113	26	26	0	1	0	1	1	3	0	0	0	2	0	2	0	3	1	0	3	0	3	0	0	7	8	11	3	1	11	5	11	3	6	4	6	17	4	6	2	3	5
P18621	60S ribosomal protein L17 OS=Homo sapiens OX=9606 GN=RPL17 PE=1 SV=3	2.598	Up	0.00020452	RPL17	21.397	37.5	98	6	6	1	3	1	2	2	2	1	1	2	3	3	2	1	2	1	1	2	2	2	1	1	3	6	5	3	5	6	4	6	5	3	5	5	6	5	3	4	4	4
P18754	Regulator of chromosome condensation OS=Homo sapiens OX=9606 GN=RCC1 PE=1 SV=1	2.111	Up	0.0032412	RCC1	44.969	63.4	243	16	16	2	2	1	3	7	4	10	3	5	8	6	3	5	6	3	8	6	5	6	3	0	15	6	18	5	8	11	14	10	17	6	4	21	12	10	6	4	7	14
P18887	DNA repair protein XRCC1 OS=Homo sapiens OX=9606 GN=XRCC1 PE=1 SV=2	1.85	Up	0.033238	XRCC1	69.476	22.7	39	10	10	0	0	0	0	1	1	1	0	0	0	0	0	0	1	0	1	0	0	0	0	0	3	3	3	1	1	4	4	3	2	0	0	1	9	1	2	2	4	2
P19256	Lymphocyte function-associated antigen 3 OS=Homo sapiens OX=9606 GN=CD58 PE=1 SV=1	10.56	Up	0.0142203	CD58	28.147	13.2	16	3	3	0	1	0	0	1	0	0	1	0	0	1	0	0	1	0	0	0	0	0	1	0	0	0	1	1	0	1	0	1	2	1	0	0	3	1	1	0	1	2
P19338	Nucleolin OS=Homo sapiens OX=9606 GN=NCL PE=1 SV=3	1.951	Up	0.00056447	NCL	76.613	29.3	289	20	20	9	8	5	2	10	9	10	7	10	7	9	7	5	5	5	4	4	4	6	6	2	21	11	14	7	11	8	11	12	15	4	7	19	15	12	12	10	10	14
P19387	DNA-directed RNA polymerase II subunit RPB3 OS=Homo sapiens OX=9606 GN=POLR2C PE=1 SV=2	1.666	Up	0.024957	POLR2C	31.441	69.1	63	12	12	2	0	0	0	1	1	5	0	4	2	1	0	0	1	0	2	1	0	0	0	0	6	1	6	0	5	2	4	1	7	3	1	6	1	7	2	1	1	7
P19525	"Interferon-induced, double-stranded RNA-activated protein kinase OS=Homo sapiens OX=9606 GN=EIF2AK2 PE=1 SV=2"	1.777	Up	0.021556	EIF2AK2	62.094	37.9	178	17	17	3	6	0	6	4	1	3	3	3	6	5	3	1	2	3	3	3	1	5	1	3	14	8	11	5	8	12	15	8	7	5	5	6	9	8	9	1	10	10
P19784	Casein kinase II subunit alpha' OS=Homo sapiens OX=9606 GN=CSNK2A2 PE=1 SV=1	1.513	Up	0.024005	CSNK2A2	41.213	56.9	139	14	14	4	2	0	1	5	2	2	0	1	9	4	1	2	4	0	3	1	2	5	0	0	12	8	6	3	7	9	7	8	6	6	1	8	10	8	8	3	7	9
P19827	Inter-alpha-trypsin inhibitor heavy chain H1 OS=Homo sapiens OX=9606 GN=ITIH1 PE=1 SV=3	0.643	Down	0.033984	ITIH1	101.39	52.3	807	32	29	42	25	47	12	33	13	39	16	40	23	27	20	28	13	18	29	16	26	17	41	14	28	6	33	23	35	9	32	9	38	11	16	20	8	28	19	28	14	26
P19971	Thymidine phosphorylase OS=Homo sapiens OX=9606 GN=TYMP PE=1 SV=2	2.026	Up	0.0098156	TYMP	49.955	72.2	330	24	24	6	11	2	12	12	3	9	14	9	5	8	8	11	3	6	5	8	12	9	2	7	22	4	12	13	18	9	13	23	13	6	13	10	12	9	15	7	13	15
P20042	Eukaryotic translation initiation factor 2 subunit 2 OS=Homo sapiens OX=9606 GN=EIF2S2 PE=1 SV=2	1.633	Up	0.022638	EIF2S2	38.388	50.8	160	17	17	3	3	1	3	4	5	6	4	3	4	2	3	3	4	2	3	2	1	6	0	0	11	7	9	4	7	11	8	8	8	5	4	7	9	5	7	4	9	4
P20585	DNA mismatch repair protein Msh3 OS=Homo sapiens OX=9606 GN=MSH3 PE=1 SV=4	1.703	Up	0.045599	MSH3	127.41	12.4	30	10	10	0	0	0	0	0	0	1	0	0	0	0	0	0	0	0	0	0	0	1	0	0	3	3	6	0	0	3	4	0	2	1	1	4	1	3	2	0	1	1
P20645	Cation-dependent mannose-6-phosphate receptor OS=Homo sapiens OX=9606 GN=M6PR PE=1 SV=1	2.007	Up	0.00100238	M6PR	30.993	23.1	80	5	5	1	3	1	1	2	1	4	1	2	3	2	3	2	1	2	2	1	2	3	2	2	5	3	4	3	3	2	5	4	2	1	1	3	3	3	4	1	2	4
P20700	Lamin-B1 OS=Homo sapiens OX=9606 GN=LMNB1 PE=1 SV=2	2.061	Up	4.8036e-06	LMNB1	66.408	62.3	587	39	35	12	15	2	18	17	8	24	10	20	11	20	14	11	9	8	15	16	13	19	6	9	27	21	35	19	27	19	26	21	25	16	18	35	21	27	22	18	23	27
P20701	Integrin alpha-L OS=Homo sapiens OX=9606 GN=ITGAL PE=1 SV=3	3.315	Up	0.0044755	ITGAL	128.77	23.8	72	15	15	0	2	0	2	0	0	6	0	1	0	0	0	0	0	0	0	0	3	1	0	3	10	0	10	2	7	0	8	3	2	0	3	8	1	1	3	2	4	2
P20702	Integrin alpha-X OS=Homo sapiens OX=9606 GN=ITGAX PE=1 SV=3	7.648	Up	0.0064755	ITGAX	127.83	35.3	77	26	24	0	0	0	2	0	0	0	1	0	0	2	1	0	0	0	0	0	0	2	0	12	7	0	1	2	8	0	22	2	3	1	7	2	2	1	7	1	9	0
P20774	Mimecan OS=Homo sapiens OX=9606 GN=OGN PE=1 SV=1	0.516	Down	0.0029008	OGN	33.922	39.3	139	10	10	9	4	12	2	9	3	8	1	6	12	9	2	11	4	3	4	2	5	1	12	0	1	0	0	1	5	0	3	0	5	2	1	2	0	8	4	8	3	9
P20839	Inosine-5'-monophosphate dehydrogenase 1 OS=Homo sapiens OX=9606 GN=IMPDH1 PE=1 SV=2	2.211	Up	0.010643	IMPDH1	55.405	38.1	66	14	14	0	0	0	1	0	0	1	2	0	2	1	0	0	0	1	2	0	0	0	0	0	3	0	7	2	0	2	4	6	7	1	3	11	10	3	3	0	4	3
P21291	Cysteine and glycine-rich protein 1 OS=Homo sapiens OX=9606 GN=CSRP1 PE=1 SV=3	0.226	Down	1.58297e-05	CSRP1	20.567	75.6	673	19	19	38	18	18	12	38	23	12	48	13	17	39	19	32	38	24	38	20	10	15	16	6	11	10	15	16	22	10	13	17	11	11	23	11	9	16	12	13	12	18
P21333	Filamin-A OS=Homo sapiens OX=9606 GN=FLNA PE=1 SV=4	0.248	Down	3.6058e-07	FLNA	280.74	78.2	6459	176	164	296	180	130	137	303	151	212	268	165	227	353	194	316	242	213	384	179	148	154	116	95	170	102	167	152	230	129	139	158	172	135	180	167	95	159	123	121	107	159
P21399	Cytoplasmic aconitate hydratase OS=Homo sapiens OX=9606 GN=ACO1 PE=1 SV=3	0.498	Down	0.0042806	ACO1	98.398	42.1	604	27	27	28	20	2	15	24	20	20	11	32	13	30	9	32	14	19	28	10	17	12	7	3	21	17	28	10	27	10	15	10	28	12	16	30	14	22	21	17	17	20
P21589	5'-nucleotidase OS=Homo sapiens OX=9606 GN=NT5E PE=1 SV=1	0.56	Down	0.0028224	NT5E	63.367	46.9	180	17	17	7	6	7	3	10	2	8	3	5	3	8	6	14	3	6	9	5	2	5	5	8	4	0	1	4	7	2	6	2	19	0	7	2	1	11	10	14	6	12
P21695	"Glycerol-3-phosphate dehydrogenase [NAD(+)], cytoplasmic OS=Homo sapiens OX=9606 GN=GPD1 PE=1 SV=4"	0.032	Down	2.2132e-06	GPD1	37.567	56.4	139	16	16	2	17	7	6	6	18	0	3	19	7	7	1	14	7	1	11	3	0	2	5	0	0	0	0	0	0	0	0	2	0	0	1	0	0	8	15	11	11	11
P21741	Midkine OS=Homo sapiens OX=9606 GN=MDK PE=1 SV=1	6.771	Up	0.023964	MDK	15.585	37.8	26	4	4	0	0	0	1	0	1	0	1	1	1	0	1	0	0	1	0	1	0	2	0	0	0	2	1	3	0	3	0	2	0	0	1	0	4	2	3	0	2	1
P21796	Voltage-dependent anion-selective channel protein 1 OS=Homo sapiens OX=9606 GN=VDAC1 PE=1 SV=2	1.519	Up	0.00153824	VDAC1	30.772	77.7	580	19	18	17	13	6	10	13	18	19	12	19	23	22	11	14	13	11	21	11	9	13	11	10	26	18	35	14	21	17	25	20	25	17	12	35	19	15	13	12	14	15
P22087	rRNA 2'-O-methyltransferase fibrillarin OS=Homo sapiens OX=9606 GN=FBL PE=1 SV=2	2.091	Up	0.026218	FBL	33.784	61.4	295	17	15	10	5	0	6	14	3	13	3	15	3	11	5	3	5	3	7	6	2	7	0	1	17	9	24	5	14	11	18	11	17	8	5	22	12	8	7	5	6	13
P22102	Trifunctional purine biosynthetic protein adenosine-3 OS=Homo sapiens OX=9606 GN=GART PE=1 SV=1	1.676	Up	0.0062357	GART	107.77	59.8	592	39	39	14	9	1	6	18	6	18	7	20	21	29	11	14	9	10	20	10	20	16	5	3	40	18	42	11	23	19	32	21	26	16	13	41	23	26	15	7	12	30
P22105	Tenascin-X OS=Homo sapiens OX=9606 GN=TNXB PE=1 SV=5	0.307	Down	0.000117606	TNXB	458.38	54.3	1463	142	140	64	57	81	18	100	40	102	50	52	70	118	57	56	40	46	69	42	56	49	51	1	0	11	20	44	8	0	4	17	6	52	26	55	1	105	82	112	45	116
P22223	Cadherin-3 OS=Homo sapiens OX=9606 GN=CDH3 PE=1 SV=2	7.806	Up	0.00068037	CDH3	91.417	29	67	15	15	0	0	0	0	1	0	0	0	0	0	0	0	0	0	0	0	0	0	2	0	1	17	4	2	0	4	0	6	7	13	0	0	7	3	2	0	0	3	4
P22234	Multifunctional protein ADE2 OS=Homo sapiens OX=9606 GN=PAICS PE=1 SV=3	1.51	Up	0.028682	PAICS	47.079	47.8	284	18	18	9	6	4	5	10	7	8	6	8	13	6	5	6	5	5	10	6	4	7	8	3	11	8	14	8	12	9	14	9	14	10	7	16	11	12	10	7	10	11
P22352	Glutathione peroxidase 3 OS=Homo sapiens OX=9606 GN=GPX3 PE=1 SV=2	0.41	Down	0.00040035	GPX3	25.552	41.6	148	7	7	6	8	4	5	6	6	8	5	5	5	7	6	7	4	6	6	2	4	2	0	4	2	0	4	3	4	2	7	2	4	3	4	5	2	7	6	4	6	7
P22626	Heterogeneous nuclear ribonucleoproteins A2/B1 OS=Homo sapiens OX=9606 GN=HNRNPA2B1 PE=1 SV=2	2.084	Up	2.0702e-05	HNRNPA2B1	37.429	69.4	657	27	26	16	11	13	12	19	13	31	14	16	12	18	11	16	10	7	17	12	11	15	20	5	45	19	47	12	28	21	38	13	46	13	11	43	22	21	15	16	12	23
P22694	cAMP-dependent protein kinase catalytic subunit beta OS=Homo sapiens OX=9606 GN=PRKACB PE=1 SV=2	0.391	Down	3.5127e-05	PRKACB	40.622	50.4	93	16	6	4	2	0	2	6	3	5	3	4	2	5	2	5	4	3	5	3	2	2	0	0	1	2	4	2	3	2	3	2	3	2	3	2	2	13	7	8	4	14
P23141	Liver carboxylesterase 1 OS=Homo sapiens OX=9606 GN=CES1 PE=1 SV=2	0.203	Down	1.88923e-05	CES1	62.52	60.3	405	28	28	16	22	2	18	23	7	16	13	19	16	14	20	25	21	21	28	17	3	12	3	4	4	3	8	7	16	0	0	13	10	6	12	5	1	20	24	16	19	22
P23142	Fibulin-1 OS=Homo sapiens OX=9606 GN=FBLN1 PE=1 SV=4	0.474	Down	0.000115529	FBLN1	77.213	67.3	994	35	21	33	31	35	28	32	21	30	29	40	33	36	30	39	32	31	37	21	29	27	20	21	31	17	36	19	45	25	38	26	34	21	24	29	14	31	25	30	25	31
P23193	Transcription elongation factor A protein 1 OS=Homo sapiens OX=9606 GN=TCEA1 PE=1 SV=2	1.983	Up	0.00186145	TCEA1	33.969	40.5	102	11	11	0	2	0	2	3	3	2	1	1	3	1	3	0	2	2	1	1	0	3	1	0	6	5	7	6	3	7	3	5	11	3	2	6	7	4	4	4	5	6
P23219	Prostaglandin G/H synthase 1 OS=Homo sapiens OX=9606 GN=PTGS1 PE=1 SV=2	0.104	Down	0.030303	PTGS1	68.686	43.7	254	20	18	19	1	1	2	33	0	8	14	3	0	5	1	27	19	18	32	11	3	1	1	3	2	0	4	3	13	0	5	5	4	0	14	1	1	16	4	2	7	17
P23229	Integrin alpha-6 OS=Homo sapiens OX=9606 GN=ITGA6 PE=1 SV=5	2.026	Up	0.0048355	ITGA6	126.6	49.4	446	40	40	2	13	2	4	9	12	18	4	7	17	6	7	11	9	11	5	9	1	22	8	21	33	18	37	11	9	16	21	9	36	11	5	27	15	20	21	11	11	23
P23246	"Splicing factor, proline- and glutamine-rich OS=Homo sapiens OX=9606 GN=SFPQ PE=1 SV=2"	2.165	Up	0.00064364	SFPQ	76.149	43	544	31	29	10	12	3	13	13	12	17	11	13	16	14	15	13	11	10	12	11	7	16	7	4	26	21	35	15	22	27	26	21	29	15	10	33	24	14	12	11	16	15
P23381	"Tryptophan--tRNA ligase, cytoplasmic OS=Homo sapiens OX=9606 GN=WARS PE=1 SV=2"	2.537	Up	0.029855	WARS	53.165	84.5	518	32	32	10	5	10	7	25	9	22	11	17	11	17	6	20	10	11	16	4	13	8	8	10	48	7	25	13	36	12	22	21	23	12	14	21	14	21	11	13	10	24
P23396	40S ribosomal protein S3 OS=Homo sapiens OX=9606 GN=RPS3 PE=1 SV=2	1.765	Up	0.037062	RPS3	26.688	64.2	271	17	17	5	8	1	8	8	4	6	8	7	9	7	6	4	9	3	6	5	3	9	1	7	12	15	12	7	10	14	14	9	13	7	7	14	13	7	12	5	11	9
P23469	Receptor-type tyrosine-protein phosphatase epsilon OS=Homo sapiens OX=9606 GN=PTPRE PE=1 SV=1	2.998	Up	0.037825	PTPRE	80.641	33.7	47	16	16	0	1	0	2	0	0	0	0	1	1	0	0	0	0	0	0	0	0	0	0	0	5	0	5	0	3	0	12	0	9	0	5	3	0	2	5	1	3	3
P23497	Nuclear autoantigen Sp-100 OS=Homo sapiens OX=9606 GN=SP100 PE=1 SV=3	2.083	Up	0.0059564	SP100	100.42	27	78	15	13	0	1	0	2	1	0	2	1	1	0	3	1	2	1	0	1	1	0	2	0	0	4	4	8	3	3	3	1	13	6	5	2	1	6	5	6	1	5	7
P23588	Eukaryotic translation initiation factor 4B OS=Homo sapiens OX=9606 GN=EIF4B PE=1 SV=2	1.647	Up	0.0184197	EIF4B	69.15	36.3	153	18	18	5	1	2	2	7	3	5	1	5	2	5	0	4	2	1	4	0	5	1	7	0	15	4	10	2	5	7	10	7	9	3	3	9	7	11	6	8	5	11
P23634	Plasma membrane calcium-transporting ATPase 4 OS=Homo sapiens OX=9606 GN=ATP2B4 PE=1 SV=2	0.344	Down	3.5426e-05	ATP2B4	137.92	37.1	625	39	28	26	17	7	9	40	14	20	23	17	14	33	17	40	25	22	42	15	10	15	6	5	15	18	25	13	21	14	11	11	22	16	21	14	7	32	20	19	14	34
P23919	Thymidylate kinase OS=Homo sapiens OX=9606 GN=DTYMK PE=1 SV=4	2	Up	0.00024369	DTYMK	23.819	51.4	97	12	12	4	1	2	3	2	2	2	0	2	3	3	2	2	0	0	2	2	0	3	2	0	5	4	8	3	7	6	5	3	6	3	2	3	5	6	4	6	6	6
P23921	Ribonucleoside-diphosphate reductase large subunit OS=Homo sapiens OX=9606 GN=RRM1 PE=1 SV=1	3.926	Up	0.0028223	RRM1	90.069	40.4	105	23	23	1	0	0	1	3	0	0	1	0	0	2	1	0	0	1	1	2	3	1	0	0	17	0	10	5	4	1	14	4	15	2	1	11	4	5	1	3	2	6
P23946	Chymase OS=Homo sapiens OX=9606 GN=CMA1 PE=1 SV=1	0.443	Down	0.028236	CMA1	27.324	50.2	165	12	12	12	0	2	2	10	0	16	6	11	5	6	3	13	7	8	8	8	7	0	1	0	0	0	1	6	5	0	0	4	8	7	5	4	0	11	5	8	6	10
P24752	"Acetyl-CoA acetyltransferase, mitochondrial OS=Homo sapiens OX=9606 GN=ACAT1 PE=1 SV=1"	0.456	Down	0.0084409	ACAT1	45.199	66.3	375	20	20	13	9	2	8	17	17	13	10	14	13	15	8	14	14	11	16	7	3	11	3	1	13	10	18	10	13	7	13	10	12	5	12	19	14	15	12	10	10	14
P24844	Myosin regulatory light polypeptide 9 OS=Homo sapiens OX=9606 GN=MYL9 PE=1 SV=4	0.249	Down	0.000102788	MYL9	19.827	66.3	467	13	6	32	8	14	8	28	10	21	12	14	19	23	13	21	14	16	22	11	3	11	14	3	14	5	15	13	22	5	14	8	14	9	14	13	4	12	9	8	7	13
P24928	DNA-directed RNA polymerase II subunit RPB1 OS=Homo sapiens OX=9606 GN=POLR2A PE=1 SV=2	3.103	Up	1.6026e-05	POLR2A	217.17	32.1	221	39	39	1	1	0	3	2	2	6	0	3	4	4	1	0	0	2	1	4	4	2	0	0	18	11	27	4	11	14	20	19	12	10	2	19	14	12	9	3	11	15
P24941	Cyclin-dependent kinase 2 OS=Homo sapiens OX=9606 GN=CDK2 PE=1 SV=2	2.936	Up	0.0191606	CDK2	33.929	49.3	62	13	12	1	0	0	0	1	0	2	0	0	5	1	0	0	0	0	1	1	1	0	1	0	7	0	3	0	3	7	4	4	3	1	0	3	13	6	1	2	0	5
P25098	Beta-adrenergic receptor kinase 1 OS=Homo sapiens OX=9606 GN=GRK2 PE=1 SV=2	1.678	Up	0.035295	GRK2	79.573	38.9	116	21	21	3	1	0	0	3	0	8	1	5	3	4	1	2	1	2	1	2	3	1	0	0	14	2	10	3	7	7	6	4	9	3	1	7	2	5	4	2	4	12
P25205	DNA replication licensing factor MCM3 OS=Homo sapiens OX=9606 GN=MCM3 PE=1 SV=3	5.443	Up	0.000120524	MCM3	90.98	49.1	187	32	32	0	0	0	0	8	0	0	1	0	11	1	1	0	0	0	0	7	1	2	0	0	25	5	12	5	6	15	18	22	11	6	1	4	25	7	4	2	2	14
P25398	40S ribosomal protein S12 OS=Homo sapiens OX=9606 GN=RPS12 PE=1 SV=3	1.722	Up	0.004201	RPS12	14.515	53.8	175	7	7	2	4	1	6	2	3	5	7	4	4	5	4	5	6	6	5	5	4	6	2	3	7	8	6	8	4	7	6	8	5	6	5	9	7	5	4	4	6	4
P25490	Transcriptional repressor protein YY1 OS=Homo sapiens OX=9606 GN=YY1 PE=1 SV=2	2.996	Up	0.029879	YY1	44.712	30	36	8	8	0	1	0	1	1	0	0	0	0	1	0	1	0	0	0	0	0	0	1	0	0	5	2	5	1	2	3	3	2	2	0	2	1	2	0	1	1	1	1
P25789	Proteasome subunit alpha type-4 OS=Homo sapiens OX=9606 GN=PSMA4 PE=1 SV=1	1.582	Up	0.007478	PSMA4	29.483	57.9	159	10	10	6	3	5	2	4	2	7	1	6	6	6	1	5	3	2	5	3	3	3	5	2	14	5	8	3	8	4	10	4	8	3	2	7	3	5	3	7	3	6
P25942	Tumor necrosis factor receptor superfamily member 5 OS=Homo sapiens OX=9606 GN=CD40 PE=1 SV=1	3.038	Up	0.0081824	CD40	30.619	40.4	50	6	6	0	2	0	1	2	0	1	2	1	1	0	3	0	1	2	0	1	0	1	0	1	4	1	4	2	2	2	5	5	2	1	2	1	0	0	2	2	3	2
P26358	DNA (cytosine-5)-methyltransferase 1 OS=Homo sapiens OX=9606 GN=DNMT1 PE=1 SV=2	6.959	Up	2.2618e-05	DNMT1	183.16	22.2	92	24	24	0	0	0	0	1	0	1	0	0	0	0	0	0	1	0	0	1	0	0	0	0	13	0	11	4	5	1	14	13	11	4	3	3	6	2	1	0	3	9
P26368	Splicing factor U2AF 65 kDa subunit OS=Homo sapiens OX=9606 GN=U2AF2 PE=1 SV=4	1.731	Up	0.0084161	U2AF2	53.5	49.5	292	14	14	5	7	3	7	9	7	10	7	7	9	8	7	6	7	6	6	7	5	6	3	0	17	9	16	13	11	13	14	10	15	9	8	15	10	8	9	5	7	11
P26373	60S ribosomal protein L13 OS=Homo sapiens OX=9606 GN=RPL13 PE=1 SV=4	4.593	Up	0.0197596	RPL13	24.261	20.9	30	4	4	1	1	1	1	0	0	0	0	1	0	1	1	1	1	0	0	0	1	1	0	1	2	2	2	0	1	4	3	1	0	0	0	0	3	2	4	2	2	3
P26572	"Alpha-1,3-mannosyl-glycoprotein 2-beta-N-acetylglucosaminyltransferase OS=Homo sapiens OX=9606 GN=MGAT1 PE=1 SV=2"	1.557	Up	0.0065449	MGAT1	50.878	36.6	69	12	12	1	0	0	4	0	0	6	1	2	2	2	0	0	0	0	1	2	1	1	0	0	7	0	5	0	5	4	5	1	4	1	1	11	2	5	1	1	5	4
P26583	High mobility group protein B2 OS=Homo sapiens OX=9606 GN=HMGB2 PE=1 SV=2	2.759	Up	0.0025017	HMGB2	24.033	42.6	77	12	10	0	1	3	2	1	2	0	1	0	1	2	1	0	0	1	1	1	1	1	2	3	11	3	5	3	4	6	5	1	4	2	1	5	3	5	6	7	5	6
P26599	Polypyrimidine tract-binding protein 1 OS=Homo sapiens OX=9606 GN=PTBP1 PE=1 SV=1	1.843	Up	0.0043582	PTBP1	57.221	60.5	549	23	22	17	10	12	10	16	11	26	9	16	18	23	10	12	9	10	17	8	18	10	14	2	32	18	31	13	27	16	27	14	28	11	11	30	13	15	11	13	9	15
P27144	"Adenylate kinase 4, mitochondrial OS=Homo sapiens OX=9606 GN=AK4 PE=1 SV=1"	0.238	Down	0.00032267	AK4	25.268	57	62	9	9	4	1	0	1	6	7	0	1	1	1	4	1	2	4	2	5	0	0	1	0	0	1	1	3	0	1	0	2	1	2	0	1	0	9	8	5	2	6	8
P27338	Amine oxidase [flavin-containing] B OS=Homo sapiens OX=9606 GN=MAOB PE=1 SV=3	0.152	Down	3.7071e-09	MAOB	58.762	51.7	327	21	19	7	13	5	11	23	17	9	14	8	21	18	14	22	16	13	19	12	3	8	1	1	1	1	4	7	6	1	6	6	6	9	10	9	6	15	15	10	14	20
P27482	Calmodulin-like protein 3 OS=Homo sapiens OX=9606 GN=CALML3 PE=1 SV=2	19.776	Up	0.031156	CALML3	16.891	90.6	110	15	14	0	0	0	0	8	5	0	0	0	2	3	0	0	1	0	0	0	3	0	0	11	21	1	9	1	1	11	15	2	11	4	0	1	0	5	1	3	6	12
P27635	60S ribosomal protein L10 OS=Homo sapiens OX=9606 GN=RPL10 PE=1 SV=4	2.638	Up	0.00079749	RPL10	24.604	39.3	94	9	9	3	2	0	1	3	3	1	1	5	2	3	2	1	1	1	1	1	1	3	0	0	7	2	8	3	8	2	9	2	4	1	2	8	3	4	3	3	3	5
P27694	Replication protein A 70 kDa DNA-binding subunit OS=Homo sapiens OX=9606 GN=RPA1 PE=1 SV=2	1.651	Up	0.031721	RPA1	68.137	61.9	412	34	34	5	9	0	8	15	7	14	6	12	9	10	7	6	9	8	13	11	7	9	1	1	25	19	21	15	15	20	21	19	16	15	14	22	23	19	17	7	15	20
P27707	Deoxycytidine kinase OS=Homo sapiens OX=9606 GN=DCK PE=1 SV=1	2.24	Up	0.044096	DCK	30.518	34.6	25	6	6	0	0	0	0	0	0	0	0	2	1	1	0	0	0	0	0	1	1	0	0	0	3	0	3	0	2	0	2	1	2	1	2	2	1	2	1	2	1	2
P27708	CAD protein OS=Homo sapiens OX=9606 GN=CAD PE=1 SV=3	2.648	Up	0.00096231	CAD	242.98	55.2	611	75	75	6	6	0	8	14	3	18	2	22	17	12	6	3	6	4	7	17	14	9	1	1	54	16	49	6	31	30	61	37	50	12	7	37	45	36	14	7	17	37
P27987	Inositol-trisphosphate 3-kinase B OS=Homo sapiens OX=9606 GN=ITPKB PE=1 SV=5	0.173	Down	0.004978	ITPKB	102.38	18.8	24	10	10	3	0	0	0	5	0	0	0	0	0	0	0	2	4	0	7	0	0	0	0	0	0	1	0	0	0	0	0	1	0	0	1	0	0	5	0	2	1	5
P28062	Proteasome subunit beta type-8 OS=Homo sapiens OX=9606 GN=PSMB8 PE=1 SV=3	1.786	Up	0.018142	PSMB8	30.354	69.9	204	15	15	2	6	2	4	9	2	6	5	3	4	4	4	5	1	2	5	6	1	7	3	6	17	8	11	6	10	9	7	10	10	6	7	10	6	4	5	4	8	8
P28066	Proteasome subunit alpha type-5 OS=Homo sapiens OX=9606 GN=PSMA5 PE=1 SV=3	1.507	Up	0.00058246	PSMA5	26.411	62.2	327	13	13	13	6	9	3	10	4	12	4	16	6	12	5	10	5	7	11	5	10	7	11	6	20	10	17	7	11	8	14	9	19	6	6	19	9	9	9	9	5	8
P28288	ATP-binding cassette sub-family D member 3 OS=Homo sapiens OX=9606 GN=ABCD3 PE=1 SV=1	2.508	Up	0.02336	ABCD3	75.475	35.7	148	19	19	4	1	0	1	2	3	5	0	2	5	5	3	1	3	1	6	2	3	2	0	0	3	7	14	4	4	14	4	6	5	9	1	20	8	8	6	1	6	5
P28289	Tropomodulin-1 OS=Homo sapiens OX=9606 GN=TMOD1 PE=1 SV=1	0.62	Down	0.038238	TMOD1	40.569	53.2	83	13	13	9	2	3	0	9	1	4	2	0	3	5	3	9	3	0	7	0	4	2	7	0	0	0	1	1	2	0	0	0	0	3	1	2	0	9	7	7	2	11
P28331	"NADH-ubiquinone oxidoreductase 75 kDa subunit, mitochondrial OS=Homo sapiens OX=9606 GN=NDUFS1 PE=1 SV=3"	0.607	Down	0.0079962	NDUFS1	79.467	59.8	519	33	33	14	16	0	12	17	21	17	14	15	17	20	14	15	17	19	19	17	11	15	2	2	12	19	22	15	14	18	21	17	17	15	15	25	15	20	17	6	17	23
P28340	DNA polymerase delta catalytic subunit OS=Homo sapiens OX=9606 GN=POLD1 PE=1 SV=2	3.522	Up	0.031935	POLD1	123.63	29.8	63	23	23	1	0	0	0	0	0	0	0	0	0	1	0	1	0	0	0	0	2	0	0	0	9	0	6	0	2	4	7	14	7	1	0	3	5	2	1	3	1	4
P28799	Progranulin OS=Homo sapiens OX=9606 GN=GRN PE=1 SV=2	1.808	Up	0.0061552	GRN	63.544	39.6	193	15	15	2	4	2	8	4	5	5	5	5	4	4	4	2	2	4	1	6	0	7	2	9	11	7	13	8	8	6	9	11	6	6	8	5	10	7	6	4	7	8
P29084	Transcription initiation factor IIE subunit beta OS=Homo sapiens OX=9606 GN=GTF2E2 PE=1 SV=1	2.654	Up	0.029725	GTF2E2	33.043	31.3	19	6	6	0	0	0	1	0	0	0	0	0	0	0	0	0	0	0	0	0	0	0	0	0	3	0	2	1	0	2	0	4	0	1	1	0	4	1	0	0	2	0
P29350	Tyrosine-protein phosphatase non-receptor type 6 OS=Homo sapiens OX=9606 GN=PTPN6 PE=1 SV=1	1.882	Up	0.00101595	PTPN6	67.56	59.5	252	27	27	3	7	0	5	7	2	12	3	7	1	4	6	0	2	3	3	6	4	9	1	4	19	6	18	9	13	8	15	16	11	13	14	12	9	10	13	11	13	12
P29372	DNA-3-methyladenine glycosylase OS=Homo sapiens OX=9606 GN=MPG PE=1 SV=3	1.81	Up	0.0084625	MPG	32.868	19.1	40	4	4	0	0	0	0	0	0	2	0	1	2	1	1	0	0	1	1	0	0	2	0	0	2	1	3	2	2	3	2	3	2	2	2	3	2	2	1	0	0	2
P29373	Cellular retinoic acid-binding protein 2 OS=Homo sapiens OX=9606 GN=CRABP2 PE=1 SV=2	2.981	Up	0.0177211	CRABP2	15.693	63	127	10	10	4	1	2	0	7	0	3	2	5	2	6	1	2	1	0	8	1	3	5	2	4	10	2	5	3	5	9	12	0	4	1	0	15	2	7	4	4	4	7
P29536	Leiomodin-1 OS=Homo sapiens OX=9606 GN=LMOD1 PE=1 SV=3	0.195	Down	7.5042e-05	LMOD1	67.029	37.8	225	19	19	12	7	2	3	12	9	8	13	1	12	14	11	17	15	14	11	9	6	6	0	0	0	1	2	5	9	0	0	5	1	4	13	3	0	17	10	9	8	16
P29692	Elongation factor 1-delta OS=Homo sapiens OX=9606 GN=EEF1D PE=1 SV=5	1.579	Up	0.0033616	EEF1D	31.121	60.5	371	15	13	7	9	6	12	9	7	11	12	10	10	9	11	6	11	7	11	12	9	11	7	3	17	12	18	10	12	13	18	12	15	12	12	16	14	10	9	10	10	10
P29728	2'-5'-oligoadenylate synthase 2 OS=Homo sapiens OX=9606 GN=OAS2 PE=1 SV=3	2.28	Up	0.000144535	OAS2	82.43	26.7	141	16	16	0	4	0	2	3	0	3	3	2	6	1	3	1	2	2	1	7	3	2	0	3	12	4	11	7	4	12	8	10	3	4	5	4	9	6	6	2	9	8
P29972	Aquaporin-1 OS=Homo sapiens OX=9606 GN=AQP1 PE=1 SV=3	0.36	Down	0.00046152	AQP1	28.526	13	60	2	2	2	2	1	1	2	2	1	2	2	2	1	2	4	3	3	2	4	1	3	1	0	1	1	1	2	1	2	1	1	1	3	2	2	1	2	2	1	2	2
P29992	Guanine nucleotide-binding protein subunit alpha-11 OS=Homo sapiens OX=9606 GN=GNA11 PE=1 SV=2	0.466	Down	1.78074e-05	GNA11	42.123	45.1	150	13	7	4	6	2	4	7	6	5	4	5	4	6	5	5	5	5	5	4	3	5	0	0	3	5	6	6	5	4	4	3	6	5	4	5	4	10	10	5	9	11
P30040	Endoplasmic reticulum resident protein 29 OS=Homo sapiens OX=9606 GN=ERP29 PE=1 SV=4	1.559	Up	0.0040643	ERP29	28.993	56.3	182	13	13	2	1	1	7	4	5	4	3	10	4	4	3	4	6	5	5	5	4	5	2	4	6	4	12	6	9	9	8	9	7	4	5	8	7	5	4	6	7	7
P30050	60S ribosomal protein L12 OS=Homo sapiens OX=9606 GN=RPL12 PE=1 SV=1	1.909	Up	0.0036988	RPL12	17.818	54.5	272	6	6	5	8	3	9	7	7	5	10	6	8	6	10	5	10	9	6	7	8	12	3	5	9	12	8	10	6	11	10	12	6	9	11	7	12	5	6	4	6	6
P30154	Serine/threonine-protein phosphatase 2A 65 kDa regulatory subunit A beta isoform OS=Homo sapiens OX=9606 GN=PPP2R1B PE=1 SV=3	3.347	Up	0.00052342	PPP2R1B	66.213	34.1	24	15	10	0	0	0	0	0	0	0	0	0	0	0	0	0	0	0	0	0	0	0	1	0	1	2	3	0	1	2	0	2	0	1	0	1	10	6	6	7	3	5
P30511	"HLA class I histocompatibility antigen, alpha chain F OS=Homo sapiens OX=9606 GN=HLA-F PE=1 SV=3"	3.003	Up	0.032223	HLA-F	39.061	43.6	45	14	10	0	0	0	0	0	0	4	0	0	0	2	1	0	0	0	0	0	0	1	0	0	5	0	4	3	4	1	4	8	0	1	3	4	0	2	1	2	3	5
P30519	Heme oxygenase 2 OS=Homo sapiens OX=9606 GN=HMOX2 PE=1 SV=2	1.702	Up	0.036738	HMOX2	36.032	66.5	166	15	15	7	2	1	1	4	3	5	3	9	2	5	2	4	3	3	6	2	2	3	1	1	13	6	9	2	9	3	8	6	14	4	2	15	6	11	5	3	4	7
P30520	Adenylosuccinate synthetase isozyme 2 OS=Homo sapiens OX=9606 GN=ADSS2 PE=1 SV=3	1.607	Up	0.005584	ADSS2	50.097	53.3	272	20	17	9	4	0	5	6	5	6	4	7	10	10	4	3	4	5	5	6	7	6	4	4	12	15	14	8	11	18	13	10	19	6	11	11	10	10	8	4	7	11
P30536	Translocator protein OS=Homo sapiens OX=9606 GN=TSPO PE=1 SV=3	2.352	Up	0.0023373	TSPO	18.828	18.3	27	2	2	1	1	0	0	0	0	1	1	1	1	0	1	0	1	1	1	1	0	1	0	1	2	1	3	1	1	1	0	0	1	1	1	1	1	2	1	0	1	2
P30711	Glutathione S-transferase theta-1 OS=Homo sapiens OX=9606 GN=GSTT1 PE=1 SV=4	0.514	Down	0.0101231	GSTT1	27.335	40	170	9	9	8	5	0	4	9	5	8	5	9	5	9	8	0	10	6	0	0	4	6	0	0	5	9	12	4	7	6	7	6	0	7	6	0	0	8	5	1	5	7
P30740	Leukocyte elastase inhibitor OS=Homo sapiens OX=9606 GN=SERPINB1 PE=1 SV=1	3.065	Up	0.009197	SERPINB1	42.741	45.4	222	17	15	3	7	8	7	3	8	3	5	4	2	7	5	3	2	4	4	1	3	8	8	13	10	12	12	7	10	12	13	12	3	4	7	2	10	7	12	13	10	11
P30837	"Aldehyde dehydrogenase X, mitochondrial OS=Homo sapiens OX=9606 GN=ALDH1B1 PE=1 SV=3"	0.19	Down	0.000160899	ALDH1B1	57.206	57.4	429	26	24	29	15	0	10	22	14	9	23	11	12	26	15	23	21	18	28	15	11	6	4	1	3	5	8	8	27	1	0	8	7	7	14	12	16	23	13	6	15	22
P30876	DNA-directed RNA polymerase II subunit RPB2 OS=Homo sapiens OX=9606 GN=POLR2B PE=1 SV=1	1.952	Up	0.013857	POLR2B	133.9	43.3	275	36	36	4	1	0	4	5	3	14	1	7	4	5	5	1	5	2	4	5	5	7	0	0	22	12	29	6	12	16	24	13	17	8	3	17	14	16	14	5	11	15
P31323	cAMP-dependent protein kinase type II-beta regulatory subunit OS=Homo sapiens OX=9606 GN=PRKAR2B PE=1 SV=3	0.325	Down	0.00047676	PRKAR2B	46.302	55.3	147	16	13	6	6	0	0	9	7	12	6	8	3	9	0	7	7	6	10	3	1	2	0	0	3	0	8	3	5	0	3	6	5	2	0	9	1	12	11	2	7	13
P31483	Nucleolysin TIA-1 isoform p40 OS=Homo sapiens OX=9606 GN=TIA1 PE=1 SV=3	2.603	Up	7.9929e-05	TIA1	42.963	38.9	96	10	8	3	0	0	1	4	1	4	1	2	2	2	1	2	1	0	2	1	2	2	0	1	7	4	5	1	5	6	8	3	9	4	1	6	5	5	1	2	3	6
P31689	DnaJ homolog subfamily A member 1 OS=Homo sapiens OX=9606 GN=DNAJA1 PE=1 SV=2	2.095	Up	0.0015024	DNAJA1	44.868	56.9	234	17	17	6	6	1	4	11	5	6	4	6	7	10	5	7	4	3	2	6	2	8	1	2	18	7	15	8	11	8	9	8	9	5	6	12	12	10	7	4	9	13
P31751	RAC-beta serine/threonine-protein kinase OS=Homo sapiens OX=9606 GN=AKT2 PE=1 SV=2	0.538	Down	0.00026362	AKT2	55.768	37.8	44	12	8	2	3	0	0	1	3	2	0	3	1	2	0	1	2	0	1	0	0	1	0	0	2	1	5	1	1	0	1	1	2	1	2	3	2	8	5	2	3	5
P31943	Heterogeneous nuclear ribonucleoprotein H OS=Homo sapiens OX=9606 GN=HNRNPH1 PE=1 SV=4	1.562	Up	0.0071993	HNRNPH1	49.229	57.5	470	18	11	10	12	5	6	12	12	15	12	10	13	14	12	10	13	11	14	13	8	16	6	4	26	16	23	15	15	14	23	18	24	17	8	22	21	16	10	9	10	15
P31947	14-3-3 protein sigma OS=Homo sapiens OX=9606 GN=SFN PE=1 SV=1	4.892	Up	0.0043002	SFN	27.774	76.2	255	18	17	5	0	4	4	12	0	7	2	4	11	9	0	3	2	0	15	0	11	3	6	10	24	8	17	4	13	13	19	11	21	2	0	15	0	10	2	8	6	12
P31995	Low affinity immunoglobulin gamma Fc region receptor II-c OS=Homo sapiens OX=9606 GN=FCGR2C PE=1 SV=1	0.485	Down	0.047123	FCGR2C	35.578	17.6	52	3	2	3	1	2	1	4	0	3	1	1	1	3	1	4	1	1	2	1	2	1	1	1	4	0	1	1	3	0	2	1	1	1	1	1	1	2	2	2	1	2
P32019	"Type II inositol 1,4,5-trisphosphate 5-phosphatase OS=Homo sapiens OX=9606 GN=INPP5B PE=1 SV=4"	3.934	Up	0.0062786	INPP5B	112.85	11.8	20	8	8	0	0	0	0	0	0	0	0	0	0	0	0	0	0	0	0	0	0	0	0	0	2	2	0	1	1	1	7	2	0	0	2	1	1	2	1	0	1	3
P32322	"Pyrroline-5-carboxylate reductase 1, mitochondrial OS=Homo sapiens OX=9606 GN=PYCR1 PE=1 SV=2"	5.282	Up	0.025704	PYCR1	33.36	52.7	105	12	11	0	0	0	4	0	0	0	0	6	1	1	2	0	0	0	0	3	2	0	0	0	6	0	7	1	5	2	20	14	6	0	2	8	15	4	2	0	8	5
P32418	Sodium/calcium exchanger 1 OS=Homo sapiens OX=9606 GN=SLC8A1 PE=1 SV=3	0.327	Down	0.00014154	SLC8A1	108.55	15.2	38	8	8	1	0	0	0	3	2	0	1	0	1	7	2	0	3	2	5	0	1	1	0	0	0	0	0	0	2	0	1	1	1	0	2	2	0	3	1	2	0	7
P32856	Syntaxin-2 OS=Homo sapiens OX=9606 GN=STX2 PE=1 SV=3	0.413	Down	9.6874e-05	STX2	33.341	24.7	31	5	5	1	3	0	0	1	0	1	0	3	2	2	0	2	1	0	3	1	0	0	1	0	2	0	4	0	1	0	0	1	1	0	0	1	0	2	4	1	2	2
P32969	60S ribosomal protein L9 OS=Homo sapiens OX=9606 GN=RPL9 PE=1 SV=1	3.27	Up	0.0002807	RPL9	21.863	63	157	12	12	4	2	2	3	4	4	7	2	3	2	8	0	2	0	0	3	0	3	4	3	2	11	8	10	5	8	3	12	8	13	2	0	13	6	8	7	5	5	8
P33121	Long-chain-fatty-acid--CoA ligase 1 OS=Homo sapiens OX=9606 GN=ACSL1 PE=1 SV=1	0.539	Down	0.021844	ACSL1	77.942	51	297	28	27	7	14	2	8	11	15	3	5	11	8	8	5	14	10	5	14	6	1	11	4	4	10	6	11	5	6	16	12	9	9	4	13	21	9	18	23	11	22	17
P33240	Cleavage stimulation factor subunit 2 OS=Homo sapiens OX=9606 GN=CSTF2 PE=1 SV=1	2.571	Up	0.0023594	CSTF2	60.959	34	93	10	5	0	3	0	1	1	1	1	1	1	2	0	3	0	2	1	1	3	0	3	0	0	10	4	6	3	1	11	6	7	5	1	3	7	5	2	5	1	5	3
P33241	Lymphocyte-specific protein 1 OS=Homo sapiens OX=9606 GN=LSP1 PE=1 SV=1	2.654	Up	0.0058771	LSP1	37.191	69	172	15	14	2	5	1	5	3	1	5	3	2	1	6	4	1	0	2	0	4	1	9	1	2	16	12	9	14	9	1	6	12	9	6	9	8	3	4	9	5	6	7
P33991	DNA replication licensing factor MCM4 OS=Homo sapiens OX=9606 GN=MCM4 PE=1 SV=5	12.029	Up	0.00086437	MCM4	96.557	51.3	170	30	30	0	0	0	0	4	0	0	0	0	5	0	0	0	0	0	0	4	0	0	0	0	32	1	19	2	8	12	26	14	19	6	0	3	15	4	1	2	4	17
P33992	DNA replication licensing factor MCM5 OS=Homo sapiens OX=9606 GN=MCM5 PE=1 SV=5	9.615	Up	0.00094265	MCM5	82.285	42	132	29	29	0	0	0	0	3	0	0	0	0	9	0	0	0	0	0	0	1	1	1	0	0	22	1	6	3	3	15	18	14	6	5	0	4	20	2	2	1	3	9
P33993	DNA replication licensing factor MCM7 OS=Homo sapiens OX=9606 GN=MCM7 PE=1 SV=4	8.143	Up	0.000164349	MCM7	81.307	48	198	30	30	0	0	0	0	9	0	0	0	0	11	1	0	0	0	0	0	5	2	1	0	0	27	2	16	5	9	16	23	21	14	5	3	5	23	8	2	2	3	15
P34059	N-acetylgalactosamine-6-sulfatase OS=Homo sapiens OX=9606 GN=GALNS PE=1 SV=1	2.47	Up	0.0110797	GALNS	58.025	33.9	75	13	13	1	0	0	1	0	1	1	1	3	2	2	1	1	1	2	2	1	1	1	0	2	3	1	7	1	6	1	12	1	7	1	2	5	4	3	1	0	3	3
P34096	Ribonuclease 4 OS=Homo sapiens OX=9606 GN=RNASE4 PE=1 SV=3	0.637	Down	0.009901	RNASE4	16.84	48.3	82	6	6	3	2	4	5	2	2	3	3	2	5	3	2	3	2	2	1	2	2	2	2	5	1	0	2	2	4	0	5	2	2	1	3	2	1	4	4	3	5	4
P34897	"Serine hydroxymethyltransferase, mitochondrial OS=Homo sapiens OX=9606 GN=SHMT2 PE=1 SV=3"	1.986	Up	0.0037434	SHMT2	55.992	50.4	222	19	18	2	4	0	4	4	6	9	4	4	10	3	3	3	3	3	5	4	4	8	1	0	16	5	21	6	12	6	18	12	7	3	7	13	12	11	11	1	9	12
P34913	Bifunctional epoxide hydrolase 2 OS=Homo sapiens OX=9606 GN=EPHX2 PE=1 SV=2	0.28	Down	0.00088215	EPHX2	62.615	56.9	158	18	18	11	2	2	1	3	16	6	0	5	3	13	3	15	8	10	5	1	1	3	2	0	1	12	14	0	3	3	1	2	1	1	7	1	2	12	8	5	4	9
P35221	Catenin alpha-1 OS=Homo sapiens OX=9606 GN=CTNNA1 PE=1 SV=1	1.708	Up	0.0070185	CTNNA1	100.07	66.2	695	48	37	12	17	6	14	18	21	21	17	15	22	19	15	11	19	11	15	13	14	23	9	8	36	37	40	19	29	33	29	20	34	24	10	45	19	26	20	20	23	29
P35222	Catenin beta-1 OS=Homo sapiens OX=9606 GN=CTNNB1 PE=1 SV=1	1.904	Up	0.022856	CTNNB1	85.496	53.1	483	29	26	12	14	1	9	12	16	15	4	11	22	17	14	7	10	4	11	8	6	19	3	4	26	30	27	14	16	22	34	12	22	15	4	26	16	18	16	8	19	24
P35244	Replication protein A 14 kDa subunit OS=Homo sapiens OX=9606 GN=RPA3 PE=1 SV=1	1.641	Up	0.0153581	RPA3	13.569	60.3	127	7	6	3	2	2	3	6	2	7	2	4	2	5	3	2	3	3	4	3	2	4	0	2	8	3	7	3	6	2	6	4	6	3	4	7	4	3	4	2	3	4
P35251	Replication factor C subunit 1 OS=Homo sapiens OX=9606 GN=RFC1 PE=1 SV=4	2.878	Up	0.0193969	RFC1	128.25	19.4	31	15	15	0	0	0	0	0	0	2	0	0	1	0	0	0	0	0	0	0	0	0	0	0	4	1	3	0	1	3	3	2	3	2	0	1	5	3	1	0	0	2
P35268	60S ribosomal protein L22 OS=Homo sapiens OX=9606 GN=RPL22 PE=1 SV=2	2.974	Up	0.0021621	RPL22	14.787	50.8	62	4	4	1	2	1	2	1	3	2	1	0	2	1	2	0	0	0	0	1	0	2	1	2	3	4	4	2	3	4	5	3	3	2	1	2	2	1	3	1	3	2
P35269	General transcription factor IIF subunit 1 OS=Homo sapiens OX=9606 GN=GTF2F1 PE=1 SV=2	4.5	Up	2.1141e-05	GTF2F1	58.24	28.4	45	9	9	0	0	0	0	0	1	0	0	0	1	0	0	0	1	1	0	0	0	2	0	0	6	6	3	1	1	4	3	3	2	2	2	2	4	1	3	0	2	0
P35555	Fibrillin-1 OS=Homo sapiens OX=9606 GN=FBN1 PE=1 SV=4	0.401	Down	0.0003411	FBN1	312.3	63.5	3811	136	131	173	186	104	113	141	94	194	125	129	143	156	150	132	121	101	109	110	132	121	57	75	75	37	82	95	170	26	155	94	70	93	105	115	28	121	109	105	96	113
P35579	Myosin-9 OS=Homo sapiens OX=9606 GN=MYH9 PE=1 SV=4	1.622	Up	0.029136	MYH9	226.53	66.9	3495	167	136	113	65	73	70	117	55	167	41	135	114	108	64	106	58	51	74	49	98	77	91	96	195	73	182	83	183	75	160	75	201	98	84	191	73	119	83	101	77	124
P35609	Alpha-actinin-2 OS=Homo sapiens OX=9606 GN=ACTN2 PE=1 SV=1	0.041	Down	0.0197823	ACTN2	103.85	45.6	45	38	17	9	0	0	0	0	0	0	0	0	0	13	0	0	4	2	17	0	0	0	0	0	0	0	0	0	0	0	0	0	0	0	0	0	0	31	18	11	16	20
P35637	RNA-binding protein FUS OS=Homo sapiens OX=9606 GN=FUS PE=1 SV=1	3.969	Up	9.7938e-05	FUS	53.425	22.1	106	10	8	3	0	2	1	3	0	2	1	2	1	2	2	1	2	0	1	2	1	0	4	0	7	7	6	3	7	5	7	8	5	2	1	9	9	7	7	4	5	8
P35658	Nuclear pore complex protein Nup214 OS=Homo sapiens OX=9606 GN=NUP214 PE=1 SV=2	1.877	Up	0.0031756	NUP214	213.62	24.1	270	31	31	4	1	0	4	6	3	6	3	6	10	8	1	2	3	1	4	3	2	6	0	0	24	18	19	7	13	20	15	13	18	6	3	20	21	16	13	5	13	18
P35659	Protein DEK OS=Homo sapiens OX=9606 GN=DEK PE=1 SV=1	1.672	Up	0.0116752	DEK	42.674	34.4	117	12	12	0	3	1	1	3	3	2	2	2	4	2	2	0	4	3	2	2	1	3	2	2	6	8	8	4	3	9	6	5	5	3	3	6	7	3	6	4	4	5
P35749	Myosin-11 OS=Homo sapiens OX=9606 GN=MYH11 PE=1 SV=3	0.186	Down	3.7721e-05	MYH11	227.34	70.6	4242	185	153	312	90	113	51	298	90	194	145	79	170	253	117	277	164	138	282	110	142	92	85	12	35	21	70	83	218	10	60	62	82	85	126	164	12	167	95	133	78	163
P35858	Insulin-like growth factor-binding protein complex acid labile subunit OS=Homo sapiens OX=9606 GN=IGFALS PE=1 SV=1	0.653	Down	0.023802	IGFALS	66.034	44.6	216	20	20	12	8	11	7	9	4	11	6	8	4	4	9	8	6	6	2	6	6	5	11	5	3	2	4	10	6	0	13	3	9	6	4	6	2	11	13	13	10	13
P35869	Aryl hydrocarbon receptor OS=Homo sapiens OX=9606 GN=AHR PE=1 SV=2	3.162	Up	0.0063161	AHR	96.146	22.6	47	13	13	0	1	0	1	0	1	0	0	0	0	0	0	0	0	0	0	0	0	3	0	0	3	13	7	1	1	5	0	2	2	2	0	4	1	1	4	2	2	3
P36269	Glutathione hydrolase 5 proenzyme OS=Homo sapiens OX=9606 GN=GGT5 PE=1 SV=2	0.547	Down	0.0077416	GGT5	62.26	29.7	222	13	13	4	12	1	7	6	8	11	8	10	9	10	11	5	8	6	5	6	6	7	2	2	4	8	8	7	8	2	9	6	3	8	6	7	2	9	11	7	9	10
P36551	"Oxygen-dependent coproporphyrinogen-III oxidase, mitochondrial OS=Homo sapiens OX=9606 GN=CPOX PE=1 SV=3"	1.978	Up	0.0111006	CPOX	50.151	55.5	162	20	20	3	3	0	2	5	1	4	2	2	5	3	1	3	3	0	3	4	2	8	0	0	9	10	9	7	11	7	8	9	9	5	5	7	12	8	8	1	8	8
P36578	60S ribosomal protein L4 OS=Homo sapiens OX=9606 GN=RPL4 PE=1 SV=5	1.837	Up	0.0165589	RPL4	47.697	39.8	227	18	18	9	5	2	5	5	4	4	5	3	3	6	7	3	6	4	3	4	2	7	2	1	12	15	15	7	10	13	9	10	11	4	5	11	15	12	11	9	12	12
P36639	"7,8-dihydro-8-oxoguanine triphosphatase OS=Homo sapiens OX=9606 GN=NUDT1 PE=1 SV=3"	2.621	Up	1.85155e-05	NUDT1	22.519	20.3	40	3	3	1	0	0	1	2	0	1	1	1	1	1	0	1	0	0	2	1	2	1	0	0	1	2	3	1	1	2	3	2	2	2	1	2	2	3	2	1	1	2
P36871	Phosphoglucomutase-1 OS=Homo sapiens OX=9606 GN=PGM1 PE=1 SV=3	0.61	Down	0.0028567	PGM1	61.448	57.3	555	26	26	19	16	9	13	18	19	14	18	15	15	16	16	19	20	21	21	18	12	16	6	10	18	19	16	18	17	15	13	20	16	14	18	19	21	17	19	14	17	20
P36952	Serpin B5 OS=Homo sapiens OX=9606 GN=SERPINB5 PE=1 SV=2	6.654	Up	0.00101533	SERPINB5	42.1	77.3	346	20	20	6	0	2	7	11	1	7	10	5	12	2	4	5	7	0	5	2	8	19	4	15	27	24	27	15	18	17	13	11	32	13	0	17	0	9	5	6	9	16
P36954	DNA-directed RNA polymerase II subunit RPB9 OS=Homo sapiens OX=9606 GN=POLR2I PE=1 SV=1	3.164	Up	0.00032205	POLR2I	14.523	56.8	35	5	5	0	0	0	1	0	1	1	0	1	1	1	0	0	0	0	1	1	0	1	0	0	2	2	2	1	2	3	2	2	3	1	0	3	3	3	0	0	1	4
P36955	Pigment epithelium-derived factor OS=Homo sapiens OX=9606 GN=SERPINF1 PE=1 SV=4	0.6	Down	0.0086361	SERPINF1	46.312	49	279	16	12	5	9	6	11	8	6	11	8	13	11	10	9	9	8	10	7	8	9	7	5	7	7	6	7	8	9	4	12	11	9	5	9	6	9	11	10	10	12	10
P37108	Signal recognition particle 14 kDa protein OS=Homo sapiens OX=9606 GN=SRP14 PE=1 SV=2	2.791	Up	0.0003576	SRP14	14.57	55.9	56	6	6	2	1	1	1	2	1	1	2	2	2	1	2	0	1	1	0	2	1	2	2	1	2	3	2	3	1	3	3	3	0	2	2	1	3	4	3	2	3	4
P37198	Nuclear pore glycoprotein p62 OS=Homo sapiens OX=9606 GN=NUP62 PE=1 SV=3	1.951	Up	0.00030219	NUP62	53.254	21.3	101	10	10	2	2	1	1	2	2	3	2	2	5	4	2	1	1	0	3	1	4	2	0	0	8	5	5	3	3	6	6	5	5	1	1	7	6	5	4	2	3	6
P37268	Squalene synthase OS=Homo sapiens OX=9606 GN=FDFT1 PE=1 SV=1	2.5	Up	0.021298	FDFT1	48.115	40.5	53	13	13	0	1	0	0	0	0	0	0	1	3	0	0	0	1	0	1	0	0	1	0	0	7	4	4	2	2	8	1	2	4	2	0	4	5	2	3	0	3	2
P38159	"RNA-binding motif protein, X chromosome OS=Homo sapiens OX=9606 GN=RBMX PE=1 SV=3"	1.804	Up	0.00083896	RBMX	42.331	34.8	129	14	4	2	3	2	3	4	3	2	3	3	3	3	2	2	3	2	2	3	2	4	3	1	6	10	5	2	5	9	5	3	5	4	3	5	12	6	8	5	7	5
P38435	Vitamin K-dependent gamma-carboxylase OS=Homo sapiens OX=9606 GN=GGCX PE=1 SV=2	2.023	Up	0.0021823	GGCX	87.56	12.1	39	9	9	0	0	0	1	0	1	0	0	1	2	1	0	0	0	1	0	1	1	3	0	0	6	3	2	1	0	3	2	1	4	1	1	2	1	3	3	1	2	3
P38919	Eukaryotic initiation factor 4A-III OS=Homo sapiens OX=9606 GN=EIF4A3 PE=1 SV=4	2.121	Up	0.00046319	EIF4A3	46.871	60.8	278	23	21	6	3	0	5	7	1	13	5	4	7	8	3	4	2	3	7	5	6	7	3	2	18	10	22	7	10	10	16	12	19	10	6	20	17	14	12	4	11	13
P39019	40S ribosomal protein S19 OS=Homo sapiens OX=9606 GN=RPS19 PE=1 SV=2	3.439	Up	0.00048091	RPS19	16.06	44.8	66	9	9	1	2	0	3	1	2	0	2	0	3	1	3	0	1	2	0	0	0	4	1	1	5	5	2	3	2	5	2	5	2	0	1	1	6	1	3	2	6	1
P39023	60S ribosomal protein L3 OS=Homo sapiens OX=9606 GN=RPL3 PE=1 SV=2	2.345	Up	0.0020809	RPL3	46.108	42.4	297	17	16	7	7	5	7	9	4	10	6	9	7	10	10	6	6	2	5	5	1	12	2	5	20	13	17	10	14	13	17	10	13	4	4	14	13	11	9	6	7	9
P39060	Collagen alpha-1(XVIII) chain OS=Homo sapiens OX=9606 GN=COL18A1 PE=1 SV=5	0.642	Down	0.011178	COL18A1	178.19	17.5	352	20	20	17	10	7	7	13	9	12	10	7	26	15	8	15	11	9	10	6	10	12	7	1	12	3	11	12	12	6	13	9	13	9	11	12	7	16	14	13	11	14
P39687	Acidic leucine-rich nuclear phosphoprotein 32 family member A OS=Homo sapiens OX=9606 GN=ANP32A PE=1 SV=1	2.032	Up	0.0063167	ANP32A	28.585	48.2	251	10	8	5	4	3	9	4	8	7	10	6	8	6	9	5	6	6	5	8	1	9	5	5	8	9	11	10	9	9	9	9	9	10	8	11	10	9	7	9	7	8
P39748	Flap endonuclease 1 OS=Homo sapiens OX=9606 GN=FEN1 PE=1 SV=1	4.882	Up	8.3105e-05	FEN1	42.592	46.1	108	13	13	1	1	0	1	1	0	4	2	2	5	3	1	0	1	1	0	0	2	1	1	1	12	2	6	2	3	5	9	8	9	3	3	8	10	4	3	1	3	4
P39880	Homeobox protein cut-like 1 OS=Homo sapiens OX=9606 GN=CUX1 PE=1 SV=3	2.175	Up	8.3358e-05	CUX1	164.19	19.5	95	22	8	1	1	0	1	0	1	1	0	1	3	1	1	1	2	2	0	1	2	1	0	0	8	2	6	3	5	7	13	8	11	2	2	2	6	4	4	0	2	4
P40121	Macrophage-capping protein OS=Homo sapiens OX=9606 GN=CAPG PE=1 SV=2	1.825	Up	0.00027772	CAPG	38.498	52.9	365	14	14	8	10	7	7	15	8	13	7	13	10	12	5	9	8	5	9	7	12	8	6	4	24	7	19	8	23	12	13	15	16	6	12	19	8	11	8	11	6	12
P40123	Adenylyl cyclase-associated protein 2 OS=Homo sapiens OX=9606 GN=CAP2 PE=1 SV=1	0.184	Down	6.1262e-05	CAP2	52.823	59.1	200	21	20	11	7	0	2	14	8	9	7	2	8	20	7	14	9	12	15	5	5	3	0	0	3	1	5	5	7	0	3	2	2	3	7	3	1	16	10	2	6	15
P40189	Interleukin-6 receptor subunit beta OS=Homo sapiens OX=9606 GN=IL6ST PE=1 SV=2	0.446	Down	5.6437e-05	IL6ST	103.54	7.1	15	4	4	1	0	0	0	2	0	1	0	1	0	1	0	2	0	0	2	0	0	0	0	0	0	0	2	0	1	0	0	0	1	0	0	1	0	2	0	2	0	3
P40222	Alpha-taxilin OS=Homo sapiens OX=9606 GN=TXLNA PE=1 SV=3	2.708	Up	3.524e-06	TXLNA	61.89	44.1	125	20	19	2	2	0	3	2	1	2	2	3	4	2	5	1	3	2	0	4	1	4	0	1	14	4	9	5	2	6	5	4	9	4	3	11	5	7	4	2	7	9
P40306	Proteasome subunit beta type-10 OS=Homo sapiens OX=9606 GN=PSMB10 PE=1 SV=1	1.582	Up	0.0174037	PSMB10	28.936	44	144	7	7	3	2	1	4	3	1	6	4	5	2	3	4	4	2	0	3	2	3	5	1	2	9	5	9	7	9	5	4	9	4	4	7	7	5	5	4	3	4	6
P40925	"Malate dehydrogenase, cytoplasmic OS=Homo sapiens OX=9606 GN=MDH1 PE=1 SV=4"	0.653	Down	0.0092193	MDH1	36.426	44.9	412	13	13	13	9	9	10	17	14	12	13	10	10	14	8	12	14	12	13	10	10	10	9	9	18	12	16	11	13	13	16	10	15	9	11	16	14	12	8	10	10	10
P40937	Replication factor C subunit 5 OS=Homo sapiens OX=9606 GN=RFC5 PE=1 SV=1	3.159	Up	0.0177396	RFC5	38.496	30.9	51	7	7	1	0	0	1	1	1	2	0	1	3	1	0	0	1	1	0	1	0	1	0	0	6	1	3	0	2	2	6	4	3	1	1	2	5	3	0	0	1	5
P40938	Replication factor C subunit 3 OS=Homo sapiens OX=9606 GN=RFC3 PE=1 SV=2	3.536	Up	7.6873e-05	RFC3	40.556	43.3	80	12	12	0	0	0	1	2	2	0	0	1	5	1	1	0	1	0	0	2	0	2	0	0	11	6	3	1	2	7	7	7	3	3	1	4	7	4	3	1	2	5
P41217	OX-2 membrane glycoprotein OS=Homo sapiens OX=9606 GN=CD200 PE=1 SV=4	0.323	Down	3.6506e-05	CD200	31.264	27	45	4	4	3	1	0	1	3	0	1	3	1	3	3	0	2	4	2	4	2	1	0	1	0	0	0	1	1	2	0	1	0	1	2	2	0	0	2	2	1	1	2
P41219	Peripherin OS=Homo sapiens OX=9606 GN=PRPH PE=1 SV=2	0.116	Down	0.000138744	PRPH	53.65	45.7	89	25	19	4	2	0	0	8	9	6	0	3	13	4	0	8	3	9	4	3	0	0	0	0	0	0	0	0	8	0	0	0	0	1	4	0	0	17	12	10	6	19
P41222	Prostaglandin-H2 D-isomerase OS=Homo sapiens OX=9606 GN=PTGDS PE=1 SV=1	0.483	Down	0.0086432	PTGDS	21.029	32.6	49	3	3	1	1	2	2	1	2	5	2	4	1	1	2	1	2	1	0	1	1	2	3	1	1	0	2	2	1	0	2	0	1	1	1	1	1	1	2	2	2	2
P41223	Protein BUD31 homolog OS=Homo sapiens OX=9606 GN=BUD31 PE=1 SV=2	2.552	Up	0.00044329	BUD31	17	49.3	48	7	7	0	1	0	2	1	1	0	1	0	2	0	1	0	0	0	0	1	1	1	0	0	5	3	4	1	2	2	3	3	4	2	1	4	2	3	2	0	3	4
P41227	N-alpha-acetyltransferase 10 OS=Homo sapiens OX=9606 GN=NAA10 PE=1 SV=1	1.871	Up	0.00048479	NAA10	26.458	58.7	71	9	9	1	1	0	1	2	0	3	2	1	2	2	0	1	2	0	1	1	1	1	0	0	7	3	5	2	3	2	3	2	6	2	3	8	3	4	3	0	3	6
P41240	Tyrosine-protein kinase CSK OS=Homo sapiens OX=9606 GN=CSK PE=1 SV=1	1.502	Up	0.038916	CSK	50.704	49.6	188	18	17	5	5	0	3	4	2	7	3	5	7	5	7	2	1	4	3	4	5	7	0	1	10	7	9	6	10	12	8	10	6	9	8	6	7	10	10	3	10	10
P41743	Protein kinase C iota type OS=Homo sapiens OX=9606 GN=PRKCI PE=1 SV=2	3.006	Up	0.0091762	PRKCI	68.262	27.3	47	10	10	1	0	0	0	0	1	0	0	0	1	1	0	0	0	0	0	0	0	2	0	0	6	3	4	0	1	5	4	11	3	0	0	1	3	3	2	0	2	4
P42025	Beta-centractin OS=Homo sapiens OX=9606 GN=ACTR1B PE=1 SV=1	0.628	Down	0.00129554	ACTR1B	42.293	62.5	257	17	10	10	7	3	4	10	5	10	8	9	8	11	4	13	7	4	14	3	2	7	6	0	9	9	10	5	14	7	10	6	8	7	6	14	7	13	8	8	6	14
P42166	"Lamina-associated polypeptide 2, isoform alpha OS=Homo sapiens OX=9606 GN=TMPO PE=1 SV=2"	1.84	Up	0.0040619	TMPO	75.491	48	306	24	13	4	7	4	5	12	4	10	5	4	10	12	5	7	5	5	6	4	8	6	3	3	16	8	13	10	12	17	22	20	15	12	7	13	12	10	8	7	8	17
P42224	Signal transducer and activator of transcription 1-alpha/beta OS=Homo sapiens OX=9606 GN=STAT1 PE=1 SV=2	2.508	Up	0.0052157	STAT1	87.334	52.7	650	36	36	15	14	0	16	19	13	14	10	19	18	16	15	12	14	14	11	20	16	12	3	10	48	19	30	13	32	28	40	42	23	19	21	18	36	22	21	11	20	25
P42285	Exosome RNA helicase MTR4 OS=Homo sapiens OX=9606 GN=MTREX PE=1 SV=3	2.385	Up	0.00049754	MTREX	117.8	36.7	152	28	28	3	1	0	1	1	0	6	2	2	1	3	0	0	0	0	2	1	0	0	0	0	21	8	15	4	6	8	15	8	18	3	1	14	8	11	10	7	9	13
P42574	Caspase-3 OS=Homo sapiens OX=9606 GN=CASP3 PE=1 SV=2	2.087	Up	0.000104227	CASP3	31.608	52	102	11	11	3	1	1	0	0	0	5	2	3	3	1	2	1	1	1	1	1	2	1	0	0	9	6	11	5	2	7	5	5	8	2	1	8	4	7	2	2	3	8
P42677	40S ribosomal protein S27 OS=Homo sapiens OX=9606 GN=RPS27 PE=1 SV=3	2.091	Up	0.0077433	RPS27	9.461	40.5	74	5	3	1	3	0	3	2	2	0	2	2	2	2	3	1	1	1	2	2	2	3	1	0	3	4	5	4	4	3	2	4	3	1	2	3	1	3	4	0	3	2
P42704	"Leucine-rich PPR motif-containing protein, mitochondrial OS=Homo sapiens OX=9606 GN=LRPPRC PE=1 SV=3"	1.872	Up	0.026079	LRPPRC	157.9	62.3	933	71	71	18	12	0	12	40	32	39	16	26	24	32	10	21	12	11	26	21	13	22	7	0	58	36	55	17	43	34	44	45	53	22	16	51	65	40	34	10	27	54
P42765	"3-ketoacyl-CoA thiolase, mitochondrial OS=Homo sapiens OX=9606 GN=ACAA2 PE=1 SV=2"	0.529	Down	0.029659	ACAA2	41.924	78.1	473	23	23	17	11	2	8	26	21	23	12	25	9	18	5	23	9	10	26	10	14	11	2	2	23	6	20	8	18	10	22	11	22	10	11	20	8	19	11	5	11	20
P43121	Cell surface glycoprotein MUC18 OS=Homo sapiens OX=9606 GN=MCAM PE=1 SV=2	0.275	Down	5.6526e-07	MCAM	71.607	41.5	427	24	24	18	16	7	9	20	15	10	17	8	21	22	16	22	17	18	21	17	9	10	10	1	5	4	12	13	12	9	6	8	8	10	13	12	11	19	18	17	14	21
P43243	Matrin-3 OS=Homo sapiens OX=9606 GN=MATR3 PE=1 SV=2	1.834	Up	0.0071201	MATR3	94.622	46.2	463	29	29	10	9	3	11	17	12	16	6	11	17	17	8	14	7	5	11	7	6	12	4	1	23	23	31	12	16	23	23	24	21	12	7	20	24	14	16	8	15	19
P43246	DNA mismatch repair protein Msh2 OS=Homo sapiens OX=9606 GN=MSH2 PE=1 SV=1	3.459	Up	0.0037435	MSH2	104.74	28.3	90	18	18	2	0	0	0	3	0	1	0	1	3	2	0	0	0	0	1	2	1	2	0	0	11	3	8	1	4	4	15	7	4	1	0	5	9	5	4	1	1	10
P43304	"Glycerol-3-phosphate dehydrogenase, mitochondrial OS=Homo sapiens OX=9606 GN=GPD2 PE=1 SV=3"	2.219	Up	0.000184338	GPD2	80.852	59.7	377	35	35	3	7	0	7	6	6	8	7	4	14	4	5	5	8	3	10	7	5	13	4	5	28	22	30	9	8	25	17	15	16	15	9	30	22	17	18	7	18	22
P43307	Translocon-associated protein subunit alpha OS=Homo sapiens OX=9606 GN=SSR1 PE=1 SV=3	1.969	Up	0.0013408	SSR1	32.235	28	80	6	6	1	1	0	3	2	0	2	1	3	3	2	1	1	1	1	1	3	1	1	1	2	3	2	6	3	8	2	3	4	8	1	1	5	3	3	3	3	3	5
P43358	Melanoma-associated antigen 4 OS=Homo sapiens OX=9606 GN=MAGEA4 PE=1 SV=2	11.959	Up	0.034659	MAGEA4	34.899	25.2	26	7	5	0	0	0	0	0	0	0	0	0	0	0	0	0	0	0	0	1	1	0	1	3	0	0	6	0	1	4	3	3	0	0	0	0	3	1	0	0	0	1
P43405	Tyrosine-protein kinase SYK OS=Homo sapiens OX=9606 GN=SYK PE=1 SV=1	1.828	Up	0.0024416	SYK	72.065	50.4	127	22	22	2	2	0	5	2	1	8	2	5	2	2	1	0	0	1	0	1	2	2	0	3	13	8	9	4	10	4	11	7	3	2	3	10	2	13	8	1	8	11
P43487	Ran-specific GTPase-activating protein OS=Homo sapiens OX=9606 GN=RANBP1 PE=1 SV=1	1.9	Up	0.007083	RANBP1	23.31	63.2	115	9	9	4	2	2	1	6	0	4	2	4	2	4	1	4	0	1	2	0	1	1	5	0	7	3	9	2	5	9	6	4	8	2	2	5	7	5	6	3	3	8
P43490	Nicotinamide phosphoribosyltransferase OS=Homo sapiens OX=9606 GN=NAMPT PE=1 SV=1	1.507	Up	0.023898	NAMPT	55.52	67.6	629	32	32	29	11	6	18	19	5	23	20	22	22	17	9	20	13	20	17	11	13	10	10	14	24	22	35	16	29	22	24	19	34	17	21	23	14	27	21	13	19	22
P43652	Afamin OS=Homo sapiens OX=9606 GN=AFM PE=1 SV=1	0.468	Down	0.0116785	AFM	69.068	47.9	356	25	25	11	10	22	9	16	9	17	9	18	2	12	6	12	9	8	19	11	9	8	15	10	9	3	11	10	12	1	15	5	11	10	8	14	5	21	16	21	12	20
P45381	Aspartoacylase OS=Homo sapiens OX=9606 GN=ASPA PE=1 SV=1	0.147	Down	0.000158421	ASPA	35.735	69.3	46	13	13	1	1	0	0	6	4	12	0	4	1	6	0	2	1	2	2	1	0	1	0	0	0	1	0	0	0	0	0	0	0	1	0	0	0	9	6	2	2	10
P46060	Ran GTPase-activating protein 1 OS=Homo sapiens OX=9606 GN=RANGAP1 PE=1 SV=1	2.137	Up	0.00178161	RANGAP1	63.541	49.9	226	22	22	1	4	0	8	2	4	6	6	3	5	6	6	1	6	4	5	6	3	9	0	0	15	11	13	11	7	12	9	11	9	8	9	10	16	10	10	3	13	13
P46063	ATP-dependent DNA helicase Q1 OS=Homo sapiens OX=9606 GN=RECQL PE=1 SV=3	1.775	Up	0.00031574	RECQL	73.457	55.6	365	28	27	4	8	0	14	8	7	12	8	6	12	8	10	8	7	9	5	11	8	10	0	6	19	10	14	10	16	10	25	20	14	12	15	15	24	15	14	3	16	12
P46087	Probable 28S rRNA (cytosine(4447)-C(5))-methyltransferase OS=Homo sapiens OX=9606 GN=NOP2 PE=1 SV=2	5.785	Up	2.4502e-05	NOP2	89.301	26.5	81	15	15	0	0	0	1	2	1	1	0	0	1	0	2	0	1	0	0	5	0	4	0	0	9	4	3	3	2	5	7	7	5	4	1	2	11	3	4	2	5	5
P46379	Large proline-rich protein BAG6 OS=Homo sapiens OX=9606 GN=BAG6 PE=1 SV=2	1.689	Up	0.034265	BAG6	119.41	31.4	304	22	21	7	7	0	5	6	9	6	5	8	10	5	4	4	7	8	8	8	7	9	0	0	16	15	16	9	12	17	15	15	8	10	9	15	24	12	12	1	13	10
P46778	60S ribosomal protein L21 OS=Homo sapiens OX=9606 GN=RPL21 PE=1 SV=2	3.229	Up	0.027799	RPL21	18.565	27.5	47	4	4	1	1	1	2	1	1	0	0	1	2	1	2	1	0	0	1	0	1	1	1	1	2	5	2	1	1	4	3	3	1	0	0	1	5	1	2	2	2	1
P46779	60S ribosomal protein L28 OS=Homo sapiens OX=9606 GN=RPL28 PE=1 SV=3	2.525	Up	0.026163	RPL28	15.747	29.2	37	5	5	1	0	1	1	0	1	0	0	0	1	0	1	0	0	0	1	0	1	1	1	0	3	2	2	0	2	2	4	3	3	0	1	2	3	2	0	2	1	0
P46781	40S ribosomal protein S9 OS=Homo sapiens OX=9606 GN=RPS9 PE=1 SV=3	2.639	Up	0.00132092	RPS9	22.591	38.1	106	12	12	2	3	0	3	3	3	0	2	4	3	1	5	3	3	1	1	2	1	4	1	1	6	5	8	3	3	3	6	5	3	3	2	8	5	9	6	6	7	9
P46782	40S ribosomal protein S5 OS=Homo sapiens OX=9606 GN=RPS5 PE=1 SV=4	2.24	Up	0.028358	RPS5	22.876	65.2	155	11	11	5	3	3	4	5	5	4	4	5	4	5	5	3	4	3	6	5	1	5	3	3	8	5	7	3	6	4	6	2	8	4	4	8	5	8	4	6	4	9
P46783	40S ribosomal protein S10 OS=Homo sapiens OX=9606 GN=RPS10 PE=1 SV=1	2.292	Up	0.0080778	RPS10	18.898	52.7	127	8	8	2	2	0	2	5	0	5	2	4	2	6	4	3	2	2	3	2	2	6	1	0	6	7	9	3	6	8	4	4	5	5	1	5	9	4	3	3	3	5
P46821	Microtubule-associated protein 1B OS=Homo sapiens OX=9606 GN=MAP1B PE=1 SV=2	0.256	Down	4.0493e-05	MAP1B	270.63	53.4	909	84	82	45	40	8	15	53	25	22	36	27	36	81	42	50	46	33	48	13	9	29	24	0	17	5	18	24	25	0	12	15	39	12	28	10	22	61	58	32	39	67
P46939	Utrophin OS=Homo sapiens OX=9606 GN=UTRN PE=1 SV=2	0.599	Down	0.028656	UTRN	394.46	35.7	791	89	88	23	44	0	17	38	36	70	7	26	38	51	30	26	34	22	26	24	26	22	0	0	22	17	17	14	26	5	11	15	15	22	18	21	28	59	60	15	42	60
P46952	"3-hydroxyanthranilate 3,4-dioxygenase OS=Homo sapiens OX=9606 GN=HAAO PE=1 SV=2"	0.259	Down	5.5661e-05	HAAO	32.556	66.4	103	15	15	4	2	0	4	12	4	6	3	6	1	5	2	9	3	3	11	2	0	2	1	0	0	1	1	3	3	0	0	2	3	4	3	2	1	9	7	3	6	15
P46976	Glycogenin-1 OS=Homo sapiens OX=9606 GN=GYG1 PE=1 SV=4	0.612	Down	0.0049752	GYG1	39.383	30.9	155	8	7	5	4	3	4	6	5	6	6	2	5	8	4	6	4	4	7	3	2	5	3	3	3	6	5	5	5	4	6	4	4	3	6	5	4	8	4	6	5	8
P47897	Glutamine--tRNA ligase OS=Homo sapiens OX=9606 GN=QARS PE=1 SV=1	1.639	Up	0.0027011	QARS	87.798	58.2	490	37	37	13	7	1	8	14	12	15	11	13	16	13	8	6	8	12	14	13	6	12	2	4	31	30	28	15	17	24	19	21	21	14	10	30	22	21	18	6	18	25
P47974	mRNA decay activator protein ZFP36L2 OS=Homo sapiens OX=9606 GN=ZFP36L2 PE=1 SV=3	1.899	Up	0.046776	ZFP36L2	51.062	24.3	24	8	8	0	0	0	0	0	1	0	0	0	0	0	1	0	0	0	0	0	0	1	0	0	3	2	3	0	1	2	1	1	4	2	0	1	1	2	0	1	1	2
P48059	LIM and senescent cell antigen-like-containing domain protein 1 OS=Homo sapiens OX=9606 GN=LIMS1 PE=1 SV=4	0.401	Down	2.9073e-06	LIMS1	37.251	74.2	399	20	13	22	9	9	9	20	9	17	12	9	8	20	15	17	17	12	17	10	4	10	8	0	16	8	19	8	19	4	13	10	11	5	12	12	8	16	12	14	11	17
P48163	NADP-dependent malic enzyme OS=Homo sapiens OX=9606 GN=ME1 PE=1 SV=1	0.567	Down	0.041676	ME1	64.149	42	206	16	14	7	8	0	0	12	3	6	7	10	5	11	9	7	3	7	6	5	5	4	0	4	11	2	10	4	14	1	3	11	8	7	6	5	5	12	8	6	5	12
P48556	26S proteasome non-ATPase regulatory subunit 8 OS=Homo sapiens OX=9606 GN=PSMD8 PE=1 SV=2	1.693	Up	0.0033574	PSMD8	39.611	28.6	89	7	7	3	3	1	0	4	1	4	0	3	3	5	1	4	1	2	2	2	2	2	2	1	5	3	3	2	5	3	5	4	5	1	0	5	2	5	4	5	2	5
P48634	Protein PRRC2A OS=Homo sapiens OX=9606 GN=PRRC2A PE=1 SV=3	6.462	Up	0.000102673	PRRC2A	228.86	14.4	70	19	19	0	0	0	0	0	1	0	0	0	1	0	0	0	0	0	0	1	0	0	0	0	14	5	4	1	0	7	0	7	8	0	1	5	15	1	2	1	1	4
P48651	Phosphatidylserine synthase 1 OS=Homo sapiens OX=9606 GN=PTDSS1 PE=1 SV=1	1.813	Up	0.00128224	PTDSS1	55.527	25.6	80	10	10	1	2	0	1	1	2	4	1	2	2	2	2	1	1	1	2	0	1	3	0	0	7	3	6	1	3	3	5	4	4	1	0	9	5	5	4	0	4	5
P48730	Casein kinase I isoform delta OS=Homo sapiens OX=9606 GN=CSNK1D PE=1 SV=2	1.91	Up	0.0041402	CSNK1D	47.33	21.4	41	7	1	1	1	0	0	2	1	0	1	0	0	1	1	0	1	1	1	1	0	0	0	1	4	2	4	1	1	2	5	0	2	1	0	1	5	3	1	1	2	4
P49321	Nuclear autoantigenic sperm protein OS=Homo sapiens OX=9606 GN=NASP PE=1 SV=2	3.185	Up	0.0075612	NASP	85.237	56.3	310	28	28	3	2	1	4	9	1	10	5	5	13	5	3	4	5	3	6	8	7	3	4	0	27	10	21	7	16	14	22	22	20	9	7	17	17	12	5	4	11	17
P49327	Fatty acid synthase OS=Homo sapiens OX=9606 GN=FASN PE=1 SV=3	1.866	Up	0.0118362	FASN	273.42	57.8	1722	110	110	41	26	12	26	43	21	27	45	76	74	54	17	43	41	21	78	33	39	23	37	20	77	41	99	60	55	92	104	46	101	46	25	115	64	66	56	34	43	70
P49406	"39S ribosomal protein L19, mitochondrial OS=Homo sapiens OX=9606 GN=MRPL19 PE=1 SV=2"	2.414	Up	0.0023228	MRPL19	33.535	26	24	7	7	0	0	0	0	0	0	0	0	0	1	1	1	0	0	0	0	0	0	0	0	0	2	2	3	1	2	2	0	1	2	1	0	3	2	1	2	0	2	2
P49419	Alpha-aminoadipic semialdehyde dehydrogenase OS=Homo sapiens OX=9606 GN=ALDH7A1 PE=1 SV=5	0.506	Down	0.0059246	ALDH7A1	58.486	56	399	26	26	16	12	3	6	18	21	14	14	12	11	20	11	19	11	11	25	11	9	9	1	2	15	2	12	6	11	0	15	5	13	9	10	29	16	19	14	11	13	20
P49458	Signal recognition particle 9 kDa protein OS=Homo sapiens OX=9606 GN=SRP9 PE=1 SV=2	2.295	Up	6.4913e-05	SRP9	10.112	53.5	85	5	5	1	3	1	3	2	2	2	1	2	3	2	3	2	4	2	2	3	2	3	2	0	2	4	3	3	3	3	3	4	2	4	3	2	4	3	4	1	4	4
P49585	Choline-phosphate cytidylyltransferase A OS=Homo sapiens OX=9606 GN=PCYT1A PE=1 SV=2	1.63	Up	0.028745	PCYT1A	41.731	49.3	116	12	12	3	1	0	3	7	2	3	2	2	1	1	1	3	3	1	2	1	0	4	1	2	10	2	5	3	5	6	8	4	10	3	3	9	5	8	6	2	4	9
P49593	Protein phosphatase 1F OS=Homo sapiens OX=9606 GN=PPM1F PE=1 SV=3	0.568	Down	0.0108637	PPM1F	49.83	54.6	153	14	14	8	2	0	4	10	3	9	4	8	2	7	2	7	4	7	6	3	3	4	1	0	4	1	9	4	11	3	3	3	6	3	4	5	3	10	6	3	6	12
P49736	DNA replication licensing factor MCM2 OS=Homo sapiens OX=9606 GN=MCM2 PE=1 SV=4	10.507	Up	0.00015667	MCM2	101.89	42.7	195	30	30	1	0	0	0	5	0	2	1	0	9	1	0	0	0	0	1	6	3	0	0	0	28	2	13	6	12	14	24	20	16	3	2	5	21	2	2	0	3	10
P49746	Thrombospondin-3 OS=Homo sapiens OX=9606 GN=THBS3 PE=1 SV=1	0.607	Down	0.033364	THBS3	104.2	25.4	73	15	14	2	1	0	3	6	2	3	0	5	6	11	3	4	0	0	1	0	4	0	0	0	0	0	0	0	13	0	6	0	2	0	1	0	0	8	3	3	6	10
P49750	YLP motif-containing protein 1 OS=Homo sapiens OX=9606 GN=YLPM1 PE=1 SV=4	3.289	Up	2.0108e-05	YLPM1	241.64	19.3	122	27	27	0	0	0	1	0	1	4	0	2	2	1	1	0	0	1	0	2	1	3	0	0	9	8	18	2	5	14	8	5	10	4	0	8	12	4	8	1	7	8
P49756	RNA-binding protein 25 OS=Homo sapiens OX=9606 GN=RBM25 PE=1 SV=3	3.02	Up	8.1425e-05	RBM25	100.18	29.3	194	23	23	1	5	0	2	6	4	7	2	0	6	5	4	1	4	1	0	3	0	7	1	0	14	12	12	5	6	13	15	8	11	9	5	13	12	9	7	3	9	12
P49770	Translation initiation factor eIF-2B subunit beta OS=Homo sapiens OX=9606 GN=EIF2B2 PE=1 SV=3	1.512	Up	0.00046469	EIF2B2	38.989	43	91	10	10	2	2	0	1	2	1	3	2	3	2	3	3	0	2	2	3	0	2	3	0	0	6	3	8	1	2	6	4	4	9	1	1	6	4	5	5	1	4	7
P49790	Nuclear pore complex protein Nup153 OS=Homo sapiens OX=9606 GN=NUP153 PE=1 SV=2	3.289	Up	0.0096977	NUP153	153.94	38.4	240	35	35	3	5	0	2	3	2	5	3	1	9	6	3	0	3	1	2	4	1	5	0	0	25	12	25	3	5	21	11	17	9	5	3	11	35	13	9	4	11	12
P49792	E3 SUMO-protein ligase RanBP2 OS=Homo sapiens OX=9606 GN=RANBP2 PE=1 SV=2	2.033	Up	0.0107374	RANBP2	358.2	52.2	746	108	76	7	13	0	19	14	19	21	7	16	17	15	13	6	14	11	12	14	8	22	0	1	59	40	50	17	21	49	39	33	44	23	14	49	59	33	34	5	36	41
P49815	Tuberin OS=Homo sapiens OX=9606 GN=TSC2 PE=1 SV=2	1.616	Up	0.0118568	TSC2	200.61	10.7	29	12	12	0	0	0	0	0	0	1	1	1	1	0	1	0	0	0	0	1	0	1	0	0	3	3	0	0	0	3	1	1	0	2	1	2	6	1	3	2	3	1
P49903	"Selenide, water dikinase 1 OS=Homo sapiens OX=9606 GN=SEPHS1 PE=1 SV=2"	1.615	Up	0.0055156	SEPHS1	42.91	52.6	216	11	11	5	4	3	5	10	4	11	4	10	5	5	3	3	2	1	9	3	7	5	0	1	12	6	15	5	12	7	11	6	12	5	3	14	8	7	5	4	5	8
P49915	GMP synthase [glutamine-hydrolyzing] OS=Homo sapiens OX=9606 GN=GMPS PE=1 SV=1	2.283	Up	0.0036604	GMPS	76.715	65.2	415	34	34	7	2	0	4	15	3	13	6	8	7	16	4	9	6	3	15	4	6	8	1	0	28	15	24	17	15	27	35	22	25	14	14	23	19	18	16	4	15	18
P49916	DNA ligase 3 OS=Homo sapiens OX=9606 GN=LIG3 PE=1 SV=2	1.976	Up	0.0188028	LIG3	112.91	31.5	77	23	23	0	0	0	0	0	1	1	0	0	2	0	0	1	0	1	1	1	0	1	0	1	4	4	14	0	0	5	11	9	0	0	1	6	13	3	3	1	4	6
P49961	Ectonucleoside triphosphate diphosphohydrolase 1 OS=Homo sapiens OX=9606 GN=ENTPD1 PE=1 SV=1	0.473	Down	0.00070114	ENTPD1	57.964	32.5	230	14	14	6	5	2	5	13	7	11	6	6	8	13	8	11	7	7	9	9	4	6	4	1	5	2	7	8	11	2	11	6	8	4	6	10	2	10	9	8	10	10
P50148	Guanine nucleotide-binding protein G(q) subunit alpha OS=Homo sapiens OX=9606 GN=GNAQ PE=1 SV=4	0.386	Down	3.036e-06	GNAQ	42.142	50.1	193	16	11	5	8	1	6	10	8	9	5	5	9	7	5	11	9	9	9	4	0	6	1	1	3	4	9	5	5	6	2	5	2	8	6	6	4	9	9	4	8	12
P50150	Guanine nucleotide-binding protein G(I)/G(S)/G(O) subunit gamma-4 OS=Homo sapiens OX=9606 GN=GNG4 PE=1 SV=1	2.27	Up	0.038198	GNG4	8.3887	42.7	6	2	2	0	0	0	0	1	0	1	0	0	0	0	0	0	0	0	0	0	0	0	0	0	2	0	0	0	0	0	2	0	0	0	0	0	0	0	0	0	0	1
P50225	Sulfotransferase 1A1 OS=Homo sapiens OX=9606 GN=SULT1A1 PE=1 SV=3	0.513	Down	0.045797	SULT1A1	34.165	44.7	103	10	6	2	9	0	4	2	5	8	0	6	4	6	1	2	3	3	2	1	1	4	3	0	2	7	9	1	1	0	6	0	0	5	2	4	0	8	6	4	6	6
P50479	PDZ and LIM domain protein 4 OS=Homo sapiens OX=9606 GN=PDLIM4 PE=1 SV=2	0.414	Down	0.00117705	PDLIM4	35.398	52.7	187	15	15	9	7	1	4	7	8	2	8	5	5	18	8	5	8	9	5	5	3	6	6	0	3	2	4	2	10	1	5	4	9	2	8	2	6	11	8	4	7	10
P50750	Cyclin-dependent kinase 9 OS=Homo sapiens OX=9606 GN=CDK9 PE=1 SV=3	4.052	Up	0.00101977	CDK9	42.777	32	31	8	8	0	0	0	0	0	0	0	0	0	0	1	0	0	0	0	0	0	0	0	0	0	7	3	4	0	1	2	3	2	0	1	0	3	4	1	1	0	1	3
P50851	Lipopolysaccharide-responsive and beige-like anchor protein OS=Homo sapiens OX=9606 GN=LRBA PE=1 SV=4	2.515	Up	0.003915	LRBA	319.1	34	385	72	67	4	1	0	3	2	15	4	1	7	20	4	2	0	0	0	6	3	4	9	1	1	30	41	39	8	8	40	17	22	22	12	1	33	25	18	16	3	26	17
P50914	60S ribosomal protein L14 OS=Homo sapiens OX=9606 GN=RPL14 PE=1 SV=4	1.887	Up	0.0153189	RPL14	23.432	24.2	103	5	5	1	3	0	4	2	3	1	4	2	3	3	5	3	3	4	1	4	1	3	0	4	3	6	3	3	3	5	5	5	3	4	3	2	4	4	4	2	3	4
P50993	Sodium/potassium-transporting ATPase subunit alpha-2 OS=Homo sapiens OX=9606 GN=ATP1A2 PE=1 SV=1	0.129	Down	3.8178e-06	ATP1A2	112.26	35.2	64	26	14	0	2	0	0	7	2	0	7	0	2	8	7	8	6	4	7	4	0	0	0	0	0	0	0	0	0	0	0	0	0	0	0	0	0	12	17	5	7	19
P51003	Poly(A) polymerase alpha OS=Homo sapiens OX=9606 GN=PAPOLA PE=1 SV=4	6.93	Up	7.7802e-10	PAPOLA	82.842	35.7	97	19	17	0	0	0	0	0	0	1	0	0	1	0	0	0	0	0	0	1	3	3	0	0	7	6	11	3	1	11	11	8	5	5	3	6	11	6	5	0	8	8
P51116	Fragile X mental retardation syndrome-related protein 2 OS=Homo sapiens OX=9606 GN=FXR2 PE=1 SV=2	2.149	Up	0.044681	FXR2	74.222	32.1	67	16	14	1	0	0	0	0	1	1	0	0	1	2	1	1	1	0	0	3	1	0	0	0	9	4	9	1	3	6	6	2	3	0	0	2	9	5	5	2	5	6
P51161	Gastrotropin OS=Homo sapiens OX=9606 GN=FABP6 PE=1 SV=2	7.259	Up	0.035641	FABP6	14.371	60.2	30	5	5	0	0	0	0	0	0	0	0	1	0	0	1	0	0	0	0	1	1	3	0	0	0	7	5	3	0	3	0	5	0	0	0	0	0	2	0	0	1	0
P51398	"28S ribosomal protein S29, mitochondrial OS=Homo sapiens OX=9606 GN=DAP3 PE=1 SV=1"	2.119	Up	0.0132833	DAP3	45.566	31.7	91	10	10	2	1	0	0	1	4	0	1	0	2	3	1	0	2	0	3	4	0	4	0	0	5	7	7	4	5	5	2	4	5	2	1	11	5	4	4	1	3	7
P51452	Dual specificity protein phosphatase 3 OS=Homo sapiens OX=9606 GN=DUSP3 PE=1 SV=1	0.355	Down	0.0025961	DUSP3	20.478	57.8	182	8	8	11	6	1	4	9	3	4	6	4	3	12	4	8	7	9	9	2	4	5	2	0	7	4	8	5	9	2	6	6	5	2	5	2	8	8	6	4	7	8
P51532	Transcription activator BRG1 OS=Homo sapiens OX=9606 GN=SMARCA4 PE=1 SV=2	2.713	Up	0.0030554	SMARCA4	184.64	22.3	212	30	15	4	2	0	3	2	3	6	0	2	10	4	4	1	2	0	2	2	1	6	0	0	14	14	14	6	7	19	20	12	15	9	2	11	15	10	11	3	9	9
P51571	Translocon-associated protein subunit delta OS=Homo sapiens OX=9606 GN=SSR4 PE=1 SV=1	1.815	Up	0.00060159	SSR4	18.998	36.4	165	5	5	4	5	3	2	6	4	7	4	6	6	6	3	4	5	3	5	6	3	4	3	3	7	4	8	4	5	4	6	6	6	6	5	5	7	4	5	4	5	4
P51572	B-cell receptor-associated protein 31 OS=Homo sapiens OX=9606 GN=BCAP31 PE=1 SV=3	1.584	Up	0.046181	BCAP31	27.991	48.4	359	18	18	6	11	5	7	10	7	13	6	9	10	11	7	11	7	6	12	6	7	9	5	4	19	13	17	9	12	20	23	10	17	12	11	21	6	12	12	9	9	15
P51575	P2X purinoceptor 1 OS=Homo sapiens OX=9606 GN=P2RX1 PE=1 SV=1	0.185	Down	0.00122279	P2RX1	44.98	34.6	72	10	10	7	0	0	0	11	0	3	4	0	0	10	1	7	5	4	8	4	1	0	0	0	0	0	0	0	3	0	0	2	0	0	2	0	0	8	2	1	1	9
P51580	Thiopurine S-methyltransferase OS=Homo sapiens OX=9606 GN=TPMT PE=1 SV=1	1.794	Up	0.0054197	TPMT	28.18	64.9	97	12	12	2	0	0	1	1	2	1	2	2	0	2	1	1	0	1	3	2	2	2	0	0	10	5	8	4	8	2	5	6	5	0	6	7	6	8	3	3	6	7
P51659	Peroxisomal multifunctional enzyme type 2 OS=Homo sapiens OX=9606 GN=HSD17B4 PE=1 SV=3	1.612	Up	0.027777	HSD17B4	79.685	64.1	535	39	39	14	10	0	10	16	16	21	6	17	8	12	9	17	9	8	19	13	11	18	3	2	31	20	37	13	23	10	21	23	22	22	16	39	19	26	19	6	18	25
P51687	"Sulfite oxidase, mitochondrial OS=Homo sapiens OX=9606 GN=SUOX PE=1 SV=2"	0.522	Down	0.030904	SUOX	60.282	41.1	71	13	13	1	2	0	0	4	10	4	2	3	1	3	0	2	1	1	6	1	0	2	0	0	1	2	7	2	3	5	0	0	0	0	2	5	1	6	4	3	3	8
P51858	Hepatoma-derived growth factor OS=Homo sapiens OX=9606 GN=HDGF PE=1 SV=1	1.712	Up	0.00064325	HDGF	26.788	82.1	339	23	22	5	3	6	7	5	8	10	8	10	10	9	5	8	7	5	8	7	5	9	11	2	21	9	18	7	14	10	18	12	20	12	13	28	9	12	12	16	10	11
P51884	Lumican OS=Homo sapiens OX=9606 GN=LUM PE=1 SV=2	0.402	Down	0.00031877	LUM	38.429	46.4	375	14	10	14	14	11	16	14	8	17	11	17	15	11	11	13	14	10	8	9	9	11	10	9	9	11	7	10	12	5	11	14	8	11	12	7	6	11	10	13	10	13
P51888	Prolargin OS=Homo sapiens OX=9606 GN=PRELP PE=1 SV=1	0.362	Down	0.00043965	PRELP	43.809	47.1	475	17	17	24	13	22	13	26	10	18	14	17	18	23	14	20	16	14	16	13	14	12	21	11	1	10	4	10	18	6	16	19	14	10	9	9	0	17	13	13	12	17
P51911	Calponin-1 OS=Homo sapiens OX=9606 GN=CNN1 PE=1 SV=2	0.269	Down	7.6103e-05	CNN1	33.17	80.1	756	29	29	58	22	23	11	60	16	16	39	9	39	49	20	58	40	23	59	17	16	12	35	0	5	3	5	9	44	2	3	12	10	4	20	15	2	20	17	19	11	22
P51965	Ubiquitin-conjugating enzyme E2 E1 OS=Homo sapiens OX=9606 GN=UBE2E1 PE=1 SV=1	1.994	Up	0.00063779	UBE2E1	21.404	33.2	43	4	2	2	0	0	0	2	0	2	0	1	1	2	0	0	0	0	1	0	3	1	0	0	4	2	5	1	2	1	4	2	2	1	0	2	2	2	1	0	2	2
P51991	Heterogeneous nuclear ribonucleoprotein A3 OS=Homo sapiens OX=9606 GN=HNRNPA3 PE=1 SV=2	1.792	Up	0.00187867	HNRNPA3	39.594	49.7	511	24	24	17	9	10	10	26	9	18	11	15	9	20	9	15	7	7	15	7	7	12	12	4	32	14	33	12	25	15	23	15	29	11	10	28	15	16	11	13	9	19
P52209	"6-phosphogluconate dehydrogenase, decarboxylating OS=Homo sapiens OX=9606 GN=PGD PE=1 SV=3"	1.573	Up	0.0027959	PGD	53.139	62.7	597	24	24	21	11	14	15	17	11	17	15	24	16	21	10	20	12	13	21	11	10	13	14	14	29	15	29	10	28	21	31	15	26	11	20	28	14	18	15	18	14	20
P52272	Heterogeneous nuclear ribonucleoprotein M OS=Homo sapiens OX=9606 GN=HNRNPM PE=1 SV=3	2.38	Up	0.00063855	HNRNPM	77.515	54	680	31	31	11	16	3	18	20	21	15	13	14	18	20	15	14	16	9	12	10	10	26	3	5	32	35	42	26	22	35	34	30	29	26	15	32	33	18	18	10	20	20
P52292	Importin subunit alpha-1 OS=Homo sapiens OX=9606 GN=KPNA2 PE=1 SV=1	5.566	Up	0.000116887	KPNA2	57.861	39.7	89	14	14	0	1	0	1	0	0	1	2	0	2	0	1	0	1	1	1	9	2	0	0	0	9	1	7	5	1	5	7	7	6	4	1	3	11	4	1	2	3	4
P52434	"DNA-directed RNA polymerases I, II, and III subunit RPABC3 OS=Homo sapiens OX=9606 GN=POLR2H PE=1 SV=4"	2.317	Up	1.57116e-05	POLR2H	17.143	32.7	67	4	4	1	1	0	2	2	1	4	1	2	2	2	1	0	1	1	1	1	1	2	1	0	5	3	4	2	3	3	3	3	4	2	2	2	4	3	4	0	4	3
P52566	Rho GDP-dissociation inhibitor 2 OS=Homo sapiens OX=9606 GN=ARHGDIB PE=1 SV=3	1.554	Up	0.0062579	ARHGDIB	22.988	73.6	338	16	16	12	9	6	7	5	6	17	7	11	6	11	7	10	6	5	7	7	17	8	8	9	17	9	16	9	15	8	15	7	16	7	14	19	5	11	10	10	5	10
P52597	Heterogeneous nuclear ribonucleoprotein F OS=Homo sapiens OX=9606 GN=HNRNPF PE=1 SV=3	2.042	Up	0.00196011	HNRNPF	45.671	58.1	304	16	13	9	5	3	6	10	8	10	3	9	11	8	4	7	3	7	9	5	6	7	5	2	17	9	23	6	11	13	16	12	15	10	6	19	10	14	9	8	7	14
P52630	Signal transducer and activator of transcription 2 OS=Homo sapiens OX=9606 GN=STAT2 PE=1 SV=1	1.63	Up	0.0125632	STAT2	97.915	38.7	214	23	23	4	5	0	5	5	1	8	2	8	4	5	3	0	1	2	3	3	6	7	0	2	18	10	13	6	10	14	12	16	8	6	4	9	14	11	10	3	11	13
P52701	DNA mismatch repair protein Msh6 OS=Homo sapiens OX=9606 GN=MSH6 PE=1 SV=2	17.078	Up	0.00032254	MSH6	152.78	34.1	111	31	31	0	0	0	1	1	0	2	0	0	2	0	0	0	0	0	0	0	0	0	0	0	14	4	6	1	1	14	21	11	6	4	0	2	21	7	2	3	4	7
P52735	Guanine nucleotide exchange factor VAV2 OS=Homo sapiens OX=9606 GN=VAV2 PE=1 SV=2	3.15	Up	3.5764e-05	VAV2	101.29	27.4	70	16	16	0	0	0	0	0	2	2	0	2	1	1	0	0	1	0	1	1	0	2	0	0	11	3	5	1	6	2	3	1	14	3	2	5	1	1	2	0	4	5
P52789	Hexokinase-2 OS=Homo sapiens OX=9606 GN=HK2 PE=1 SV=2	5.77	Up	3.0659e-06	HK2	102.38	39.1	147	27	23	0	3	0	4	2	0	0	0	2	9	1	0	0	0	0	2	4	3	3	1	8	10	3	12	3	10	15	15	8	12	2	5	3	7	7	9	1	10	5
P52815	"39S ribosomal protein L12, mitochondrial OS=Homo sapiens OX=9606 GN=MRPL12 PE=1 SV=2"	1.871	Up	0.00031691	MRPL12	21.348	33.3	55	5	5	0	1	0	1	1	3	2	1	1	1	3	1	1	1	1	0	2	1	1	1	0	2	1	5	2	2	3	4	3	3	1	1	4	1	2	3	3	2	2
P52888	Thimet oligopeptidase OS=Homo sapiens OX=9606 GN=THOP1 PE=1 SV=2	1.563	Up	0.020099	THOP1	78.839	37	166	19	19	2	3	0	4	4	1	4	3	2	4	6	5	4	2	6	6	4	0	5	0	1	7	6	13	5	5	10	4	7	12	4	5	12	10	11	9	5	8	10
P52907	F-actin-capping protein subunit alpha-1 OS=Homo sapiens OX=9606 GN=CAPZA1 PE=1 SV=3	1.61	Up	0.00064219	CAPZA1	32.922	75.2	474	18	15	15	8	7	9	14	7	19	6	18	15	14	11	12	8	8	13	7	9	12	10	13	24	14	19	13	15	16	21	17	28	14	16	27	15	12	11	10	11	13
P52943	Cysteine-rich protein 2 OS=Homo sapiens OX=9606 GN=CRIP2 PE=1 SV=1	0.518	Down	0.0049357	CRIP2	22.492	59.1	240	12	12	6	10	2	9	10	12	4	9	3	10	10	8	5	11	6	4	8	2	10	9	1	9	5	7	10	8	14	4	5	5	10	5	3	6	10	10	8	11	10
P52948	Nuclear pore complex protein Nup98-Nup96 OS=Homo sapiens OX=9606 GN=NUP98 PE=1 SV=4	2.134	Up	0.027236	NUP98	197.58	31.6	238	39	39	3	5	0	4	6	4	11	2	7	3	3	4	2	4	0	3	3	3	4	0	0	17	12	21	5	9	18	11	14	16	7	8	12	17	18	15	0	15	18
P53609	Geranylgeranyl transferase type-1 subunit beta OS=Homo sapiens OX=9606 GN=PGGT1B PE=1 SV=2	1.686	Up	0.0007185	PGGT1B	42.368	27.9	22	7	7	1	0	0	0	0	0	2	0	2	1	1	0	0	0	0	0	0	0	0	0	0	3	4	2	0	0	0	0	1	1	1	1	2	0	3	5	1	2	3
P53611	Geranylgeranyl transferase type-2 subunit beta OS=Homo sapiens OX=9606 GN=RABGGTB PE=1 SV=2	2.069	Up	0.045878	RABGGTB	36.924	21.8	19	5	5	0	0	0	0	1	0	0	0	1	0	1	0	0	0	0	0	1	0	1	0	0	1	1	1	2	1	0	0	1	3	1	0	0	3	3	1	1	0	3
P53634	Dipeptidyl peptidase 1 OS=Homo sapiens OX=9606 GN=CTSC PE=1 SV=2	1.733	Up	0.029918	CTSC	51.853	44.1	321	13	13	7	7	3	8	10	6	14	7	14	7	9	4	5	4	5	5	7	8	7	5	8	20	5	24	9	14	6	10	10	24	7	12	16	14	9	7	6	7	11
P53701	Cytochrome c-type heme lyase OS=Homo sapiens OX=9606 GN=HCCS PE=1 SV=1	2.553	Up	0.0027246	HCCS	30.601	52.2	104	13	13	1	0	0	2	1	2	0	3	1	6	2	2	1	3	1	2	4	1	3	0	1	9	7	5	5	3	8	1	5	4	5	1	3	12	6	7	2	7	7
P53814	Smoothelin OS=Homo sapiens OX=9606 GN=SMTN PE=1 SV=7	0.163	Down	2.2275e-05	SMTN	99.058	45.6	368	34	34	24	9	4	1	31	14	9	19	3	18	26	14	30	22	17	30	10	10	10	8	0	2	0	4	3	14	1	1	7	5	3	12	5	2	27	17	10	9	28
P53992	Protein transport protein Sec24C OS=Homo sapiens OX=9606 GN=SEC24C PE=1 SV=3	1.774	Up	0.00185566	SEC24C	118.32	39.2	336	28	27	9	1	0	9	10	4	13	5	10	6	11	8	9	6	5	13	7	11	7	2	3	15	13	23	8	12	18	15	13	20	5	7	19	19	19	13	5	12	19
P54105	Methylosome subunit pICln OS=Homo sapiens OX=9606 GN=CLNS1A PE=1 SV=1	1.877	Up	0.033616	CLNS1A	26.215	54.9	75	9	9	2	1	0	0	2	0	2	1	3	3	1	0	1	1	0	2	1	1	2	0	0	7	2	9	1	3	4	4	7	4	1	1	6	3	5	3	2	3	3
P54252	Ataxin-3 OS=Homo sapiens OX=9606 GN=ATXN3 PE=1 SV=5	1.816	Up	0.0022778	ATXN3	41.25	23.8	42	6	6	0	0	0	0	1	1	1	1	0	3	1	2	0	0	1	1	1	0	1	0	0	2	1	3	2	1	5	2	3	2	2	1	2	2	1	2	1	2	2
P54289	Voltage-dependent calcium channel subunit alpha-2/delta-1 OS=Homo sapiens OX=9606 GN=CACNA2D1 PE=1 SV=3	0.325	Down	6.0019e-05	CACNA2D1	124.57	38.1	319	32	31	13	13	2	6	16	7	12	9	9	19	19	13	22	14	13	20	9	2	7	7	1	3	0	9	6	16	0	11	9	11	1	12	8	0	22	19	13	17	27
P54577	"Tyrosine--tRNA ligase, cytoplasmic OS=Homo sapiens OX=9606 GN=YARS PE=1 SV=4"	1.813	Up	0.00105631	YARS	59.143	66.7	315	33	32	10	5	2	4	10	3	7	9	12	8	8	7	9	9	4	7	7	3	7	3	3	25	9	19	9	13	10	14	16	13	8	9	18	15	15	12	7	15	20
P54652	Heat shock-related 70 kDa protein 2 OS=Homo sapiens OX=9606 GN=HSPA2 PE=1 SV=1	0.3	Down	0.000143786	HSPA2	70.02	68.5	387	35	23	19	9	0	6	22	12	10	13	9	10	26	11	12	14	14	24	11	4	11	1	0	13	6	20	10	12	4	17	7	13	8	13	19	7	28	15	11	21	33
P54803	Galactocerebrosidase OS=Homo sapiens OX=9606 GN=GALC PE=1 SV=3	2.66	Up	0.033917	GALC	77.063	20	36	9	9	0	0	0	0	0	1	5	0	3	0	0	0	0	0	0	1	0	2	1	0	0	1	0	5	0	1	0	5	4	4	2	0	1	0	3	2	0	1	3
P54852	Epithelial membrane protein 3 OS=Homo sapiens OX=9606 GN=EMP3 PE=1 SV=1	0.486	Down	0.0024781	EMP3	18.429	23.3	23	3	3	1	1	0	0	1	0	2	1	0	0	1	0	1	1	0	2	0	0	1	0	0	1	0	1	1	1	0	2	0	1	1	1	1	1	1	2	0	1	2
P55010	Eukaryotic translation initiation factor 5 OS=Homo sapiens OX=9606 GN=EIF5 PE=1 SV=2	1.559	Up	0.0028983	EIF5	49.222	46.6	240	18	18	4	5	1	8	8	7	4	6	5	6	11	3	3	5	5	4	5	5	7	0	1	11	12	14	8	9	12	11	9	18	8	5	8	12	11	8	7	10	13
P55060	Exportin-2 OS=Homo sapiens OX=9606 GN=CSE1L PE=1 SV=3	1.729	Up	0.00056321	CSE1L	110.42	50.5	573	40	40	10	11	1	11	16	12	20	7	11	18	19	16	12	11	12	16	14	6	13	3	9	30	16	31	16	24	24	46	25	33	18	14	28	20	24	18	11	17	26
P55061	Bax inhibitor 1 OS=Homo sapiens OX=9606 GN=TMBIM6 PE=1 SV=2	1.886	Up	0.0118205	TMBIM6	26.537	9.3	22	2	2	0	0	0	1	0	2	0	1	0	1	0	0	0	3	2	0	0	0	1	0	0	0	2	0	2	0	1	0	2	0	1	2	1	0	0	1	0	1	0
P55145	Mesencephalic astrocyte-derived neurotrophic factor OS=Homo sapiens OX=9606 GN=MANF PE=1 SV=3	1.787	Up	0.0030765	MANF	20.7	50	121	11	11	2	2	1	4	2	2	3	3	2	1	3	4	2	1	3	1	4	2	3	2	1	6	3	8	6	8	5	4	7	8	3	4	5	6	6	6	4	8	5
P55196	Afadin OS=Homo sapiens OX=9606 GN=AFDN PE=1 SV=3	1.704	Up	0.039498	AFDN	206.8	27.7	182	32	32	3	3	0	0	4	6	6	1	4	1	7	0	1	3	0	2	4	6	5	0	0	19	13	10	4	4	15	8	7	11	3	1	18	13	18	13	6	8	17
P55210	Caspase-7 OS=Homo sapiens OX=9606 GN=CASP7 PE=1 SV=1	1.777	Up	0.046396	CASP7	34.276	35	67	6	6	1	0	0	0	2	0	3	0	1	3	2	1	2	1	0	2	1	4	2	0	1	7	2	5	1	4	1	2	4	6	2	1	4	2	5	1	1	1	4
P55212	Caspase-6 OS=Homo sapiens OX=9606 GN=CASP6 PE=1 SV=2	1.753	Up	0.0062002	CASP6	33.31	51.5	90	10	10	1	0	0	2	4	3	3	1	2	4	2	2	0	1	1	2	3	0	2	0	0	6	4	11	3	4	3	5	3	7	4	2	3	2	3	3	2	4	4
P55265	Double-stranded RNA-specific adenosine deaminase OS=Homo sapiens OX=9606 GN=ADAR PE=1 SV=4	2.582	Up	0.034463	ADAR	136.06	43.8	308	37	37	3	7	0	5	6	2	9	7	7	5	12	5	1	3	5	2	6	3	8	0	0	21	14	21	12	12	22	13	18	18	9	5	16	31	12	17	3	13	22
P55268	Laminin subunit beta-2 OS=Homo sapiens OX=9606 GN=LAMB2 PE=1 SV=2	0.428	Down	0.00122081	LAMB2	195.98	67	1289	89	89	90	31	8	18	77	29	48	57	33	36	70	29	78	50	52	83	30	64	42	26	4	8	14	14	27	56	19	52	19	15	24	50	31	5	80	49	27	35	80
P55287	Cadherin-11 OS=Homo sapiens OX=9606 GN=CDH11 PE=1 SV=2	0.449	Down	0.0029958	CDH11	87.964	30.9	90	16	16	0	7	0	6	2	4	6	1	7	3	9	6	1	4	2	1	1	0	2	0	0	0	0	6	1	7	0	6	1	1	2	3	1	0	5	13	4	8	9
P55290	Cadherin-13 OS=Homo sapiens OX=9606 GN=CDH13 PE=1 SV=1	0.583	Down	0.046444	CDH13	78.286	32.7	111	16	16	2	8	1	2	2	6	0	3	0	14	5	5	4	4	3	1	3	2	5	6	5	0	3	4	4	0	1	6	1	0	2	3	6	0	6	12	7	6	4
P55327	Tumor protein D52 OS=Homo sapiens OX=9606 GN=TPD52 PE=1 SV=2	1.98	Up	0.0086244	TPD52	24.327	51.3	114	12	12	0	1	0	4	2	4	4	2	4	3	1	0	1	4	4	4	3	4	4	2	2	4	4	9	4	3	4	4	6	1	2	5	9	6	4	2	2	4	5
P55769	NHP2-like protein 1 OS=Homo sapiens OX=9606 GN=SNU13 PE=1 SV=3	2.021	Up	0.033036	SNU13	14.173	40.6	60	6	6	1	2	1	3	0	3	1	2	2	1	1	2	2	1	2	1	1	0	2	1	0	6	0	3	2	2	2	2	3	4	2	1	2	2	3	3	2	3	2
P55809	"Succinyl-CoA:3-ketoacid coenzyme A transferase 1, mitochondrial OS=Homo sapiens OX=9606 GN=OXCT1 PE=1 SV=1"	0.504	Down	0.0153025	OXCT1	56.157	53.1	256	17	17	7	7	1	5	13	12	14	8	12	8	13	8	18	7	8	8	2	1	5	1	0	15	1	7	4	14	3	7	10	12	2	7	6	10	12	10	4	9	13
P55884	Eukaryotic translation initiation factor 3 subunit B OS=Homo sapiens OX=9606 GN=EIF3B PE=1 SV=3	1.543	Up	0.0044417	EIF3B	92.48	59.3	584	39	39	13	13	2	12	16	13	14	15	18	14	17	12	17	11	17	16	13	9	16	3	5	27	21	32	18	17	23	29	24	33	16	21	28	29	22	25	11	23	26
P56199	Integrin alpha-1 OS=Homo sapiens OX=9606 GN=ITGA1 PE=1 SV=2	0.328	Down	4.2356e-05	ITGA1	130.85	32.5	475	32	32	18	17	7	9	19	17	14	11	9	19	27	18	27	18	20	27	11	8	15	12	2	12	2	18	13	19	5	16	8	14	11	14	17	1	25	19	13	15	24
P56537	Eukaryotic translation initiation factor 6 OS=Homo sapiens OX=9606 GN=EIF6 PE=1 SV=1	1.579	Up	0.0029196	EIF6	26.599	56.7	195	9	9	3	4	2	3	4	5	5	7	5	10	3	4	4	6	4	4	5	9	5	5	2	10	4	9	5	7	11	9	5	10	5	5	9	7	7	5	5	6	6
P56545	C-terminal-binding protein 2 OS=Homo sapiens OX=9606 GN=CTBP2 PE=1 SV=1	1.852	Up	0.000139473	CTBP2	48.944	33.3	88	8	6	3	2	0	1	3	0	3	2	2	2	4	0	1	2	1	1	3	0	3	0	1	6	3	7	2	2	5	6	4	6	2	2	6	3	4	3	1	4	4
P56937	3-keto-steroid reductase OS=Homo sapiens OX=9606 GN=HSD17B7 PE=1 SV=1	3.279	Up	0.037042	HSD17B7	38.206	30.2	32	7	7	0	0	0	0	0	0	0	0	1	0	0	0	0	0	0	0	2	0	1	0	0	5	2	3	0	2	2	3	1	2	0	0	3	5	2	0	1	0	1
P56945	Breast cancer anti-estrogen resistance protein 1 OS=Homo sapiens OX=9606 GN=BCAR1 PE=1 SV=2	1.734	Up	0.0091579	BCAR1	93.371	26.4	41	13	13	1	0	0	0	0	0	1	0	1	0	2	0	0	0	0	0	0	0	0	0	0	4	4	9	0	3	3	2	1	4	0	0	6	0	3	0	0	2	2
P57081	tRNA (guanine-N(7)-)-methyltransferase non-catalytic subunit WDR4 OS=Homo sapiens OX=9606 GN=WDR4 PE=1 SV=2	5.555	Up	5.543e-05	WDR4	45.489	52.4	42	13	13	0	0	0	0	0	0	1	0	0	0	0	0	0	0	0	0	2	0	0	0	0	6	1	11	0	2	3	3	2	5	0	1	2	3	2	2	0	2	4
P57088	Transmembrane protein 33 OS=Homo sapiens OX=9606 GN=TMEM33 PE=1 SV=2	2.031	Up	0.0025375	TMEM33	27.978	26.7	54	7	7	2	0	0	2	2	2	0	1	1	0	0	0	0	0	1	1	2	0	0	0	2	3	3	2	2	4	3	4	5	1	4	1	2	4	4	4	0	4	4
P57678	Gem-associated protein 4 OS=Homo sapiens OX=9606 GN=GEMIN4 PE=1 SV=2	2.087	Up	0.0061802	GEMIN4	120.04	12.9	26	9	9	1	1	0	0	0	0	0	0	0	0	1	0	0	0	0	0	0	1	1	0	0	3	1	3	0	2	0	1	3	3	0	0	2	3	2	1	1	2	4
P57740	Nuclear pore complex protein Nup107 OS=Homo sapiens OX=9606 GN=NUP107 PE=1 SV=1	2.214	Up	3.3331e-06	NUP107	106.37	35.1	166	23	23	1	3	0	3	2	3	6	1	2	7	2	1	1	2	3	2	1	2	4	0	0	14	9	11	5	4	13	8	9	10	5	4	15	13	6	9	3	6	8
P58335	Anthrax toxin receptor 2 OS=Homo sapiens OX=9606 GN=ANTXR2 PE=1 SV=5	0.563	Down	0.0024599	ANTXR2	53.666	26.8	56	11	11	4	2	0	0	5	1	3	2	1	1	3	2	4	1	1	3	2	0	0	0	0	0	1	1	1	3	1	1	0	6	3	3	1	0	7	4	2	3	7
P60033	CD81 antigen OS=Homo sapiens OX=9606 GN=CD81 PE=1 SV=1	0.428	Down	4.3816e-06	CD81	25.809	34.3	210	5	5	6	9	7	5	7	6	4	11	6	7	6	8	7	8	7	7	7	5	6	8	7	4	3	5	4	7	3	7	4	6	4	7	7	5	3	4	3	3	3
P60228	Eukaryotic translation initiation factor 3 subunit E OS=Homo sapiens OX=9606 GN=EIF3E PE=1 SV=1	1.631	Up	0.0064818	EIF3E	52.22	49	182	18	18	3	5	0	4	2	4	7	4	4	3	5	4	5	4	3	6	2	1	6	0	1	10	6	14	5	6	4	15	7	12	5	7	7	11	12	14	3	10	12
P60510	Serine/threonine-protein phosphatase 4 catalytic subunit OS=Homo sapiens OX=9606 GN=PPP4C PE=1 SV=1	2.279	Up	0.000182874	PPP4C	35.08	57.3	118	12	10	2	1	0	2	2	2	3	1	3	2	4	2	2	3	4	3	3	1	2	0	1	7	4	8	6	4	5	7	5	11	4	4	6	4	3	3	2	5	6
P60660	Myosin light polypeptide 6 OS=Homo sapiens OX=9606 GN=MYL6 PE=1 SV=2	0.463	Down	2.0243e-05	MYL6	16.93	77.5	392	12	8	19	11	13	10	20	7	17	11	8	13	19	10	18	12	9	15	9	6	10	14	9	14	7	14	9	15	9	8	6	12	10	10	12	6	11	8	9	8	10
P60842	Eukaryotic initiation factor 4A-I OS=Homo sapiens OX=9606 GN=EIF4A1 PE=1 SV=1	1.55	Up	0.024117	EIF4A1	46.153	59.6	405	23	14	15	7	4	6	13	10	17	4	10	9	12	6	11	8	10	18	7	13	9	5	5	19	10	26	9	14	14	20	16	20	10	12	22	14	17	14	14	13	19
P60866	40S ribosomal protein S20 OS=Homo sapiens OX=9606 GN=RPS20 PE=1 SV=1	2.405	Up	0.0004963	RPS20	13.373	40.3	75	5	5	1	2	2	2	2	1	2	2	2	2	2	3	3	1	1	2	2	2	3	2	0	3	2	4	2	2	2	3	2	4	2	1	7	2	4	2	2	2	4
P60903	Protein S100-A10 OS=Homo sapiens OX=9606 GN=S100A10 PE=1 SV=2	0.482	Down	0.0099641	S100A10	11.203	35.1	268	3	3	10	8	11	5	13	3	11	6	16	7	11	5	11	6	5	12	4	2	5	5	4	14	3	7	5	11	6	9	5	25	5	5	9	4	2	3	2	3	3
P60981	Destrin OS=Homo sapiens OX=9606 GN=DSTN PE=1 SV=3	0.306	Down	3.576e-05	DSTN	18.506	80.6	341	19	19	19	8	7	7	23	8	12	11	8	11	25	7	19	9	7	21	7	5	4	7	6	10	6	11	7	12	9	10	3	13	8	7	11	3	14	10	9	9	17
P61011	Signal recognition particle 54 kDa protein OS=Homo sapiens OX=9606 GN=SRP54 PE=1 SV=1	2.235	Up	0.0043351	SRP54	55.704	47.8	138	19	19	2	1	0	3	3	0	5	2	3	1	4	3	1	2	0	3	3	1	2	0	0	14	2	11	2	13	5	6	9	14	1	1	12	9	8	9	2	8	9
P61020	Ras-related protein Rab-5B OS=Homo sapiens OX=9606 GN=RAB5B PE=1 SV=1	0.557	Down	2.6811e-06	RAB5B	23.707	78.1	145	11	8	7	5	3	3	6	3	5	4	3	4	6	4	5	4	3	8	5	3	3	5	0	5	3	5	4	5	5	4	5	5	3	5	4	3	11	8	6	8	10
P61221	ATP-binding cassette sub-family E member 1 OS=Homo sapiens OX=9606 GN=ABCE1 PE=1 SV=1	1.636	Up	0.0109816	ABCE1	67.314	47.4	252	21	21	9	5	1	6	7	2	9	4	7	6	8	6	8	4	5	5	8	5	7	2	2	12	10	14	8	7	12	10	12	14	9	8	11	9	13	10	4	9	11
P61224	Ras-related protein Rap-1b OS=Homo sapiens OX=9606 GN=RAP1B PE=1 SV=1	0.638	Down	0.00130272	RAP1B	20.825	80.4	349	17	6	11	10	5	10	14	7	10	11	10	9	14	10	17	10	10	15	6	3	9	8	6	11	9	14	11	11	8	13	7	12	7	10	25	6	11	8	10	9	13
P61247	40S ribosomal protein S3a OS=Homo sapiens OX=9606 GN=RPS3A PE=1 SV=2	3.216	Up	0.000195939	RPS3A	29.945	50	245	14	14	7	8	2	4	6	6	8	4	7	6	7	8	5	3	3	3	3	1	8	6	5	17	11	15	5	8	9	13	10	13	5	5	12	12	10	8	8	7	9
P61254	60S ribosomal protein L26 OS=Homo sapiens OX=9606 GN=RPL26 PE=1 SV=1	7.4	Up	0.0040015	RPL26	17.258	27.6	28	4	2	0	0	0	1	1	1	0	0	0	1	0	1	1	0	0	0	0	0	1	0	1	2	3	1	1	1	4	3	2	0	0	0	0	3	1	3	1	2	2
P61289	Proteasome activator complex subunit 3 OS=Homo sapiens OX=9606 GN=PSME3 PE=1 SV=1	2.597	Up	0.00012065	PSME3	29.506	65.7	146	12	12	4	1	0	3	6	2	5	2	5	6	3	3	0	2	2	2	3	3	5	0	1	8	7	9	3	8	6	8	7	8	5	3	9	7	9	6	0	5	10
P61326	Protein mago nashi homolog OS=Homo sapiens OX=9606 GN=MAGOH PE=1 SV=1	1.907	Up	0.0098374	MAGOH	17.163	75.3	167	10	9	2	1	0	2	5	2	7	3	5	2	4	4	1	2	2	3	2	6	4	0	1	15	5	12	3	7	6	16	5	13	3	4	15	5	7	3	1	3	8
P61353	60S ribosomal protein L27 OS=Homo sapiens OX=9606 GN=RPL27 PE=1 SV=2	5.049	Up	0.0020355	RPL27	15.798	32.4	55	5	5	2	1	1	2	1	1	1	1	1	1	1	2	1	1	1	0	0	1	2	1	0	1	4	2	1	1	3	4	5	2	1	1	1	7	2	3	2	3	2
P61601	Neurocalcin-delta OS=Homo sapiens OX=9606 GN=NCALD PE=1 SV=2	0.341	Down	0.00073974	NCALD	22.245	67.4	83	12	7	4	3	0	0	5	2	2	4	2	3	7	2	4	5	3	5	4	1	1	2	0	0	2	2	3	0	0	0	2	0	2	3	9	1	11	7	2	6	10
P61619	Protein transport protein Sec61 subunit alpha isoform 1 OS=Homo sapiens OX=9606 GN=SEC61A1 PE=1 SV=2	2.101	Up	0.0007172	SEC61A1	52.264	23.1	86	9	6	2	3	0	2	2	2	2	1	1	1	2	3	1	2	2	2	1	1	2	0	1	4	3	5	3	4	6	4	5	4	4	2	5	4	5	5	3	5	4
P61764	Syntaxin-binding protein 1 OS=Homo sapiens OX=9606 GN=STXBP1 PE=1 SV=1	0.589	Down	0.0038165	STXBP1	67.568	46.1	186	22	22	6	8	0	6	8	4	9	5	5	5	12	7	7	7	7	8	4	2	3	0	0	7	0	4	5	9	1	6	2	3	5	4	5	22	8	16	2	11	12
P61962	DDB1- and CUL4-associated factor 7 OS=Homo sapiens OX=9606 GN=DCAF7 PE=1 SV=1	1.904	Up	0.010876	DCAF7	38.926	22.5	49	5	5	0	1	0	1	1	0	2	2	1	1	2	0	0	1	0	2	2	1	1	0	0	2	4	2	0	4	3	5	2	3	0	1	2	3	4	3	2	2	3
P61964	WD repeat-containing protein 5 OS=Homo sapiens OX=9606 GN=WDR5 PE=1 SV=1	1.675	Up	0.00032279	WDR5	36.588	53.3	81	11	11	0	1	0	1	2	2	2	1	1	2	3	1	1	0	2	1	2	0	2	0	2	7	3	7	4	1	5	6	2	4	3	2	7	4	5	4	4	4	5
P61978	Heterogeneous nuclear ribonucleoprotein K OS=Homo sapiens OX=9606 GN=HNRNPK PE=1 SV=1	1.561	Up	0.0070208	HNRNPK	50.976	58.7	633	23	23	16	12	11	13	23	16	22	15	22	20	18	17	19	17	18	18	15	19	17	13	6	31	20	25	18	21	23	24	20	23	16	17	28	20	14	16	13	14	17
P62070	Ras-related protein R-Ras2 OS=Homo sapiens OX=9606 GN=RRAS2 PE=1 SV=1	0.338	Down	0.00036143	RRAS2	23.399	45.1	108	11	10	8	4	0	1	6	3	2	3	3	4	6	3	4	4	6	14	2	0	2	0	1	6	3	1	1	2	2	2	3	4	1	1	5	1	10	5	1	4	10
P62140	Serine/threonine-protein phosphatase PP1-beta catalytic subunit OS=Homo sapiens OX=9606 GN=PPP1CB PE=1 SV=3	0.54	Down	0.0136177	PPP1CB	37.186	68.5	173	23	8	8	6	1	5	8	5	4	6	5	5	9	4	7	7	6	10	5	2	4	0	3	5	5	6	5	6	6	5	3	5	4	6	4	3	17	15	12	12	18
P62241	40S ribosomal protein S8 OS=Homo sapiens OX=9606 GN=RPS8 PE=1 SV=2	2.807	Up	0.0064601	RPS8	24.205	38.5	193	7	7	2	5	1	8	6	5	3	7	3	7	3	6	2	8	5	2	5	2	8	1	7	5	12	6	6	7	10	8	11	6	8	5	5	8	5	5	3	6	6
P62244	40S ribosomal protein S15a OS=Homo sapiens OX=9606 GN=RPS15A PE=1 SV=2	1.991	Up	0.0007192	RPS15A	14.839	48.5	120	6	6	4	1	1	3	4	2	7	2	4	4	4	1	4	1	2	3	2	5	3	0	1	7	3	7	3	5	3	7	4	5	3	2	8	5	3	5	3	3	5
P62263	40S ribosomal protein S14 OS=Homo sapiens OX=9606 GN=RPS14 PE=1 SV=3	3.689	Up	0.00022389	RPS14	16.273	68.2	96	10	10	1	2	0	4	3	4	2	0	2	1	5	2	1	1	2	1	2	0	4	0	2	6	5	8	3	3	6	3	4	5	2	2	6	4	5	5	0	4	5
P62266	40S ribosomal protein S23 OS=Homo sapiens OX=9606 GN=RPS23 PE=1 SV=3	4.116	Up	0.0021619	RPS23	15.807	49	39	6	6	0	2	0	1	0	1	0	0	0	1	1	1	1	0	0	1	1	0	1	0	0	2	3	3	1	3	2	4	3	3	1	0	1	2	3	2	1	1	2
P62277	40S ribosomal protein S13 OS=Homo sapiens OX=9606 GN=RPS13 PE=1 SV=2	3.725	Up	2.2684e-05	RPS13	17.222	40.4	75	8	8	1	2	1	0	0	2	1	0	2	3	2	3	1	1	2	0	2	0	2	1	2	2	4	3	4	2	4	4	5	3	3	2	5	6	4	3	2	2	4
P62280	40S ribosomal protein S11 OS=Homo sapiens OX=9606 GN=RPS11 PE=1 SV=3	3.295	Up	0.0089224	RPS11	18.431	41.1	92	8	8	2	1	0	1	1	0	1	1	4	3	3	1	1	0	0	2	0	1	2	1	0	6	7	6	3	4	7	7	6	5	0	1	6	9	7	6	4	4	4
P62306	Small nuclear ribonucleoprotein F OS=Homo sapiens OX=9606 GN=SNRPF PE=1 SV=1	2.16	Up	0.00071867	SNRPF	9.7251	48.8	87	7	7	1	1	0	2	1	2	3	3	2	2	2	1	2	2	2	2	2	0	3	0	1	7	2	5	2	6	3	4	4	5	2	3	7	3	5	3	2	3	5
P62308	Small nuclear ribonucleoprotein G OS=Homo sapiens OX=9606 GN=SNRPG PE=1 SV=1	1.713	Up	0.027242	SNRPG	8.496	26.3	54	3	3	2	2	1	1	1	1	2	1	1	3	1	1	0	1	1	1	1	1	2	1	1	4	1	5	1	2	1	2	3	3	1	1	3	1	2	2	2	1	3
P62314	Small nuclear ribonucleoprotein Sm D1 OS=Homo sapiens OX=9606 GN=SNRPD1 PE=1 SV=1	1.702	Up	0.0039995	SNRPD1	13.281	54.6	101	5	5	1	2	0	3	3	3	2	3	2	5	1	3	2	4	3	3	3	4	4	1	1	3	4	3	4	3	5	4	4	3	4	4	3	4	3	4	4	4	5
P62316	Small nuclear ribonucleoprotein Sm D2 OS=Homo sapiens OX=9606 GN=SNRPD2 PE=1 SV=1	2.204	Up	0.0002847	SNRPD2	13.527	41.5	147	5	5	2	3	0	3	4	4	4	5	4	5	4	3	4	5	4	4	3	2	3	0	2	7	5	6	5	7	6	8	7	4	4	5	8	7	4	4	4	4	5
P62318	Small nuclear ribonucleoprotein Sm D3 OS=Homo sapiens OX=9606 GN=SNRPD3 PE=1 SV=1	1.765	Up	0.045882	SNRPD3	13.916	47.6	202	4	4	6	5	2	3	8	4	7	3	6	7	5	6	7	6	5	6	5	7	5	0	2	9	8	9	6	8	8	10	7	7	4	5	7	9	4	4	4	3	4
P62424	60S ribosomal protein L7a OS=Homo sapiens OX=9606 GN=RPL7A PE=1 SV=2	2.186	Up	0.0065958	RPL7A	29.995	35	175	14	14	6	4	2	4	5	4	5	3	6	4	6	5	5	3	2	4	2	1	4	3	1	11	7	14	2	7	8	12	4	10	2	4	8	7	10	6	7	8	8
P62487	DNA-directed RNA polymerase II subunit RPB7 OS=Homo sapiens OX=9606 GN=POLR2G PE=1 SV=1	1.688	Up	0.000183074	POLR2G	19.294	58.7	55	7	7	3	0	0	0	2	0	5	0	2	0	1	0	1	0	0	1	2	3	0	0	0	6	1	6	1	5	1	2	1	5	1	0	4	2	4	0	0	0	2
P62701	"40S ribosomal protein S4, X isoform OS=Homo sapiens OX=9606 GN=RPS4X PE=1 SV=2"	2.037	Up	0.00110323	RPS4X	29.597	49.4	266	15	9	4	6	2	8	6	3	7	4	8	6	7	6	7	8	5	8	7	5	7	2	4	17	10	15	9	11	8	14	11	15	5	6	17	8	10	8	8	9	11
P62736	"Actin, aortic smooth muscle OS=Homo sapiens OX=9606 GN=ACTA2 PE=1 SV=1"	0.3	Down	4.9981e-07	ACTA2	42.009	85.1	3250	40	1	210	89	59	57	213	68	106	142	53	170	245	105	189	113	105	185	77	61	68	38	44	59	41	66	56	142	48	48	59	62	47	97	88	40	34	26	31	23	33
P62750	60S ribosomal protein L23a OS=Homo sapiens OX=9606 GN=RPL23A PE=1 SV=1	2.28	Up	0.0109364	RPL23A	17.695	42.9	72	8	8	2	2	0	3	1	2	0	1	2	3	3	2	1	2	1	1	2	2	2	0	0	3	4	2	2	5	4	4	3	3	1	2	3	4	5	6	2	4	5
P62753	40S ribosomal protein S6 OS=Homo sapiens OX=9606 GN=RPS6 PE=1 SV=1	2.544	Up	0.0170365	RPS6	28.68	38.6	106	10	10	2	5	1	5	3	4	0	3	2	3	3	7	0	3	1	1	3	2	5	0	1	4	6	3	4	2	4	8	5	3	3	2	4	4	4	3	4	4	5
P62826	GTP-binding nuclear protein Ran OS=Homo sapiens OX=9606 GN=RAN PE=1 SV=3	1.745	Up	0.00181999	RAN	24.423	58.8	318	16	16	9	6	9	9	9	4	10	4	9	9	11	7	8	7	4	8	5	4	6	11	5	19	11	20	9	11	12	13	11	17	6	5	21	9	8	9	8	9	11
P62829	60S ribosomal protein L23 OS=Homo sapiens OX=9606 GN=RPL23 PE=1 SV=1	5.445	Up	0.0048232	RPL23	14.865	50.7	61	7	7	2	2	0	0	2	1	1	0	1	2	2	1	2	1	0	2	0	1	0	0	0	3	5	3	1	3	4	7	4	1	2	0	2	6	3	2	3	1	2
P62834	Ras-related protein Rap-1A OS=Homo sapiens OX=9606 GN=RAP1A PE=1 SV=1	0.498	Down	0.0069188	RAP1A	20.987	80.4	114	15	4	5	4	2	4	4	3	2	7	1	3	4	4	3	5	7	5	5	1	1	2	1	1	3	3	4	3	3	3	3	2	3	8	3	2	10	8	9	9	12
P62841	40S ribosomal protein S15 OS=Homo sapiens OX=9606 GN=RPS15 PE=1 SV=2	4.106	Up	0.0145384	RPS15	17.04	49.7	55	7	7	1	1	1	0	3	0	4	0	0	1	2	0	0	0	0	0	0	0	1	1	0	12	2	8	0	2	1	2	1	7	0	0	2	3	5	3	2	1	6
P62873	Guanine nucleotide-binding protein G(I)/G(S)/G(T) subunit beta-1 OS=Homo sapiens OX=9606 GN=GNB1 PE=1 SV=3	0.649	Down	3.8185e-05	GNB1	37.377	70.6	408	16	9	15	14	8	7	17	9	17	9	14	17	21	8	21	12	11	19	7	9	10	7	4	13	9	13	10	15	10	17	8	16	7	9	18	7	14	14	11	7	15
P62877	E3 ubiquitin-protein ligase RBX1 OS=Homo sapiens OX=9606 GN=RBX1 PE=1 SV=1	1.984	Up	0.033282	RBX1	12.274	25	44	3	3	2	1	0	0	2	1	3	1	0	0	3	1	1	0	0	2	0	0	2	0	1	2	2	3	1	2	1	1	1	3	1	1	3	3	2	2	0	0	2
P62879	Guanine nucleotide-binding protein G(I)/G(S)/G(T) subunit beta-2 OS=Homo sapiens OX=9606 GN=GNB2 PE=1 SV=3	0.659	Down	0.00172308	GNB2	37.331	70.3	180	16	8	8	4	1	3	8	4	8	5	7	4	10	4	8	4	4	12	3	3	4	3	3	5	3	6	4	7	4	5	5	9	4	4	9	5	15	11	11	7	14
P62906	60S ribosomal protein L10a OS=Homo sapiens OX=9606 GN=RPL10A PE=1 SV=2	1.91	Up	0.0134218	RPL10A	24.831	39.6	244	11	11	5	7	3	7	8	3	7	10	6	8	9	7	6	4	4	5	5	6	9	4	3	12	10	10	6	11	6	10	11	9	5	8	10	10	7	7	5	7	10
P62910	60S ribosomal protein L32 OS=Homo sapiens OX=9606 GN=RPL32 PE=1 SV=2	2.778	Up	0.00177976	RPL32	15.86	45.2	96	7	7	1	3	1	4	1	2	2	3	3	2	4	4	3	2	3	1	2	1	3	1	3	3	6	4	2	3	3	6	3	3	3	4	2	5	2	3	1	4	3
P62913	60S ribosomal protein L11 OS=Homo sapiens OX=9606 GN=RPL11 PE=1 SV=2	2.245	Up	0.048522	RPL11	20.252	60.1	127	10	10	5	1	1	1	2	1	7	1	7	2	5	1	4	1	2	3	2	2	2	1	2	11	3	9	2	8	2	7	2	10	2	2	13	3	6	4	4	3	6
P62995	Transformer-2 protein homolog beta OS=Homo sapiens OX=9606 GN=TRA2B PE=1 SV=1	1.824	Up	0.0098437	TRA2B	33.665	30.2	89	7	7	3	2	2	0	4	2	3	1	3	2	3	2	3	1	1	3	1	0	1	2	1	5	4	5	2	4	4	5	3	5	1	1	7	3	4	2	3	2	4
P63096	Guanine nucleotide-binding protein G(i) subunit alpha-1 OS=Homo sapiens OX=9606 GN=GNAI1 PE=1 SV=2	0.658	Down	0.047423	GNAI1	40.361	44.1	70	14	6	2	3	2	1	2	2	3	1	2	3	2	3	2	3	2	2	1	0	1	1	0	0	4	4	4	1	2	0	1	4	3	2	6	1	9	8	7	6	10
P63165	Small ubiquitin-related modifier 1 OS=Homo sapiens OX=9606 GN=SUMO1 PE=1 SV=1	2.392	Up	7.9298e-05	SUMO1	11.557	27.7	48	3	3	0	1	0	1	0	0	2	1	3	1	3	0	1	1	1	2	1	1	1	0	1	3	2	2	0	3	2	1	2	4	2	2	3	1	2	3	0	2	2
P63167	"Dynein light chain 1, cytoplasmic OS=Homo sapiens OX=9606 GN=DYNLL1 PE=1 SV=1"	0.533	Down	0.038459	DYNLL1	10.366	50.6	85	4	1	3	2	1	1	3	2	2	3	2	3	3	2	3	2	3	4	2	2	3	2	0	4	2	3	2	3	2	5	2	4	2	2	3	3	3	2	2	3	3
P63173	60S ribosomal protein L38 OS=Homo sapiens OX=9606 GN=RPL38 PE=1 SV=2	4.48	Up	0.0052607	RPL38	8.2178	35.7	28	4	4	1	0	0	1	1	0	0	0	0	0	1	0	0	0	0	0	0	0	1	0	0	4	2	2	0	3	1	4	1	1	0	0	1	4	2	0	1	3	1
P63218	Guanine nucleotide-binding protein G(I)/G(S)/G(O) subunit gamma-5 OS=Homo sapiens OX=9606 GN=GNG5 PE=1 SV=3	1.667	Up	0.0077558	GNG5	7.3184	39.7	45	2	2	1	0	0	1	0	1	2	1	1	2	2	0	2	2	0	2	0	2	1	0	0	2	3	2	1	2	4	1	3	2	0	1	2	2	1	1	1	1	1
P63220	40S ribosomal protein S21 OS=Homo sapiens OX=9606 GN=RPS21 PE=1 SV=1	1.989	Up	0.0047643	RPS21	9.1113	62.7	136	5	5	2	4	1	2	2	3	3	5	2	6	3	2	2	4	4	2	3	2	6	2	0	7	8	5	5	3	8	3	7	9	2	5	6	8	4	5	1	5	3
P63241	Eukaryotic translation initiation factor 5A-1 OS=Homo sapiens OX=9606 GN=EIF5A PE=1 SV=2	1.535	Up	0.0052975	EIF5A	16.832	67.5	315	13	6	10	4	6	5	13	7	12	5	10	3	13	6	12	5	5	13	5	10	5	8	4	20	6	17	7	17	7	15	5	18	6	7	22	7	9	5	9	4	11
P63267	"Actin, gamma-enteric smooth muscle OS=Homo sapiens OX=9606 GN=ACTG2 PE=1 SV=1"	0.201	Down	0.00124332	ACTG2	41.876	84.6	94	38	2	4	4	3	4	3	4	3	7	1	3	3	5	4	4	5	2	3	5	3	0	0	1	1	1	3	3	0	1	3	2	3	4	2	0	33	26	30	22	32
P63313	Thymosin beta-10 OS=Homo sapiens OX=9606 GN=TMSB10 PE=1 SV=2	1.788	Up	0.0184814	TMSB10	5.0256	63.6	65	4	4	2	0	2	2	2	1	1	1	2	1	2	2	1	1	3	2	2	0	5	1	1	3	2	4	1	2	3	2	2	3	2	2	2	3	2	1	1	3	1
P67809	Y-box-binding protein 1 OS=Homo sapiens OX=9606 GN=YBX1 PE=1 SV=3	2.484	Up	0.00109923	YBX1	35.924	63.6	298	18	13	6	8	3	6	9	7	6	8	7	8	11	7	6	5	5	6	6	2	7	5	3	19	11	16	8	13	12	13	11	17	8	8	17	14	8	8	6	9	8
P67870	Casein kinase II subunit beta OS=Homo sapiens OX=9606 GN=CSNK2B PE=1 SV=1	1.807	Up	0.0046216	CSNK2B	24.942	48.8	122	8	8	5	2	0	1	6	2	7	1	4	2	4	2	3	2	1	3	3	1	4	2	1	8	3	6	3	8	4	5	5	6	3	2	7	6	7	3	3	3	6
P68400	Casein kinase II subunit alpha OS=Homo sapiens OX=9606 GN=CSNK2A1 PE=1 SV=1	1.757	Up	0.031237	CSNK2A1	45.143	53.7	294	17	17	9	8	1	4	9	1	8	4	9	9	7	5	9	7	3	9	4	5	6	0	2	20	12	22	6	13	11	19	11	20	7	3	18	13	14	10	5	8	14
P68431	Histone H3.1 OS=Homo sapiens OX=9606 GN=H3C1 PE=1 SV=2	2.108	Up	0.0049962	H3C1	15.404	55.9	43	6	1	2	1	1	1	2	1	2	0	0	1	0	0	1	1	1	2	0	0	1	1	2	2	0	3	3	1	1	3	2	3	2	0	2	1	3	3	2	3	5
P78316	Nucleolar protein 14 OS=Homo sapiens OX=9606 GN=NOP14 PE=1 SV=3	4.533	Up	0.0032173	NOP14	97.667	16.9	31	13	13	0	0	0	0	0	0	0	0	1	0	0	0	0	0	0	0	0	1	0	0	0	8	0	3	0	0	0	1	1	3	0	0	3	10	2	3	0	3	2
P78346	Ribonuclease P protein subunit p30 OS=Homo sapiens OX=9606 GN=RPP30 PE=1 SV=1	2.669	Up	0.00120317	RPP30	29.321	54.1	54	11	11	0	0	0	0	1	0	0	0	1	1	1	0	0	0	0	0	1	1	2	0	0	8	2	4	0	1	3	6	3	4	1	0	9	5	2	1	0	1	5
P78347	General transcription factor II-I OS=Homo sapiens OX=9606 GN=GTF2I PE=1 SV=2	3.659	Up	0.0114029	GTF2I	112.42	43.5	256	38	38	2	2	0	3	5	2	5	2	3	12	8	3	3	4	0	7	3	2	4	0	0	16	27	19	3	10	27	20	9	15	8	2	24	6	10	12	6	11	18
P78362	SRSF protein kinase 2 OS=Homo sapiens OX=9606 GN=SRPK2 PE=1 SV=3	1.598	Up	0.0163786	SRPK2	77.526	25.7	52	12	10	0	0	0	0	0	0	0	0	1	3	1	0	1	0	0	2	0	0	0	0	0	5	3	9	1	3	1	4	2	5	1	2	5	3	5	1	1	2	6
P78406	mRNA export factor OS=Homo sapiens OX=9606 GN=RAE1 PE=1 SV=1	1.867	Up	9.1026e-07	RAE1	40.968	64.9	175	13	13	2	2	0	0	3	2	6	1	4	4	6	1	3	4	1	7	6	4	5	0	0	9	6	12	4	9	14	10	8	11	5	3	12	11	7	6	0	4	8
P78504	Protein jagged-1 OS=Homo sapiens OX=9606 GN=JAG1 PE=1 SV=3	5.71	Up	0.026802	JAG1	133.8	18	36	16	16	0	0	0	0	0	0	2	0	0	1	0	0	0	0	0	0	0	0	1	0	1	1	11	1	0	0	0	4	0	12	0	0	2	0	0	4	2	3	2
P78527	DNA-dependent protein kinase catalytic subunit OS=Homo sapiens OX=9606 GN=PRKDC PE=1 SV=3	2.073	Up	0.00076239	PRKDC	469.08	43.8	2216	156	156	39	38	1	38	49	38	72	45	63	80	55	41	50	51	45	51	61	40	64	5	16	102	93	122	65	68	97	132	88	129	70	59	116	133	79	78	33	71	89
P78559	Microtubule-associated protein 1A OS=Homo sapiens OX=9606 GN=MAP1A PE=1 SV=6	0.205	Down	3.7083e-05	MAP1A	305.48	27.4	250	47	45	16	8	0	4	16	0	9	17	10	8	25	8	18	18	13	29	4	3	1	0	0	2	0	5	1	6	0	5	1	5	4	10	1	3	33	17	5	13	30
P80297	Metallothionein-1X OS=Homo sapiens OX=9606 GN=MT1X PE=1 SV=1	4.231	Up	0.00139939	MT1X	6.0683	67.2	45	5	2	1	1	0	2	1	3	1	0	3	0	1	1	1	0	0	1	1	2	0	0	0	4	1	1	1	3	1	3	1	4	0	3	2	2	4	2	2	4	4
P82094	TATA element modulatory factor OS=Homo sapiens OX=9606 GN=TMF1 PE=1 SV=2	2.221	Up	0.0081648	TMF1	122.84	24.5	63	19	19	0	1	0	1	0	0	1	0	0	3	2	1	0	0	1	0	1	0	0	0	0	10	5	6	1	2	8	0	6	3	0	2	3	6	3	3	0	3	6
P82650	"28S ribosomal protein S22, mitochondrial OS=Homo sapiens OX=9606 GN=MRPS22 PE=1 SV=1"	2.062	Up	0.0255	MRPS22	41.28	32.8	65	8	8	0	0	0	1	1	5	1	0	0	0	3	1	0	0	0	3	1	0	1	0	0	3	4	5	2	2	5	2	3	5	2	1	7	7	5	3	2	3	6
P82673	"28S ribosomal protein S35, mitochondrial OS=Homo sapiens OX=9606 GN=MRPS35 PE=1 SV=1"	1.8	Up	0.040382	MRPS35	36.844	39.6	51	11	11	0	1	0	1	2	3	2	0	1	1	2	0	1	1	0	1	0	0	0	0	0	2	3	6	0	2	4	2	1	2	1	0	5	7	2	3	1	2	3
P82675	"28S ribosomal protein S5, mitochondrial OS=Homo sapiens OX=9606 GN=MRPS5 PE=1 SV=2"	3.138	Up	0.00198238	MRPS5	48.006	19.8	30	7	7	0	0	0	0	0	1	1	1	0	1	2	0	0	1	0	0	0	0	0	0	0	4	1	3	0	3	1	1	0	3	1	0	4	2	3	2	0	2	1
P82930	"28S ribosomal protein S34, mitochondrial OS=Homo sapiens OX=9606 GN=MRPS34 PE=1 SV=2"	1.824	Up	0.0033577	MRPS34	25.65	38.1	58	7	7	0	1	0	1	1	1	2	0	0	1	3	0	0	0	0	1	2	0	1	0	0	3	4	4	2	3	5	4	5	4	1	1	4	4	3	4	1	2	3
P82933	"28S ribosomal protein S9, mitochondrial OS=Homo sapiens OX=9606 GN=MRPS9 PE=1 SV=2"	2.61	Up	0.00013565	MRPS9	45.834	44.4	63	14	14	0	0	0	1	0	2	0	0	1	0	3	1	0	2	0	1	0	0	4	0	0	4	5	8	1	1	4	1	2	5	2	0	9	6	7	3	1	4	6
P83111	"Serine beta-lactamase-like protein LACTB, mitochondrial OS=Homo sapiens OX=9606 GN=LACTB PE=1 SV=2"	2.129	Up	5.7637e-05	LACTB	60.693	37.5	110	16	16	1	1	0	1	1	2	3	2	1	3	4	1	1	0	1	2	3	4	3	0	1	12	5	11	2	9	3	4	7	6	2	3	7	4	8	2	0	2	10
P83436	Conserved oligomeric Golgi complex subunit 7 OS=Homo sapiens OX=9606 GN=COG7 PE=1 SV=1	2.074	Up	0.00059612	COG7	86.343	31.9	87	17	17	1	1	0	1	0	0	4	0	5	3	5	3	0	0	1	1	0	4	0	0	0	4	4	9	0	7	7	4	4	5	2	1	5	6	8	4	2	4	2
P83876	Thioredoxin-like protein 4A OS=Homo sapiens OX=9606 GN=TXNL4A PE=1 SV=1	1.953	Up	2.5432e-06	TXNL4A	16.786	58.5	48	7	7	1	1	0	0	2	0	3	0	2	1	2	1	0	1	0	1	0	2	1	0	0	5	1	3	1	4	2	1	1	4	2	0	4	2	4	1	0	1	5
P84090	Enhancer of rudimentary homolog OS=Homo sapiens OX=9606 GN=ERH PE=1 SV=1	1.678	Up	0.0085756	ERH	12.259	53.8	121	7	6	2	2	2	4	2	4	5	2	3	3	3	3	3	3	3	3	3	3	3	4	1	6	4	6	4	4	4	5	4	7	2	3	7	4	3	3	2	3	3
P84157	Matrix-remodeling-associated protein 7 OS=Homo sapiens OX=9606 GN=MXRA7 PE=1 SV=1	0.297	Down	1.3497e-06	MXRA7	21.466	42.6	129	8	8	4	6	2	3	8	3	4	5	3	4	8	10	8	6	4	6	4	2	3	4	0	2	3	3	2	4	1	1	3	3	4	3	1	2	6	7	3	4	7
P85037	Forkhead box protein K1 OS=Homo sapiens OX=9606 GN=FOXK1 PE=1 SV=1	2.327	Up	0.0037215	FOXK1	75.456	31.9	65	13	13	1	0	0	0	1	0	1	0	2	1	3	0	0	0	0	1	0	0	0	0	0	9	3	8	0	2	1	7	4	4	0	0	10	7	4	0	1	0	4
P98095	Fibulin-2 OS=Homo sapiens OX=9606 GN=FBLN2 PE=1 SV=2	0.442	Down	0.00181997	FBLN2	126.57	44.7	634	32	32	25	25	16	22	22	15	29	21	28	20	31	28	24	21	13	19	15	20	11	7	19	27	1	15	18	23	2	28	14	20	15	12	22	6	25	20	23	19	24
P98160	Basement membrane-specific heparan sulfate proteoglycan core protein OS=Homo sapiens OX=9606 GN=HSPG2 PE=1 SV=4	0.579	Down	0.0037364	HSPG2	468.83	66.8	4340	182	181	204	120	29	102	174	103	162	160	122	187	208	135	192	130	138	193	101	166	151	56	73	98	57	106	140	177	72	120	104	119	101	128	150	62	154	114	76	102	153
P98170	E3 ubiquitin-protein ligase XIAP OS=Homo sapiens OX=9606 GN=XIAP PE=1 SV=2	1.939	Up	0.0093988	XIAP	56.684	21.7	39	7	7	1	1	0	0	1	0	1	0	0	0	0	0	0	1	0	0	0	1	1	0	0	6	3	6	0	2	6	0	1	4	2	0	1	1	3	2	0	1	3
P98175	RNA-binding protein 10 OS=Homo sapiens OX=9606 GN=RBM10 PE=1 SV=3	3.987	Up	0.00108311	RBM10	103.53	18.4	75	12	12	0	0	0	1	1	1	2	0	0	2	0	0	0	1	0	0	0	2	0	0	0	6	5	9	5	1	9	6	8	4	5	1	6	0	5	4	1	3	5
P98194	Calcium-transporting ATPase type 2C member 1 OS=Homo sapiens OX=9606 GN=ATP2C1 PE=1 SV=3	2.782	Up	9.8186e-05	ATP2C1	100.58	32.3	108	20	20	0	0	0	2	1	1	2	0	1	3	0	1	0	0	0	2	0	1	1	0	0	9	7	10	4	2	12	5	12	10	4	1	10	7	6	3	1	6	8
Q00577	Transcriptional activator protein Pur-alpha OS=Homo sapiens OX=9606 GN=PURA PE=1 SV=2	0.52	Down	0.000121963	PURA	34.91	35.7	100	8	8	4	2	2	2	4	2	5	3	5	3	5	2	4	2	2	4	2	1	2	1	1	4	2	8	2	6	1	3	3	3	2	2	4	2	4	4	4	3	6
Q00613	Heat shock factor protein 1 OS=Homo sapiens OX=9606 GN=HSF1 PE=1 SV=1	1.734	Up	0.000100136	HSF1	57.26	13.4	45	5	5	0	0	0	1	2	0	3	0	1	2	1	1	0	0	0	0	0	1	3	0	0	4	2	3	2	2	3	3	2	1	2	1	3	2	2	1	1	3	3
Q00688	Peptidyl-prolyl cis-trans isomerase FKBP3 OS=Homo sapiens OX=9606 GN=FKBP3 PE=1 SV=1	1.774	Up	0.00037544	FKBP3	25.177	48.2	188	12	12	5	3	3	7	5	3	5	4	2	4	7	3	3	4	3	2	7	1	6	4	1	10	8	11	7	10	5	8	11	8	5	5	10	8	8	5	6	6	9
Q00839	Heterogeneous nuclear ribonucleoprotein U OS=Homo sapiens OX=9606 GN=HNRNPU PE=1 SV=6	2.003	Up	7.7309e-05	HNRNPU	90.583	51.5	554	38	38	10	11	5	13	16	15	15	9	12	14	14	12	11	12	11	12	10	7	14	4	6	32	23	36	16	23	22	38	19	31	15	12	30	24	16	16	14	16	23
Q01082	"Spectrin beta chain, non-erythrocytic 1 OS=Homo sapiens OX=9606 GN=SPTBN1 PE=1 SV=2"	0.619	Down	0.00037973	SPTBN1	274.61	68.3	3469	149	137	85	145	57	72	125	113	141	91	114	118	133	103	118	103	94	121	90	57	104	30	35	107	130	142	98	108	100	112	69	145	103	91	125	90	119	120	97	85	128
Q01085	Nucleolysin TIAR OS=Homo sapiens OX=9606 GN=TIAL1 PE=1 SV=1	1.883	Up	0.045319	TIAL1	41.59	42.1	101	9	7	4	1	0	1	1	1	5	1	2	3	6	1	3	0	1	5	1	3	1	1	0	8	3	5	3	4	3	5	5	9	2	1	7	5	6	2	0	4	9
Q01105	Protein SET OS=Homo sapiens OX=9606 GN=SET PE=1 SV=3	2.122	Up	2.7584e-07	SET	33.488	42.4	222	12	12	2	5	2	5	7	4	9	6	8	3	7	4	6	4	4	6	6	4	4	2	4	12	7	10	9	10	7	9	10	11	8	6	14	7	5	6	6	6	8
Q01130	Serine/arginine-rich splicing factor 2 OS=Homo sapiens OX=9606 GN=SRSF2 PE=1 SV=4	1.725	Up	0.0073226	SRSF2	25.476	23.5	76	4	3	0	1	1	2	2	1	1	2	0	3	1	2	1	1	2	0	3	0	2	1	0	2	3	5	3	2	5	2	7	5	4	2	4	6	2	3	2	3	3
Q01469	Fatty acid-binding protein 5 OS=Homo sapiens OX=9606 GN=FABP5 PE=1 SV=3	2.558	Up	0.0005247	FABP5	15.164	74.8	408	18	18	9	8	5	11	12	6	11	7	11	14	10	3	7	8	4	10	8	9	13	8	11	37	22	36	10	10	9	13	7	14	12	10	29	14	6	9	10	10	11
Q01484	Ankyrin-2 OS=Homo sapiens OX=9606 GN=ANK2 PE=1 SV=4	0.178	Down	1.5126e-07	ANK2	433.71	16.2	150	45	36	4	9	1	0	11	25	8	6	3	7	18	4	10	5	11	6	4	1	1	0	0	1	0	0	1	0	0	0	0	1	3	4	0	6	20	25	11	6	26
Q01581	"Hydroxymethylglutaryl-CoA synthase, cytoplasmic OS=Homo sapiens OX=9606 GN=HMGCS1 PE=1 SV=2"	4.866	Up	0.0022799	HMGCS1	57.293	53.1	67	18	17	0	0	0	0	0	0	0	0	2	2	0	0	0	0	0	2	0	1	0	0	0	11	0	3	0	5	5	10	2	12	0	0	8	4	3	4	2	4	6
Q01650	Large neutral amino acids transporter small subunit 1 OS=Homo sapiens OX=9606 GN=SLC7A5 PE=1 SV=2	10.445	Up	0.0056968	SLC7A5	55.01	12.4	39	4	4	1	0	0	0	1	0	0	0	0	1	1	0	2	0	0	1	0	1	0	0	4	4	0	3	1	1	0	6	2	4	0	1	2	3	3	0	0	2	4
Q01658	Protein Dr1 OS=Homo sapiens OX=9606 GN=DR1 PE=1 SV=1	1.955	Up	0.041596	DR1	19.443	29	29	3	3	1	1	0	0	1	0	2	0	1	1	2	0	1	0	0	1	0	1	1	1	0	1	2	1	1	0	1	2	1	1	1	1	2	1	1	2	0	2	1
Q01780	Exosome component 10 OS=Homo sapiens OX=9606 GN=EXOSC10 PE=1 SV=2	3.027	Up	0.0030838	EXOSC10	100.83	38.1	80	21	21	0	0	0	0	0	0	3	0	0	2	0	0	0	0	0	0	0	0	0	0	0	13	4	6	0	4	2	10	4	12	1	0	7	12	5	1	1	2	6
Q01804	OTU domain-containing protein 4 OS=Homo sapiens OX=9606 GN=OTUD4 PE=1 SV=4	1.959	Up	0.0147175	OTUD4	124.04	11.8	43	8	8	0	1	0	1	1	1	1	1	0	1	1	1	0	1	1	1	1	1	1	0	1	5	1	4	1	3	1	1	1	5	1	1	2	1	3	1	0	1	2
Q01813	"ATP-dependent 6-phosphofructokinase, platelet type OS=Homo sapiens OX=9606 GN=PFKP PE=1 SV=2"	0.57	Down	0.035263	PFKP	85.595	56.8	768	33	30	29	17	11	15	38	18	18	23	12	24	33	17	31	26	27	38	15	15	20	7	16	31	27	39	19	27	25	33	25	31	20	16	18	7	30	17	18	19	32
Q01844	RNA-binding protein EWS OS=Homo sapiens OX=9606 GN=EWSR1 PE=1 SV=1	2.059	Up	0.0066598	EWSR1	68.477	18	167	10	10	2	4	2	4	2	3	4	4	3	4	4	3	3	6	3	2	4	1	6	3	1	12	7	10	5	6	8	8	6	9	5	4	11	8	5	5	5	6	6
Q01970	"1-phosphatidylinositol 4,5-bisphosphate phosphodiesterase beta-3 OS=Homo sapiens OX=9606 GN=PLCB3 PE=1 SV=2"	2.191	Up	0.00091645	PLCB3	138.8	30.3	132	25	25	3	4	0	0	5	1	3	3	4	4	4	0	2	0	1	4	3	1	3	0	0	8	8	9	4	6	6	6	4	12	4	2	12	6	8	11	0	6	8
Q01995	Transgelin OS=Homo sapiens OX=9606 GN=TAGLN PE=1 SV=4	0.218	Down	1.50423e-05	TAGLN	22.611	91	1084	30	29	61	40	20	22	55	33	21	74	17	36	60	45	54	54	51	78	38	22	25	26	8	14	14	16	22	45	7	13	22	15	13	27	28	8	27	19	23	20	28
Q02083	N-acylethanolamine-hydrolyzing acid amidase OS=Homo sapiens OX=9606 GN=NAAA PE=1 SV=3	1.849	Up	0.034257	NAAA	40.066	23.1	19	6	6	0	1	0	0	0	0	0	0	1	1	0	0	0	0	0	0	1	1	2	0	0	0	0	2	1	1	0	0	1	0	0	2	4	1	1	3	0	4	3
Q02252	"Methylmalonate-semialdehyde dehydrogenase [acylating], mitochondrial OS=Homo sapiens OX=9606 GN=ALDH6A1 PE=1 SV=2"	0.278	Down	0.0103997	ALDH6A1	57.839	58.1	329	26	26	7	10	0	8	13	40	9	9	13	11	7	9	9	12	12	12	5	2	9	1	0	5	20	11	8	14	13	5	14	1	12	10	10	8	11	17	6	15	15
Q02388	Collagen alpha-1(VII) chain OS=Homo sapiens OX=9606 GN=COL7A1 PE=1 SV=2	49.297	Up	0.00058065	COL7A1	295.22	19.4	108	33	33	0	0	0	0	0	0	0	0	0	1	0	0	0	0	0	0	0	2	19	0	17	18	8	10	1	2	0	13	0	16	0	1	0	0	4	5	5	3	6
Q02543	60S ribosomal protein L18a OS=Homo sapiens OX=9606 GN=RPL18A PE=1 SV=2	1.82	Up	0.023759	RPL18A	20.762	43.8	105	8	8	1	2	0	3	4	3	2	3	1	4	3	4	2	2	1	1	3	0	3	0	3	4	7	4	4	1	5	5	7	5	2	3	6	7	5	5	0	6	5
Q02790	Peptidyl-prolyl cis-trans isomerase FKBP4 OS=Homo sapiens OX=9606 GN=FKBP4 PE=1 SV=3	2.1	Up	0.00164363	FKBP4	51.804	75.6	615	36	36	14	6	2	7	21	8	21	12	15	20	24	6	12	9	8	23	12	12	12	9	7	44	20	43	13	20	27	50	25	28	14	10	33	28	24	18	13	16	25
Q02878	60S ribosomal protein L6 OS=Homo sapiens OX=9606 GN=RPL6 PE=1 SV=3	1.622	Up	0.010304	RPL6	32.728	36.5	238	12	12	7	7	0	7	8	7	6	3	7	7	8	8	6	3	4	3	4	2	6	2	4	10	14	12	10	7	12	10	11	11	6	4	12	10	8	10	4	7	8
Q02880	DNA topoisomerase 2-beta OS=Homo sapiens OX=9606 GN=TOP2B PE=1 SV=3	1.908	Up	0.044359	TOP2B	183.26	42.5	388	55	47	4	2	0	3	5	2	14	8	4	14	4	6	4	11	9	6	13	5	14	0	2	19	13	40	19	7	25	30	13	12	17	7	31	25	17	13	5	15	28
Q02952	A-kinase anchor protein 12 OS=Homo sapiens OX=9606 GN=AKAP12 PE=1 SV=4	0.364	Down	3.5863e-05	AKAP12	191.48	61.2	1104	81	81	22	58	23	33	35	37	41	37	60	38	73	52	43	45	37	45	22	15	27	38	0	15	16	44	26	31	15	9	20	55	27	24	24	17	53	57	54	45	62
Q03111	Protein ENL OS=Homo sapiens OX=9606 GN=MLLT1 PE=1 SV=2	1.524	Up	0.00122079	MLLT1	62.055	14.1	14	6	6	0	0	0	0	0	0	0	0	0	0	0	0	0	0	0	0	0	0	0	0	0	4	0	2	0	0	2	1	1	2	0	0	1	1	2	0	0	1	2
Q03135	Caveolin-1 OS=Homo sapiens OX=9606 GN=CAV1 PE=1 SV=4	0.445	Down	0.00041851	CAV1	20.471	68	313	11	10	12	10	8	5	16	8	11	12	10	11	13	10	14	13	11	14	7	6	9	17	2	7	6	9	10	10	3	6	7	7	8	10	9	2	9	7	8	5	9
Q03405	Urokinase plasminogen activator surface receptor OS=Homo sapiens OX=9606 GN=PLAUR PE=1 SV=1	3.557	Up	0.0187203	PLAUR	36.978	47.8	99	9	9	0	2	0	7	0	0	3	1	2	3	0	1	1	0	3	0	0	4	2	0	8	9	0	2	2	6	3	10	7	10	1	9	1	2	5	6	2	6	7
Q03426	Mevalonate kinase OS=Homo sapiens OX=9606 GN=MVK PE=1 SV=1	1.93	Up	0.041905	MVK	42.45	35.9	34	9	9	0	0	0	0	0	1	1	0	0	1	0	0	0	0	0	1	0	1	1	0	0	2	3	3	0	1	5	3	2	3	1	0	3	2	5	0	0	1	3
Q03518	Antigen peptide transporter 1 OS=Homo sapiens OX=9606 GN=TAP1 PE=1 SV=2	2.641	Up	0.0079955	TAP1	87.217	42.7	265	23	22	4	2	0	7	12	0	14	4	9	4	8	5	8	2	3	6	3	8	6	0	5	25	2	20	7	14	8	13	16	12	5	8	15	10	11	9	5	10	17
Q03519	Antigen peptide transporter 2 OS=Homo sapiens OX=9606 GN=TAP2 PE=1 SV=1	3.375	Up	0.00033647	TAP2	75.663	32.7	142	17	14	1	1	0	5	7	1	3	4	3	2	3	4	3	2	2	2	2	3	3	0	3	18	2	11	5	7	6	5	6	5	5	7	6	5	5	6	0	9	11
Q03701	CCAAT/enhancer-binding protein zeta OS=Homo sapiens OX=9606 GN=CEBPZ PE=1 SV=3	8.908	Up	0.00104009	CEBPZ	120.97	21.4	51	17	17	0	0	0	0	0	0	0	0	0	0	0	0	0	0	0	0	0	0	1	0	0	6	5	2	0	1	1	4	8	3	5	0	2	13	2	2	2	2	3
Q04609	Glutamate carboxypeptidase 2 OS=Homo sapiens OX=9606 GN=FOLH1 PE=1 SV=1	19.195	Up	0.028283	FOLH1	84.33	33.3	23	17	16	0	0	0	0	0	0	0	0	0	0	0	0	0	1	0	0	0	0	0	0	0	0	0	2	2	0	0	17	0	0	0	0	1	0	1	0	0	0	0
Q04637	Eukaryotic translation initiation factor 4 gamma 1 OS=Homo sapiens OX=9606 GN=EIF4G1 PE=1 SV=4	1.716	Up	0.0040828	EIF4G1	175.49	35.8	572	50	45	11	14	0	15	14	13	11	13	9	15	19	14	9	13	13	15	15	13	18	4	6	37	23	28	16	18	31	31	20	34	15	12	28	25	31	26	7	27	27
Q04726	Transducin-like enhancer protein 3 OS=Homo sapiens OX=9606 GN=TLE3 PE=1 SV=2	3.113	Up	0.00178451	TLE3	83.416	39.6	57	17	14	0	0	0	1	0	0	1	0	0	1	0	0	0	0	0	0	0	0	0	0	0	4	1	5	2	4	7	12	4	7	3	0	3	2	1	1	1	5	3
Q04864	Proto-oncogene c-Rel OS=Homo sapiens OX=9606 GN=REL PE=1 SV=1	3.196	Up	0.000102365	REL	68.519	29.2	56	12	12	1	0	0	0	0	0	1	0	0	4	0	0	0	0	0	0	0	1	1	0	0	8	3	7	1	1	9	2	2	4	3	1	5	2	2	2	1	4	3
Q05048	Cleavage stimulation factor subunit 1 OS=Homo sapiens OX=9606 GN=CSTF1 PE=1 SV=1	2.753	Up	6.2738e-05	CSTF1	48.357	51.3	126	12	12	0	2	0	2	2	1	4	1	3	7	2	1	0	1	1	0	3	1	4	0	0	11	5	7	6	3	7	7	7	10	5	3	10	10	4	4	2	7	5
Q05209	Tyrosine-protein phosphatase non-receptor type 12 OS=Homo sapiens OX=9606 GN=PTPN12 PE=1 SV=3	1.674	Up	0.0089645	PTPN12	88.105	44	132	23	22	2	2	0	4	2	2	2	1	3	1	5	3	2	2	1	3	2	2	2	1	0	12	3	14	2	6	6	6	8	16	2	2	7	6	11	6	2	10	9
Q05469	Hormone-sensitive lipase OS=Homo sapiens OX=9606 GN=LIPE PE=1 SV=4	0.314	Down	0.045703	LIPE	116.6	37.5	95	25	25	0	20	0	2	3	4	0	0	17	5	0	0	11	1	0	7	0	0	0	0	0	0	0	1	0	0	1	1	0	0	0	0	22	0	2	16	0	7	9
Q05519	Serine/arginine-rich splicing factor 11 OS=Homo sapiens OX=9606 GN=SRSF11 PE=1 SV=1	4.086	Up	6.6047e-07	SRSF11	53.542	16.7	69	5	5	1	1	0	0	2	0	1	2	1	3	0	1	0	0	0	0	2	0	0	0	0	3	3	6	5	2	7	5	7	3	4	3	1	6	3	3	0	3	3
Q05682	Caldesmon OS=Homo sapiens OX=9606 GN=CALD1 PE=1 SV=3	0.388	Down	5.8279e-05	CALD1	93.23	53	1377	61	60	70	53	42	35	69	38	38	60	30	50	94	52	55	49	50	62	34	32	42	62	3	28	13	32	26	56	12	20	31	24	25	34	35	21	56	44	45	34	54
Q05707	Collagen alpha-1(XIV) chain OS=Homo sapiens OX=9606 GN=COL14A1 PE=1 SV=3	0.323	Down	5.7416e-05	COL14A1	193.51	56.5	2184	80	79	80	51	73	50	90	44	159	57	127	94	90	47	93	71	91	87	72	71	47	55	15	38	30	54	72	51	12	52	25	70	70	67	53	26	69	48	66	47	67
Q06203	Amidophosphoribosyltransferase OS=Homo sapiens OX=9606 GN=PPAT PE=1 SV=1	2.905	Up	0.00044217	PPAT	57.398	45.6	79	17	17	0	1	0	1	1	1	1	0	2	2	0	0	0	1	0	0	0	0	0	0	0	9	3	8	1	3	4	11	5	7	2	1	9	6	6	3	2	8	6
Q06210	Glutamine--fructose-6-phosphate aminotransferase [isomerizing] 1 OS=Homo sapiens OX=9606 GN=GFPT1 PE=1 SV=3	1.75	Up	0.0043392	GFPT1	78.806	62.5	540	34	30	11	12	0	8	9	11	17	12	19	13	23	12	9	9	8	14	16	10	11	2	5	34	21	34	19	31	19	24	25	26	19	11	20	26	24	21	8	22	27
Q06265	Exosome complex component RRP45 OS=Homo sapiens OX=9606 GN=EXOSC9 PE=1 SV=3	2.441	Up	1.61858e-05	EXOSC9	48.948	24.8	44	8	8	0	0	0	1	0	1	1	0	0	0	2	1	0	1	1	0	1	0	1	0	0	5	3	1	0	1	3	4	4	4	2	0	3	4	5	2	1	3	5
Q06278	Aldehyde oxidase OS=Homo sapiens OX=9606 GN=AOX1 PE=1 SV=2	0.151	Down	1.2362e-07	AOX1	147.92	38.6	117	33	32	8	8	0	2	7	24	7	3	7	2	16	4	7	2	5	2	3	2	1	0	0	0	0	0	1	0	0	0	2	1	0	3	0	0	20	21	8	18	17
Q06323	Proteasome activator complex subunit 1 OS=Homo sapiens OX=9606 GN=PSME1 PE=1 SV=1	1.83	Up	0.000118452	PSME1	28.723	65.5	403	19	19	12	6	7	10	11	8	14	9	11	9	9	13	8	8	11	9	9	14	10	8	6	21	14	21	13	17	14	16	16	19	11	11	16	12	14	11	15	13	17
Q06330	Recombining binding protein suppressor of hairless OS=Homo sapiens OX=9606 GN=RBPJ PE=1 SV=3	2.183	Up	0.0021391	RBPJ	55.637	19.2	16	8	8	0	0	0	0	0	0	0	0	0	1	0	1	0	0	0	0	0	0	0	0	0	2	0	0	1	1	1	4	2	1	0	0	0	2	1	4	1	1	1
Q06481	Amyloid-like protein 2 OS=Homo sapiens OX=9606 GN=APLP2 PE=1 SV=2	1.592	Up	0.039801	APLP2	86.955	20.1	88	11	11	1	1	0	0	3	3	1	2	0	2	6	0	4	0	1	1	0	0	2	0	1	9	1	8	1	5	4	9	2	6	1	2	5	7	4	2	1	1	5
Q06587	E3 ubiquitin-protein ligase RING1 OS=Homo sapiens OX=9606 GN=RING1 PE=1 SV=2	2.359	Up	0.0113822	RING1	42.429	37.4	65	11	8	0	0	0	0	0	1	1	1	2	1	1	1	1	2	0	0	2	0	1	0	0	8	3	6	0	1	6	6	6	3	3	0	1	8	4	2	2	3	5
Q06787	Synaptic functional regulator FMR1 OS=Homo sapiens OX=9606 GN=FMR1 PE=1 SV=1	3.36	Up	0.0023571	FMR1	71.174	24.1	62	10	8	1	1	0	0	1	0	1	0	0	1	2	0	0	0	0	0	0	0	0	0	0	9	0	8	0	5	4	8	2	9	0	0	7	3	4	4	1	3	6
Q07020	60S ribosomal protein L18 OS=Homo sapiens OX=9606 GN=RPL18 PE=1 SV=2	2.169	Up	0.023799	RPL18	21.634	31.9	93	7	7	2	3	0	5	2	4	2	3	2	1	3	3	1	2	3	1	2	1	2	1	2	3	3	5	4	2	5	4	5	5	3	2	4	3	5	4	2	4	4
Q07092	Collagen alpha-1(XVI) chain OS=Homo sapiens OX=9606 GN=COL16A1 PE=1 SV=2	0.587	Down	0.046141	COL16A1	157.75	5.2	54	6	6	1	3	2	2	2	1	2	2	2	2	3	3	1	1	1	1	1	1	2	3	0	2	2	2	2	2	0	1	1	2	2	1	1	0	2	6	3	4	4
Q07666	"KH domain-containing, RNA-binding, signal transduction-associated protein 1 OS=Homo sapiens OX=9606 GN=KHDRBS1 PE=1 SV=1"	2.127	Up	0.00085535	KHDRBS1	48.227	22.8	137	7	6	2	2	1	2	5	2	5	3	5	5	6	1	3	2	2	3	2	1	3	1	1	7	4	10	2	8	6	10	7	9	2	2	7	6	4	4	2	3	3
Q07954	Prolow-density lipoprotein receptor-related protein 1 OS=Homo sapiens OX=9606 GN=LRP1 PE=1 SV=2	0.534	Down	0.00027883	LRP1	504.6	41.5	1808	126	126	58	56	27	57	78	30	100	52	103	54	95	50	69	57	45	45	35	32	48	4	10	72	20	68	48	91	23	69	46	78	49	55	60	24	94	72	61	70	101
Q07955	Serine/arginine-rich splicing factor 1 OS=Homo sapiens OX=9606 GN=SRSF1 PE=1 SV=2	1.874	Up	0.033237	SRSF1	27.744	48.4	274	13	13	4	8	2	9	6	7	6	10	2	8	11	12	6	6	6	6	11	1	9	4	0	11	13	11	10	7	14	10	11	12	7	6	15	13	7	7	6	8	8
Q07960	Rho GTPase-activating protein 1 OS=Homo sapiens OX=9606 GN=ARHGAP1 PE=1 SV=1	0.489	Down	0.00024494	ARHGAP1	50.435	67.9	574	21	21	31	12	7	11	26	9	26	12	21	12	29	15	27	18	16	24	11	15	12	12	3	24	12	27	10	30	11	17	11	23	11	14	25	10	21	14	15	13	21
Q08043	Alpha-actinin-3 OS=Homo sapiens OX=9606 GN=ACTN3 PE=1 SV=2	0.526	Down	0.038717	ACTN3	103.24	16.5	7	17	3	1	0	0	0	0	0	0	0	0	0	0	0	0	0	0	1	0	0	0	0	0	0	0	0	0	1	0	0	0	2	0	0	1	1	14	11	7	10	14
Q08170	Serine/arginine-rich splicing factor 4 OS=Homo sapiens OX=9606 GN=SRSF4 PE=1 SV=2	1.998	Up	0.0063646	SRSF4	56.678	16.8	120	9	6	2	4	0	4	4	4	2	3	2	4	4	5	1	3	3	1	4	0	5	0	1	7	4	8	4	3	7	5	5	3	5	4	4	5	5	7	3	8	6
Q08211	ATP-dependent RNA helicase A OS=Homo sapiens OX=9606 GN=DHX9 PE=1 SV=4	1.926	Up	0.00053574	DHX9	140.96	47.5	883	47	47	24	17	1	15	30	16	34	19	28	21	26	19	18	18	15	19	17	20	24	9	6	50	30	53	22	38	30	60	28	47	24	18	51	36	26	24	16	24	35
Q08257	Quinone oxidoreductase OS=Homo sapiens OX=9606 GN=CRYZ PE=1 SV=1	0.611	Down	0.025197	CRYZ	35.206	75.4	452	19	19	16	13	5	8	15	18	13	12	13	13	21	13	18	15	14	19	12	9	12	8	2	15	18	15	12	17	15	6	11	19	11	14	20	10	13	13	10	11	14
Q08357	Sodium-dependent phosphate transporter 2 OS=Homo sapiens OX=9606 GN=SLC20A2 PE=1 SV=1	2.409	Up	0.00044266	SLC20A2	70.392	9.7	8	4	4	0	0	0	0	0	0	0	0	0	0	0	0	0	0	0	0	0	0	0	0	0	1	3	0	0	0	0	2	0	0	0	0	2	0	1	0	0	0	0
Q08380	Galectin-3-binding protein OS=Homo sapiens OX=9606 GN=LGALS3BP PE=1 SV=1	1.908	Up	0.0053783	LGALS3BP	65.33	47.9	286	17	17	9	4	4	5	8	4	8	6	9	11	10	5	5	5	8	8	6	5	8	4	15	10	8	10	10	8	14	18	11	10	6	3	11	20	13	12	7	11	13
Q08499	"cAMP-specific 3',5'-cyclic phosphodiesterase 4D OS=Homo sapiens OX=9606 GN=PDE4D PE=1 SV=2"	0.434	Down	0.0063222	PDE4D	91.114	19.3	56	10	8	5	1	0	0	2	0	2	2	0	0	5	3	3	2	4	7	3	0	3	0	0	0	4	4	0	2	0	0	1	0	2	1	0	0	8	3	2	2	7
Q08752	Peptidyl-prolyl cis-trans isomerase D OS=Homo sapiens OX=9606 GN=PPID PE=1 SV=3	1.942	Up	0.0083001	PPID	40.763	42.7	79	12	12	2	2	0	1	2	1	1	1	1	2	3	1	0	0	1	3	0	0	3	0	0	10	3	8	2	2	6	6	4	5	1	2	5	1	7	2	1	1	8
Q08945	FACT complex subunit SSRP1 OS=Homo sapiens OX=9606 GN=SSRP1 PE=1 SV=1	2.376	Up	0.0044622	SSRP1	81.074	34.6	181	20	20	0	3	0	1	6	1	4	4	2	4	5	3	1	3	3	6	3	4	3	0	1	19	7	11	4	9	8	14	10	12	5	3	11	11	7	7	2	9	10
Q08AF3	Schlafen family member 5 OS=Homo sapiens OX=9606 GN=SLFN5 PE=1 SV=1	1.73	Up	0.0072172	SLFN5	101.05	23.8	124	16	15	1	2	0	3	3	0	10	0	2	1	3	2	0	3	0	1	2	4	4	0	0	10	6	10	4	10	2	4	7	7	8	1	9	5	10	10	3	6	8
Q08J23	RNA cytosine C(5)-methyltransferase NSUN2 OS=Homo sapiens OX=9606 GN=NSUN2 PE=1 SV=2	2.963	Up	2.093e-05	NSUN2	86.47	51.4	241	28	28	1	5	0	2	5	7	5	0	2	6	3	2	2	4	1	3	6	1	5	0	2	23	10	21	4	8	14	17	19	14	8	2	16	23	8	12	3	12	18
Q09028	Histone-binding protein RBBP4 OS=Homo sapiens OX=9606 GN=RBBP4 PE=1 SV=3	2.385	Up	0.0051409	RBBP4	47.655	68	209	21	15	4	4	2	4	5	0	10	4	2	6	6	3	4	4	1	4	3	3	5	2	1	17	6	19	7	7	11	15	7	10	5	3	15	10	6	8	4	9	12
Q09161	Nuclear cap-binding protein subunit 1 OS=Homo sapiens OX=9606 GN=NCBP1 PE=1 SV=1	2.441	Up	9.6475e-05	NCBP1	91.838	49.2	293	27	27	8	3	0	4	11	3	13	4	5	6	10	5	5	3	4	10	6	8	5	1	0	25	9	20	6	16	5	20	11	20	8	6	21	12	15	6	4	10	17
Q09472	Histone acetyltransferase p300 OS=Homo sapiens OX=9606 GN=EP300 PE=1 SV=2	1.945	Up	0.00062025	EP300	264.16	8.6	38	15	9	0	0	0	0	0	0	0	0	1	0	0	0	0	0	0	0	0	0	1	0	0	4	4	3	0	2	7	5	3	3	0	0	1	4	1	0	0	1	5
Q09666	Neuroblast differentiation-associated protein AHNAK OS=Homo sapiens OX=9606 GN=AHNAK PE=1 SV=2	0.598	Down	0.00074198	AHNAK	629.09	65.1	4744	232	232	145	162	154	101	184	88	140	130	147	149	187	139	181	141	115	180	123	127	131	145	28	166	139	166	123	167	129	91	110	209	116	119	202	110	174	168	186	133	190
Q0VD83	Apolipoprotein B receptor OS=Homo sapiens OX=9606 GN=APOBR PE=1 SV=3	4.212	Up	0.0023435	APOBR	115.63	33.7	112	24	24	3	0	0	1	1	0	3	3	2	0	2	1	0	0	0	0	0	3	4	0	2	16	0	3	10	3	13	6	8	5	0	16	6	1	5	6	3	5	3
Q0VDF9	Heat shock 70 kDa protein 14 OS=Homo sapiens OX=9606 GN=HSPA14 PE=1 SV=1	2.187	Up	0.00099514	HSPA14	54.794	45.8	85	14	14	1	0	0	1	1	0	0	0	0	1	3	1	0	0	1	1	2	0	0	0	0	8	4	8	4	4	7	6	7	8	2	1	4	10	4	1	2	2	4
Q0ZGT2	Nexilin OS=Homo sapiens OX=9606 GN=NEXN PE=1 SV=1	0.376	Down	0.0008579	NEXN	80.657	34.7	151	20	20	10	4	3	2	9	1	8	5	3	9	17	6	11	7	5	10	1	0	4	8	0	3	0	2	3	11	0	1	0	0	2	3	3	0	14	10	11	6	17
Q10469	"Alpha-1,6-mannosyl-glycoprotein 2-beta-N-acetylglucosaminyltransferase OS=Homo sapiens OX=9606 GN=MGAT2 PE=1 SV=1"	1.869	Up	0.032261	MGAT2	51.55	32	49	11	11	0	0	0	0	0	0	2	1	4	0	0	0	0	0	0	0	1	1	0	0	0	6	0	7	2	4	2	1	4	7	1	1	2	3	3	1	1	2	5
Q10471	Polypeptide N-acetylgalactosaminyltransferase 2 OS=Homo sapiens OX=9606 GN=GALNT2 PE=1 SV=1	2.309	Up	0.0091634	GALNT2	64.732	45.5	128	21	20	3	1	0	1	3	0	5	0	7	5	5	0	4	0	0	1	1	2	2	0	0	8	2	10	2	9	3	11	9	14	3	1	6	10	9	10	5	5	9
Q10472	Polypeptide N-acetylgalactosaminyltransferase 1 OS=Homo sapiens OX=9606 GN=GALNT1 PE=1 SV=1	2.173	Up	0.00012142	GALNT1	64.218	39.5	118	16	16	0	1	0	5	0	0	2	2	4	6	0	2	0	1	1	0	0	1	5	0	2	7	9	15	4	4	8	6	7	10	4	2	6	4	5	2	2	9	4
Q10570	Cleavage and polyadenylation specificity factor subunit 1 OS=Homo sapiens OX=9606 GN=CPSF1 PE=1 SV=2	4.024	Up	4.9762e-06	CPSF1	160.88	25.4	153	25	25	0	2	0	2	1	2	5	1	1	4	1	1	0	2	1	0	6	1	4	0	0	14	9	14	4	2	13	16	8	8	6	4	9	12	3	6	3	6	8
Q12769	Nuclear pore complex protein Nup160 OS=Homo sapiens OX=9606 GN=NUP160 PE=1 SV=3	3.788	Up	2.2026e-05	NUP160	162.12	30	163	29	29	3	1	0	0	5	0	7	0	4	1	5	0	1	0	0	5	0	3	1	0	0	16	11	14	1	7	9	14	11	11	3	1	12	17	11	5	1	8	10
Q12774	Rho guanine nucleotide exchange factor 5 OS=Homo sapiens OX=9606 GN=ARHGEF5 PE=1 SV=3	2.647	Up	0.0047827	ARHGEF5	176.8	14.8	31	17	12	0	0	0	0	0	0	0	0	0	0	0	0	0	0	0	0	0	0	0	0	0	4	7	8	0	0	4	3	1	4	0	0	0	0	1	1	0	1	1
Q12788	Transducin beta-like protein 3 OS=Homo sapiens OX=9606 GN=TBL3 PE=1 SV=2	8.913	Up	0.0028373	TBL3	89.034	46.4	94	25	25	0	0	0	0	0	0	1	0	0	0	1	0	0	0	0	0	2	1	0	0	0	7	4	14	0	2	5	10	13	7	1	0	7	19	4	3	0	1	5
Q12789	General transcription factor 3C polypeptide 1 OS=Homo sapiens OX=9606 GN=GTF3C1 PE=1 SV=4	3.165	Up	0.00108348	GTF3C1	238.87	22.7	96	33	33	0	0	0	1	0	0	3	1	1	0	0	1	1	1	1	0	1	1	2	0	0	10	3	7	2	1	5	13	6	9	1	1	5	19	3	4	2	3	5
Q12791	Calcium-activated potassium channel subunit alpha-1 OS=Homo sapiens OX=9606 GN=KCNMA1 PE=1 SV=2	0.297	Down	0.00100495	KCNMA1	137.56	10	24	8	8	4	0	0	0	3	0	0	2	0	0	3	0	3	1	3	1	1	0	0	0	0	0	0	0	0	1	0	0	0	0	0	2	0	0	7	3	1	0	5
Q12800	Alpha-globin transcription factor CP2 OS=Homo sapiens OX=9606 GN=TFCP2 PE=1 SV=2	1.867	Up	0.0093755	TFCP2	57.255	37.5	111	14	11	2	1	0	0	5	1	4	0	2	1	7	3	2	1	1	3	1	2	4	0	0	9	7	9	1	4	5	8	6	5	6	1	6	4	7	3	1	4	8
Q12805	EGF-containing fibulin-like extracellular matrix protein 1 OS=Homo sapiens OX=9606 GN=EFEMP1 PE=1 SV=2	0.491	Down	0.0036431	EFEMP1	54.64	56.6	637	22	22	20	32	15	20	17	9	28	13	23	24	29	29	24	24	15	22	11	18	18	11	14	14	10	21	11	40	6	23	20	22	16	11	22	5	17	20	17	18	17
Q12824	SWI/SNF-related matrix-associated actin-dependent regulator of chromatin subfamily B member 1 OS=Homo sapiens OX=9606 GN=SMARCB1 PE=1 SV=2	2.497	Up	0.00093989	SMARCB1	44.141	55.3	60	13	13	0	0	0	0	1	0	3	0	0	3	0	0	1	0	0	0	0	1	0	0	0	8	5	7	0	3	6	5	3	5	0	1	4	4	4	1	1	1	7
Q12860	Contactin-1 OS=Homo sapiens OX=9606 GN=CNTN1 PE=1 SV=1	0.173	Down	9.6023e-05	CNTN1	113.32	44.5	241	33	33	17	5	2	0	24	7	6	12	2	8	15	9	25	17	11	27	10	5	0	0	0	0	0	0	3	6	0	16	0	0	3	11	0	0	21	12	11	1	28
Q12888	TP53-binding protein 1 OS=Homo sapiens OX=9606 GN=TP53BP1 PE=1 SV=2	2.276	Up	1.79002e-05	TP53BP1	213.57	37.2	288	44	44	3	5	0	2	0	4	4	5	6	9	7	4	3	3	6	2	7	5	9	1	0	22	18	37	9	5	26	13	12	20	9	4	17	11	11	10	4	9	11
Q12905	Interleukin enhancer-binding factor 2 OS=Homo sapiens OX=9606 GN=ILF2 PE=1 SV=2	1.758	Up	0.0053359	ILF2	43.062	66.2	435	21	21	8	10	1	12	14	9	15	14	12	17	13	9	11	9	9	11	12	9	9	3	3	19	14	26	10	18	15	27	13	22	12	12	21	16	15	9	9	10	14
Q12906	Interleukin enhancer-binding factor 3 OS=Homo sapiens OX=9606 GN=ILF3 PE=1 SV=3	1.829	Up	0.0022567	ILF3	95.337	58.1	558	46	42	9	10	6	10	15	9	14	11	11	17	12	9	12	11	11	11	10	11	13	7	5	29	26	42	17	18	29	25	26	28	16	12	34	32	20	20	12	14	22
Q12912	Lymphoid-restricted membrane protein OS=Homo sapiens OX=9606 GN=LRMP PE=1 SV=3	2.07	Up	0.0185185	LRMP	62.121	23.1	20	9	9	0	0	0	0	0	0	0	0	0	0	0	0	0	0	0	0	0	0	0	0	0	0	8	2	2	0	1	0	0	1	1	2	3	0	1	1	1	2	0
Q12933	TNF receptor-associated factor 2 OS=Homo sapiens OX=9606 GN=TRAF2 PE=1 SV=2	1.638	Up	0.027157	TRAF2	55.859	27.5	40	9	8	1	1	0	0	1	1	1	0	1	1	1	0	0	0	1	1	1	0	1	0	0	7	5	1	0	1	3	2	1	3	1	0	1	3	1	2	0	3	4
Q12962	Transcription initiation factor TFIID subunit 10 OS=Homo sapiens OX=9606 GN=TAF10 PE=1 SV=1	2.736	Up	0.00063504	TAF10	21.711	27.1	45	3	3	0	0	0	0	0	0	2	0	2	1	2	0	0	0	0	0	1	1	1	0	0	3	3	3	2	3	2	4	2	3	2	1	3	4	2	1	0	0	1
Q12972	Nuclear inhibitor of protein phosphatase 1 OS=Homo sapiens OX=9606 GN=PPP1R8 PE=1 SV=2	5.194	Up	6.5913e-07	PPP1R8	38.478	53.8	91	11	11	0	0	0	0	2	0	2	0	3	1	3	0	1	0	0	1	0	1	2	0	0	9	4	11	1	6	6	8	5	9	2	1	7	6	2	3	1	3	6
Q12979	Active breakpoint cluster region-related protein OS=Homo sapiens OX=9606 GN=ABR PE=1 SV=2	1.622	Up	0.0117816	ABR	97.597	27.7	110	17	16	4	2	0	0	3	0	5	0	2	0	6	2	2	0	1	1	2	2	7	0	0	8	8	9	3	3	4	3	7	8	2	5	9	2	7	8	2	4	7
Q12996	Cleavage stimulation factor subunit 3 OS=Homo sapiens OX=9606 GN=CSTF3 PE=1 SV=1	3.249	Up	2.045e-05	CSTF3	82.921	34.7	112	18	18	0	1	0	2	1	0	4	1	2	7	0	0	1	1	1	1	2	1	1	0	0	11	6	8	1	3	11	7	10	9	1	1	6	12	4	7	2	5	7
Q13017	Rho GTPase-activating protein 5 OS=Homo sapiens OX=9606 GN=ARHGAP5 PE=1 SV=2	2.318	Up	0.038959	ARHGAP5	172.46	22.9	52	24	24	0	1	0	0	0	0	0	0	0	1	3	0	0	0	0	1	2	0	1	0	0	10	3	8	0	0	3	0	2	8	0	0	1	8	2	2	2	4	3
Q13107	Ubiquitin carboxyl-terminal hydrolase 4 OS=Homo sapiens OX=9606 GN=USP4 PE=1 SV=3	1.821	Up	0.001104	USP4	108.56	29.3	112	20	18	4	1	0	1	3	0	3	0	2	4	3	1	0	2	0	1	1	2	2	0	0	15	6	12	1	9	9	7	3	8	1	1	7	3	9	7	2	4	9
Q13123	Protein Red OS=Homo sapiens OX=9606 GN=IK PE=1 SV=3	3.72	Up	0.00167903	IK	65.601	38.1	55	15	15	0	0	0	0	0	0	1	0	0	1	0	0	0	0	0	0	0	0	1	0	0	11	3	10	0	1	6	6	2	5	0	0	3	5	3	1	3	2	4
Q13144	Translation initiation factor eIF-2B subunit epsilon OS=Homo sapiens OX=9606 GN=EIF2B5 PE=1 SV=3	1.7	Up	0.0127236	EIF2B5	80.379	35.6	122	15	15	3	1	0	1	4	0	6	1	4	2	3	1	0	2	1	2	1	0	2	0	0	12	7	10	2	6	10	9	6	7	4	1	5	9	10	3	2	3	7
Q13148	TAR DNA-binding protein 43 OS=Homo sapiens OX=9606 GN=TARDBP PE=1 SV=1	1.737	Up	0.0033	TARDBP	44.739	51.2	211	12	12	9	3	0	6	10	3	8	3	8	5	9	3	5	4	3	7	4	4	5	3	1	10	6	14	4	8	6	11	5	12	7	5	10	10	9	7	4	6	11
Q13153	Serine/threonine-protein kinase PAK 1 OS=Homo sapiens OX=9606 GN=PAK1 PE=1 SV=2	1.723	Up	0.004943	PAK1	60.646	42.9	142	19	10	2	2	0	2	5	3	2	4	0	4	7	3	2	4	3	7	4	2	3	0	1	9	9	8	4	4	3	8	6	9	6	4	8	4	11	9	8	8	14
Q13185	Chromobox protein homolog 3 OS=Homo sapiens OX=9606 GN=CBX3 PE=1 SV=4	1.916	Up	0.007496	CBX3	20.811	43.2	141	9	7	4	3	1	4	6	2	6	1	6	3	7	2	5	2	1	4	2	1	5	1	0	8	4	7	4	7	5	8	5	7	4	4	8	4	6	6	3	5	6
Q13190	Syntaxin-5 OS=Homo sapiens OX=9606 GN=STX5 PE=1 SV=2	2.238	Up	0.000119846	STX5	39.672	29	88	7	7	2	1	0	1	1	2	1	2	2	2	3	3	1	2	1	0	4	0	3	0	0	5	3	5	2	5	5	4	9	4	3	2	4	6	4	3	0	3	2
Q13228	Methanethiol oxidase OS=Homo sapiens OX=9606 GN=SELENBP1 PE=1 SV=2	0.383	Down	1.88491e-05	SELENBP1	52.39	82.2	576	31	31	25	19	25	12	39	20	28	17	25	12	23	13	28	22	18	34	15	17	11	25	0	7	9	15	11	16	14	4	8	10	11	17	18	8	26	24	29	20	30
Q13242	Serine/arginine-rich splicing factor 9 OS=Homo sapiens OX=9606 GN=SRSF9 PE=1 SV=1	3.835	Up	1.90031e-05	SRSF9	25.542	46.2	54	9	9	0	0	0	2	0	1	0	0	1	0	0	1	0	0	0	0	2	0	1	1	0	3	1	5	5	2	5	2	4	4	4	1	5	4	3	3	2	4	3
Q13243	Serine/arginine-rich splicing factor 5 OS=Homo sapiens OX=9606 GN=SRSF5 PE=1 SV=1	2.582	Up	0.028398	SRSF5	31.263	22.4	52	7	6	0	1	0	0	1	2	0	3	0	1	0	0	0	1	0	0	0	0	2	0	0	3	4	3	2	1	5	3	7	0	1	2	3	7	0	4	1	4	2
Q13247	Serine/arginine-rich splicing factor 6 OS=Homo sapiens OX=9606 GN=SRSF6 PE=1 SV=2	3.663	Up	2.0059e-05	SRSF6	39.586	20.1	24	8	5	1	0	0	0	0	1	0	1	0	0	0	0	1	0	0	0	0	1	0	0	0	2	2	2	1	2	2	1	1	1	0	0	3	2	4	5	1	5	4
Q13263	Transcription intermediary factor 1-beta OS=Homo sapiens OX=9606 GN=TRIM28 PE=1 SV=5	2.088	Up	0.033304	TRIM28	88.549	68.3	590	38	38	10	14	0	11	15	12	24	7	10	22	15	15	7	15	14	14	17	5	20	1	2	31	26	32	15	16	28	40	29	29	17	16	28	33	21	20	7	17	26
Q13283	Ras GTPase-activating protein-binding protein 1 OS=Homo sapiens OX=9606 GN=G3BP1 PE=1 SV=1	1.878	Up	0.0051598	G3BP1	52.164	48.5	330	19	17	8	8	1	9	8	4	8	7	11	7	12	8	5	6	4	9	9	9	10	2	1	16	14	19	12	12	12	15	16	17	9	7	17	18	12	9	6	12	12
Q13308	Inactive tyrosine-protein kinase 7 OS=Homo sapiens OX=9606 GN=PTK7 PE=1 SV=2	1.782	Up	0.0040593	PTK7	118.39	39.9	198	29	29	1	2	0	5	2	2	6	3	6	1	5	7	4	8	4	1	4	1	6	1	5	16	11	20	6	8	6	15	10	12	7	2	6	5	6	11	4	10	9
Q13310	Polyadenylate-binding protein 4 OS=Homo sapiens OX=9606 GN=PABPC4 PE=1 SV=1	2.117	Up	0.0168967	PABPC4	70.782	46.9	137	25	17	0	1	0	3	2	4	4	0	4	4	4	2	0	2	1	1	4	3	0	0	0	8	6	11	3	7	5	18	4	8	2	2	12	12	17	10	6	12	19
Q13315	Serine-protein kinase ATM OS=Homo sapiens OX=9606 GN=ATM PE=1 SV=4	2.295	Up	0.00128176	ATM	350.68	20.7	129	46	46	1	2	0	2	2	1	4	0	2	0	2	1	1	1	0	1	2	1	4	0	0	11	7	23	2	4	2	1	8	3	7	7	13	14	6	6	3	7	14
Q13330	Metastasis-associated protein MTA1 OS=Homo sapiens OX=9606 GN=MTA1 PE=1 SV=2	2.237	Up	0.002099	MTA1	80.785	22.9	41	12	10	0	0	0	0	0	0	1	0	0	1	0	0	0	1	0	0	1	1	1	0	0	4	3	3	1	0	2	8	2	2	2	0	3	5	2	3	0	5	5
Q13361	Microfibrillar-associated protein 5 OS=Homo sapiens OX=9606 GN=MFAP5 PE=1 SV=1	0.205	Down	2.3191e-05	MFAP5	19.611	18.5	125	3	3	6	5	6	4	5	3	6	3	4	5	9	7	5	7	4	5	4	2	3	3	1	2	0	1	4	5	0	3	3	2	3	3	2	0	3	3	3	3	3
Q13418	Integrin-linked protein kinase OS=Homo sapiens OX=9606 GN=ILK PE=1 SV=2	0.268	Down	6.3317e-07	ILK	51.419	52.7	445	18	18	21	17	3	11	19	12	12	19	9	15	23	20	18	22	19	23	18	14	8	2	1	8	8	15	9	20	7	6	11	13	10	15	8	9	18	17	10	13	18
Q13425	Beta-2-syntrophin OS=Homo sapiens OX=9606 GN=SNTB2 PE=1 SV=1	0.332	Down	6.6402e-07	SNTB2	57.949	52.4	231	22	22	13	7	0	6	12	7	7	7	5	9	13	10	8	13	9	15	8	5	5	0	0	5	4	6	5	8	4	6	5	5	8	8	6	2	21	15	8	15	18
Q13426	DNA repair protein XRCC4 OS=Homo sapiens OX=9606 GN=XRCC4 PE=1 SV=2	1.969	Up	0.0032379	XRCC4	38.286	21.4	17	5	5	0	0	0	0	0	1	1	0	1	0	2	0	0	0	0	0	0	0	0	0	0	2	1	3	0	1	0	2	1	1	0	0	1	0	2	0	0	0	2
Q13427	Peptidyl-prolyl cis-trans isomerase G OS=Homo sapiens OX=9606 GN=PPIG PE=1 SV=2	2.625	Up	0.0140195	PPIG	88.616	20	49	11	11	1	0	0	0	0	2	0	1	0	0	0	0	0	0	0	0	2	0	1	0	0	1	7	5	1	2	4	3	4	1	2	1	2	9	1	2	1	3	0
Q13428	Treacle protein OS=Homo sapiens OX=9606 GN=TCOF1 PE=1 SV=3	3.07	Up	0.000142912	TCOF1	152.1	27.1	151	28	28	3	0	0	2	3	0	2	1	2	1	4	3	2	0	0	2	2	2	4	1	0	17	8	9	4	2	9	7	6	13	9	2	16	15	8	11	3	10	8
Q13435	Splicing factor 3B subunit 2 OS=Homo sapiens OX=9606 GN=SF3B2 PE=1 SV=2	2.634	Up	0.0052581	SF3B2	100.23	47.8	322	39	39	3	3	1	7	3	5	6	5	3	6	2	3	2	4	4	4	4	3	9	1	0	26	21	28	12	13	25	10	24	22	7	6	21	29	8	16	7	14	18
Q13439	Golgin subfamily A member 4 OS=Homo sapiens OX=9606 GN=GOLGA4 PE=1 SV=1	3.026	Up	0.00111733	GOLGA4	261.14	31.8	220	57	57	0	1	0	1	1	4	2	0	2	8	4	2	0	0	0	2	1	2	6	0	0	17	23	29	6	6	19	4	36	12	8	2	12	10	15	11	4	13	16
Q13442	28 kDa heat- and acid-stable phosphoprotein OS=Homo sapiens OX=9606 GN=PDAP1 PE=1 SV=1	2.367	Up	0.0031163	PDAP1	20.63	42.5	95	8	8	1	3	0	3	0	1	1	2	2	3	5	1	1	4	2	2	2	2	5	1	0	4	5	6	2	2	4	3	3	5	4	2	6	8	4	4	0	5	5
Q13443	Disintegrin and metalloproteinase domain-containing protein 9 OS=Homo sapiens OX=9606 GN=ADAM9 PE=1 SV=1	1.512	Up	0.0028236	ADAM9	90.555	28.1	139	15	15	3	2	0	3	3	2	4	4	2	4	2	4	4	2	1	3	2	1	6	0	4	8	7	8	5	6	7	7	8	10	4	3	6	4	7	8	0	6	6
Q13459	Unconventional myosin-IXb OS=Homo sapiens OX=9606 GN=MYO9B PE=1 SV=3	1.551	Up	0.0473	MYO9B	243.4	22.6	177	34	33	8	1	0	2	2	0	7	0	3	1	8	1	0	3	4	3	2	5	5	0	0	14	3	18	3	14	2	6	11	17	5	8	10	11	17	9	1	13	13
Q13464	Rho-associated protein kinase 1 OS=Homo sapiens OX=9606 GN=ROCK1 PE=1 SV=1	0.606	Down	0.0043994	ROCK1	158.17	42.8	368	49	43	13	8	1	5	14	12	12	16	4	12	22	10	18	14	11	14	7	6	10	2	0	14	10	14	7	12	12	9	14	17	10	13	9	16	33	27	8	22	35
Q13488	V-type proton ATPase 116 kDa subunit a isoform 3 OS=Homo sapiens OX=9606 GN=TCIRG1 PE=1 SV=3	2.247	Up	0.000245	TCIRG1	92.967	25.5	167	15	14	1	2	0	8	2	2	5	5	4	3	2	3	3	3	2	2	5	3	6	0	7	10	7	9	3	7	8	17	8	8	2	8	8	4	6	7	1	9	8
Q13501	Sequestosome-1 OS=Homo sapiens OX=9606 GN=SQSTM1 PE=1 SV=1	2.893	Up	0.0027411	SQSTM1	47.687	54.5	92	13	13	1	1	0	1	5	1	4	1	3	1	3	1	1	1	1	3	1	3	1	2	1	10	1	7	1	3	3	3	14	6	3	1	4	0	9	3	0	5	6
Q13523	Serine/threonine-protein kinase PRP4 homolog OS=Homo sapiens OX=9606 GN=PRPF4B PE=1 SV=3	3.37	Up	0.00134466	PRPF4B	116.99	19.8	68	14	14	0	0	0	1	2	0	2	0	2	0	0	0	1	0	0	0	0	2	2	0	0	8	4	15	0	2	2	6	6	3	4	0	1	5	2	4	1	4	6
Q13542	Eukaryotic translation initiation factor 4E-binding protein 2 OS=Homo sapiens OX=9606 GN=EIF4EBP2 PE=1 SV=1	1.651	Up	0.047117	EIF4EBP2	12.939	61.7	52	3	3	1	1	0	2	0	3	1	2	2	1	1	1	0	2	0	1	0	0	2	0	0	1	5	4	2	2	3	0	2	3	2	2	4	2	1	1	0	2	1
Q13547	Histone deacetylase 1 OS=Homo sapiens OX=9606 GN=HDAC1 PE=1 SV=1	2.078	Up	0.0106174	HDAC1	55.102	62.4	217	22	16	3	3	0	2	7	1	12	1	3	3	5	2	2	3	2	5	3	5	3	1	0	24	7	23	3	10	11	21	9	14	3	2	15	9	9	8	0	5	13
Q13555	Calcium/calmodulin-dependent protein kinase type II subunit gamma OS=Homo sapiens OX=9606 GN=CAMK2G PE=1 SV=4	0.359	Down	0.00023518	CAMK2G	62.606	47.5	182	18	11	13	2	0	1	16	4	7	3	4	8	13	4	13	9	3	15	4	2	4	0	0	5	6	10	2	5	8	3	3	4	3	2	3	3	13	7	4	4	15
Q13572	Inositol-tetrakisphosphate 1-kinase OS=Homo sapiens OX=9606 GN=ITPK1 PE=1 SV=2	0.512	Down	0.000176437	ITPK1	45.621	38.9	63	10	10	1	1	0	0	5	0	1	1	2	1	6	4	4	1	1	7	0	2	2	0	0	4	1	1	1	4	3	2	3	0	2	1	1	1	7	3	3	2	7
Q13573	SNW domain-containing protein 1 OS=Homo sapiens OX=9606 GN=SNW1 PE=1 SV=1	5.19	Up	0.000101953	SNW1	61.494	35.4	45	12	12	0	0	0	0	0	0	1	0	0	0	1	0	0	0	0	0	0	0	0	0	0	6	5	7	1	2	5	3	1	3	0	0	2	8	3	2	0	2	1
Q13601	KRR1 small subunit processome component homolog OS=Homo sapiens OX=9606 GN=KRR1 PE=1 SV=4	1.583	Up	0.044938	KRR1	43.664	30.2	31	8	8	0	0	0	1	0	1	0	1	0	1	0	0	0	0	0	0	1	0	0	0	0	3	3	1	1	0	2	2	2	2	2	0	3	5	1	3	0	2	3
Q13614	Myotubularin-related protein 2 OS=Homo sapiens OX=9606 GN=MTMR2 PE=1 SV=4	0.617	Down	0.00116411	MTMR2	73.38	24.1	54	10	9	4	1	0	1	2	2	3	2	1	1	5	1	3	2	1	4	1	1	1	0	0	0	3	4	1	2	0	1	1	1	1	1	1	2	6	3	0	2	7
Q13627	Dual specificity tyrosine-phosphorylation-regulated kinase 1A OS=Homo sapiens OX=9606 GN=DYRK1A PE=1 SV=2	1.555	Up	0.038942	DYRK1A	85.583	11.4	20	6	4	0	0	0	0	1	0	1	0	0	0	0	0	0	2	0	0	0	0	0	0	0	2	4	3	0	0	0	2	1	0	0	0	0	4	2	1	0	0	2
Q13642	Four and a half LIM domains protein 1 OS=Homo sapiens OX=9606 GN=FHL1 PE=1 SV=4	0.218	Down	1.60968e-05	FHL1	36.263	48	354	19	19	17	12	12	7	18	12	8	30	9	13	16	10	13	18	12	12	13	2	10	14	3	2	7	8	9	12	2	7	9	6	10	14	6	1	14	14	14	11	14
Q13683	Integrin alpha-7 OS=Homo sapiens OX=9606 GN=ITGA7 PE=1 SV=3	0.13	Down	2.6375e-06	ITGA7	128.95	40.1	377	36	36	30	20	0	4	28	4	18	11	16	19	37	10	39	13	16	22	12	14	7	2	0	0	0	0	5	18	1	5	3	1	3	11	2	6	31	21	7	12	32
Q13685	Angio-associated migratory cell protein OS=Homo sapiens OX=9606 GN=AAMP PE=1 SV=2	1.797	Up	0.0032959	AAMP	46.75	40.1	70	11	11	2	0	0	0	4	1	4	0	1	0	3	1	0	2	0	4	2	1	1	0	0	5	4	5	2	2	5	0	6	3	2	1	4	5	4	3	0	3	7
Q13724	Mannosyl-oligosaccharide glucosidase OS=Homo sapiens OX=9606 GN=MOGS PE=1 SV=5	1.917	Up	0.0181986	MOGS	91.916	49.3	345	28	28	6	7	1	7	10	2	14	5	12	11	11	7	7	5	5	5	8	6	10	1	2	15	13	20	8	16	15	22	22	18	12	9	18	15	14	14	6	16	17
Q13751	Laminin subunit beta-3 OS=Homo sapiens OX=9606 GN=LAMB3 PE=1 SV=1	156.167	Up	0.00054461	LAMB3	129.57	55.2	173	45	44	0	0	0	1	1	0	0	0	0	1	0	0	0	0	0	0	0	0	4	0	37	27	2	7	2	14	6	12	4	51	1	0	3	0	3	4	1	7	5
Q13753	Laminin subunit gamma-2 OS=Homo sapiens OX=9606 GN=LAMC2 PE=1 SV=2	298.743	Up	0.0048442	LAMC2	130.97	44.4	188	38	38	0	0	0	0	0	0	0	0	0	0	0	0	0	0	0	0	0	0	4	0	45	25	0	7	3	17	4	25	7	50	0	0	1	0	3	0	4	5	3
Q13769	THO complex subunit 5 homolog OS=Homo sapiens OX=9606 GN=THOC5 PE=1 SV=2	3.887	Up	2.2873e-05	THOC5	78.507	35	71	15	15	0	1	0	0	1	0	1	1	0	2	1	0	0	0	0	0	1	1	2	0	0	7	3	9	1	6	4	8	3	8	1	1	4	5	1	1	2	1	1
Q13797	Integrin alpha-9 OS=Homo sapiens OX=9606 GN=ITGA9 PE=1 SV=2	0.188	Down	0.0098957	ITGA9	114.49	20.1	39	11	11	1	0	0	0	1	1	2	0	0	0	7	2	10	0	2	5	0	0	0	0	0	0	0	0	0	3	0	5	0	0	0	0	0	0	6	3	1	0	8
Q13813	"Spectrin alpha chain, non-erythrocytic 1 OS=Homo sapiens OX=9606 GN=SPTAN1 PE=1 SV=3"	0.635	Down	0.00022166	SPTAN1	284.54	70.1	3765	171	171	96	146	69	86	130	116	163	95	132	122	149	100	127	106	103	128	92	61	109	48	40	115	136	143	109	125	102	115	80	162	108	95	156	101	119	121	111	103	138
Q13838	Spliceosome RNA helicase DDX39B OS=Homo sapiens OX=9606 GN=DDX39B PE=1 SV=1	1.622	Up	0.0032221	DDX39B	48.991	56.8	435	26	15	14	7	4	8	14	12	15	10	13	12	14	5	8	10	7	11	9	10	13	5	6	27	13	21	9	21	16	20	11	21	10	9	33	17	17	13	11	11	18
Q13868	Exosome complex component RRP4 OS=Homo sapiens OX=9606 GN=EXOSC2 PE=1 SV=2	2.103	Up	0.000159219	EXOSC2	32.789	47.1	62	9	9	2	0	0	2	2	0	3	0	1	3	1	0	1	1	1	2	0	1	1	0	0	4	3	3	1	4	2	7	2	2	0	2	6	5	5	2	0	4	6
Q13884	Beta-1-syntrophin OS=Homo sapiens OX=9606 GN=SNTB1 PE=1 SV=3	0.304	Down	0.00022103	SNTB1	58.06	53.5	106	19	19	4	2	0	1	10	4	7	4	0	6	6	1	10	6	3	11	2	0	4	0	0	1	0	1	2	0	0	8	4	0	4	3	1	1	11	7	1	7	14
Q13885	Tubulin beta-2A chain OS=Homo sapiens OX=9606 GN=TUBB2A PE=1 SV=1	0.449	Down	0.020819	TUBB2A	49.906	79.1	35	28	2	2	0	1	0	1	1	1	1	1	1	2	1	1	1	1	2	1	0	1	0	0	2	1	2	1	1	1	1	1	2	1	1	1	1	24	20	20	17	26
Q13895	Bystin OS=Homo sapiens OX=9606 GN=BYSL PE=1 SV=3	4.252	Up	0.00111771	BYSL	49.601	37.8	53	11	11	0	0	0	1	0	0	2	0	0	0	0	0	0	0	0	0	1	0	0	0	0	7	2	7	1	0	1	6	3	6	0	0	6	10	3	1	1	1	2
Q13907	Isopentenyl-diphosphate Delta-isomerase 1 OS=Homo sapiens OX=9606 GN=IDI1 PE=1 SV=2	3.091	Up	0.0031421	IDI1	26.319	66.5	99	11	11	3	0	0	0	3	1	2	1	2	3	3	1	1	0	1	3	2	3	0	0	0	10	1	12	2	4	2	11	2	10	3	1	5	7	5	3	0	2	9
Q13951	Core-binding factor subunit beta OS=Homo sapiens OX=9606 GN=CBFB PE=1 SV=2	1.631	Up	0.0038974	CBFB	21.508	35.7	41	5	5	0	0	0	1	0	0	1	2	1	2	1	1	0	1	2	0	0	0	2	0	0	4	2	1	2	1	2	3	2	2	2	2	3	1	0	3	1	3	4
Q13976	cGMP-dependent protein kinase 1 OS=Homo sapiens OX=9606 GN=PRKG1 PE=1 SV=3	0.185	Down	3.6637e-06	PRKG1	76.364	35.8	183	18	18	11	13	0	1	10	7	6	9	7	10	16	8	14	10	9	9	7	5	2	0	0	0	0	1	7	8	0	0	0	1	4	7	1	0	15	15	1	7	14
Q14011	Cold-inducible RNA-binding protein OS=Homo sapiens OX=9606 GN=CIRBP PE=1 SV=1	1.766	Up	0.0059409	CIRBP	18.648	33.1	75	5	5	4	1	1	2	4	1	3	1	4	1	3	2	4	1	1	3	2	1	1	1	0	5	1	3	2	3	1	3	2	4	1	1	7	1	4	3	2	2	4
Q14116	Interleukin-18 OS=Homo sapiens OX=9606 GN=IL18 PE=1 SV=1	9.563	Up	0.0167442	IL18	22.326	42.5	29	4	4	0	0	0	1	0	0	1	0	0	0	1	1	0	1	1	1	1	0	1	0	0	6	1	2	0	4	0	1	1	3	0	1	1	0	2	0	1	1	1
Q14118	Dystroglycan OS=Homo sapiens OX=9606 GN=DAG1 PE=1 SV=2	0.421	Down	0.000144475	DAG1	97.44	28.9	255	21	21	13	7	1	2	15	8	11	9	2	8	18	7	18	8	8	14	3	3	4	9	1	5	3	7	6	9	6	15	4	3	7	6	9	6	16	10	13	9	18
Q14126	Desmoglein-2 OS=Homo sapiens OX=9606 GN=DSG2 PE=1 SV=2	7.83	Up	1.21e-06	DSG2	122.29	48.4	209	32	32	3	1	0	0	4	1	5	0	1	7	0	1	0	5	0	0	1	1	10	0	11	18	27	23	5	10	3	12	7	23	8	0	16	6	8	4	2	3	12
Q14134	Tripartite motif-containing protein 29 OS=Homo sapiens OX=9606 GN=TRIM29 PE=1 SV=2	11.281	Up	2.0095e-05	TRIM29	65.834	40.6	141	21	21	1	0	0	0	4	0	6	0	0	3	0	0	0	1	0	4	0	1	7	2	0	12	16	11	3	6	14	6	15	8	10	0	11	0	1	3	1	3	9
Q14149	MORC family CW-type zinc finger protein 3 OS=Homo sapiens OX=9606 GN=MORC3 PE=1 SV=3	3.118	Up	0.000140383	MORC3	107.11	26.2	63	16	16	0	1	0	0	0	0	3	0	0	1	0	0	0	0	0	0	1	0	1	0	0	9	7	6	1	3	7	1	3	0	2	2	6	9	3	5	0	5	3
Q14151	Scaffold attachment factor B2 OS=Homo sapiens OX=9606 GN=SAFB2 PE=1 SV=1	1.831	Up	0.0082225	SAFB2	107.47	29.3	124	22	11	1	2	1	1	3	4	4	3	2	4	1	2	2	2	0	1	2	0	2	0	0	10	5	12	4	5	5	6	6	8	4	2	10	10	6	7	3	4	10
Q14157	Ubiquitin-associated protein 2-like OS=Homo sapiens OX=9606 GN=UBAP2L PE=1 SV=2	3.567	Up	2.4906e-05	UBAP2L	114.53	35.7	223	22	22	3	1	0	4	5	1	5	1	3	6	12	1	3	0	1	4	2	1	4	4	0	17	12	24	3	14	18	10	9	16	4	1	17	17	13	7	3	9	13
Q14166	Tubulin--tyrosine ligase-like protein 12 OS=Homo sapiens OX=9606 GN=TTLL12 PE=1 SV=2	1.76	Up	0.00050183	TTLL12	74.403	61.2	378	28	28	12	7	1	8	12	4	16	3	11	8	15	5	9	9	6	15	5	7	8	6	4	19	13	23	5	10	17	18	17	25	10	7	25	18	18	13	10	11	18
Q14195	Dihydropyrimidinase-related protein 3 OS=Homo sapiens OX=9606 GN=DPYSL3 PE=1 SV=1	0.245	Down	2.731e-06	DPYSL3	61.963	75.6	1002	28	24	48	41	18	28	50	27	29	36	29	34	55	36	51	38	39	49	28	27	29	8	10	20	14	24	18	42	4	30	27	28	21	32	19	13	25	23	20	21	23
Q14247	Src substrate cortactin OS=Homo sapiens OX=9606 GN=CTTN PE=1 SV=2	2.003	Up	0.0068013	CTTN	61.585	43.1	310	19	19	9	8	2	7	4	10	4	5	8	8	12	8	9	5	1	6	1	5	16	12	2	15	19	16	11	13	16	16	11	13	7	3	16	12	16	12	14	11	16
Q14257	Reticulocalbin-2 OS=Homo sapiens OX=9606 GN=RCN2 PE=1 SV=1	1.957	Up	0.027662	RCN2	36.876	53.6	157	16	16	0	2	1	2	4	2	5	2	5	8	10	1	4	2	2	4	1	1	1	1	1	10	4	12	2	5	13	15	4	12	2	3	8	8	7	7	6	5	9
Q14258	E3 ubiquitin/ISG15 ligase TRIM25 OS=Homo sapiens OX=9606 GN=TRIM25 PE=1 SV=2	1.591	Up	0.024764	TRIM25	70.973	67.3	422	32	32	12	8	0	13	12	4	15	10	9	5	12	10	5	11	3	9	11	7	19	1	3	22	20	29	8	18	23	19	23	14	15	7	19	26	18	20	5	18	21
Q14315	Filamin-C OS=Homo sapiens OX=9606 GN=FLNC PE=1 SV=3	0.136	Down	6.7554e-07	FLNC	291.02	70.1	2094	141	126	154	75	24	37	138	45	77	101	49	60	139	85	139	120	96	156	74	64	51	10	5	11	7	16	30	94	3	13	36	24	21	77	33	30	129	101	75	78	125
Q14320	Protein FAM50A OS=Homo sapiens OX=9606 GN=FAM50A PE=1 SV=2	2.611	Up	0.0176567	FAM50A	40.241	32.2	56	8	8	1	0	0	0	2	0	3	0	3	0	1	0	0	0	0	0	0	0	2	0	0	12	0	6	0	2	4	8	1	2	1	2	2	4	3	2	1	3	5
Q14331	Protein FRG1 OS=Homo sapiens OX=9606 GN=FRG1 PE=1 SV=1	2.027	Up	0.030503	FRG1	29.172	30.6	29	6	6	0	0	0	1	0	0	1	1	0	0	0	1	0	0	0	0	1	1	1	0	0	3	0	2	1	1	3	2	1	1	1	1	1	5	2	2	0	2	1
Q14376	UDP-glucose 4-epimerase OS=Homo sapiens OX=9606 GN=GALE PE=1 SV=2	1.971	Up	0.00066239	GALE	38.281	59.8	153	12	12	4	0	0	2	3	5	5	2	5	6	6	2	2	4	1	8	4	2	2	2	4	6	7	14	4	8	5	5	3	10	5	2	12	3	8	4	2	6	11
Q14432	"cGMP-inhibited 3',5'-cyclic phosphodiesterase A OS=Homo sapiens OX=9606 GN=PDE3A PE=1 SV=3"	0.437	Down	0.0106825	PDE3A	124.98	11.4	30	8	8	1	0	0	1	0	2	6	0	2	3	2	0	2	0	1	0	0	0	1	0	0	0	0	3	2	0	0	2	0	0	0	1	1	0	2	3	0	2	4
Q14444	Caprin-1 OS=Homo sapiens OX=9606 GN=CAPRIN1 PE=1 SV=2	1.869	Up	0.0050593	CAPRIN1	78.365	25	129	11	11	5	3	0	1	4	5	3	3	3	4	3	1	2	1	2	2	3	1	5	2	1	11	5	10	3	3	6	6	7	7	1	2	7	7	6	6	2	4	6
Q14451	Growth factor receptor-bound protein 7 OS=Homo sapiens OX=9606 GN=GRB7 PE=1 SV=2	0.662	Down	0.030161	GRB7	59.68	36.3	32	13	13	0	0	0	0	0	0	0	0	0	5	0	0	0	0	0	0	0	0	0	0	0	3	1	7	0	0	12	2	0	1	0	0	1	0	2	1	2	2	2
Q14498	RNA-binding protein 39 OS=Homo sapiens OX=9606 GN=RBM39 PE=1 SV=2	2.086	Up	0.00085616	RBM39	59.379	41.3	268	18	16	7	5	0	9	6	4	8	5	5	7	5	7	3	8	5	4	8	7	10	1	1	17	9	17	8	8	11	16	12	15	8	8	13	11	8	8	4	10	11
Q14515	SPARC-like protein 1 OS=Homo sapiens OX=9606 GN=SPARCL1 PE=1 SV=2	0.449	Down	0.0108235	SPARCL1	75.207	33.4	131	15	15	7	2	3	1	7	1	11	2	5	9	8	4	10	5	6	8	4	2	2	3	1	0	0	2	4	6	0	1	0	7	0	3	7	0	11	9	10	4	10
Q14517	Protocadherin Fat 1 OS=Homo sapiens OX=9606 GN=FAT1 PE=1 SV=2	3.054	Up	0.0052219	FAT1	506.27	6.8	43	18	18	0	0	0	0	0	1	0	0	0	2	0	0	0	0	0	0	0	0	3	0	0	8	2	3	0	3	2	5	0	8	2	0	4	0	1	3	1	0	3
Q14558	Phosphoribosyl pyrophosphate synthase-associated protein 1 OS=Homo sapiens OX=9606 GN=PRPSAP1 PE=1 SV=2	1.549	Up	0.035462	PRPSAP1	39.393	48.9	133	12	11	6	6	1	1	4	1	3	4	2	3	6	3	4	2	1	3	2	4	1	2	0	4	10	9	5	6	6	4	6	7	1	5	6	5	10	7	3	3	9
Q14562	ATP-dependent RNA helicase DHX8 OS=Homo sapiens OX=9606 GN=DHX8 PE=1 SV=1	2.334	Up	3.7041e-05	DHX8	139.31	22.5	49	20	19	0	0	0	0	0	0	1	0	0	1	0	0	0	0	0	0	1	0	1	0	0	10	2	4	0	0	7	2	7	1	1	1	3	7	4	3	2	4	5
Q14566	DNA replication licensing factor MCM6 OS=Homo sapiens OX=9606 GN=MCM6 PE=1 SV=1	6.805	Up	0.00024099	MCM6	92.888	48.7	228	34	33	0	0	0	0	9	0	2	0	1	12	2	0	0	0	0	0	5	5	0	0	0	31	3	16	5	10	20	28	18	20	4	4	8	25	12	7	1	4	18
Q14573	"Inositol 1,4,5-trisphosphate receptor type 3 OS=Homo sapiens OX=9606 GN=ITPR3 PE=1 SV=2"	3.663	Up	0.000121906	ITPR3	304.1	33	276	54	51	3	0	0	2	6	2	6	0	3	1	3	1	2	2	2	2	3	2	2	0	2	35	16	27	3	21	28	17	12	34	4	2	12	21	13	6	6	6	18
Q14574	Desmocollin-3 OS=Homo sapiens OX=9606 GN=DSC3 PE=1 SV=3	5.698	Up	0.03034	DSC3	99.968	35.6	54	21	18	0	0	0	0	2	0	0	0	0	1	0	0	0	0	0	0	0	1	2	0	6	16	4	2	0	0	0	7	5	8	0	0	0	0	0	0	1	2	9
Q14624	Inter-alpha-trypsin inhibitor heavy chain H4 OS=Homo sapiens OX=9606 GN=ITIH4 PE=1 SV=4	0.611	Down	0.0154381	ITIH4	103.36	43.8	702	39	36	23	21	37	21	26	12	37	15	33	9	23	20	26	16	14	24	18	21	19	34	18	22	3	26	22	28	8	25	10	29	15	13	24	10	29	24	35	20	29
Q14642	Inositol polyphosphate-5-phosphatase A OS=Homo sapiens OX=9606 GN=INPP5A PE=1 SV=1	0.564	Down	0.0079154	INPP5A	47.819	25.7	40	8	8	4	0	0	0	3	2	3	1	0	1	3	1	4	1	2	2	1	1	3	0	0	0	1	1	0	0	0	0	0	3	0	0	3	0	5	5	2	2	6
Q14643	"Inositol 1,4,5-trisphosphate receptor type 1 OS=Homo sapiens OX=9606 GN=ITPR1 PE=1 SV=3"	0.37	Down	0.0020997	ITPR1	313.93	30.1	434	58	52	25	10	0	3	31	7	25	14	10	13	27	13	34	21	16	30	11	9	9	0	0	10	5	14	10	16	2	5	8	9	11	12	17	7	40	19	6	12	41
Q14651	Plastin-1 OS=Homo sapiens OX=9606 GN=PLS1 PE=1 SV=2	2.815	Up	0.0009003	PLS1	70.253	57.4	94	27	22	1	0	0	0	0	5	0	1	0	4	1	0	0	2	0	2	0	2	2	1	0	10	8	11	3	5	9	6	2	3	2	0	11	3	13	9	3	5	7
Q14657	EKC/KEOPS complex subunit LAGE3 OS=Homo sapiens OX=9606 GN=LAGE3 PE=1 SV=2	2.157	Up	0.00029712	LAGE3	14.804	27.3	45	2	2	0	1	0	0	1	0	1	1	1	0	2	0	1	1	1	2	1	1	1	0	0	3	2	3	1	3	2	3	2	3	3	0	2	3	2	1	0	0	2
Q14669	E3 ubiquitin-protein ligase TRIP12 OS=Homo sapiens OX=9606 GN=TRIP12 PE=1 SV=1	1.88	Up	0.006738	TRIP12	220.43	27.5	192	36	36	2	1	0	0	4	2	7	0	2	4	5	2	4	4	1	3	4	4	6	0	0	23	12	18	2	6	6	11	13	12	8	4	9	13	13	14	3	9	18
Q14671	Pumilio homolog 1 OS=Homo sapiens OX=9606 GN=PUM1 PE=1 SV=3	4.276	Up	0.0003971	PUM1	126.47	24	71	18	17	0	0	0	0	1	0	2	0	0	0	1	0	0	0	0	1	0	1	1	0	0	7	4	8	0	4	5	7	2	11	1	0	11	4	7	5	2	4	6
Q14677	Clathrin interactor 1 OS=Homo sapiens OX=9606 GN=CLINT1 PE=1 SV=1	1.813	Up	0.00061918	CLINT1	68.259	25.3	242	14	14	6	6	0	5	6	8	7	6	4	7	7	4	2	8	5	5	5	2	8	4	3	13	13	13	9	9	10	8	8	10	9	9	13	10	8	8	3	9	7
Q14678	KN motif and ankyrin repeat domain-containing protein 1 OS=Homo sapiens OX=9606 GN=KANK1 PE=1 SV=3	0.582	Down	0.031237	KANK1	147.29	15.9	57	13	12	5	1	0	0	3	2	1	0	0	2	5	0	3	5	0	5	3	0	0	0	0	3	9	3	0	0	0	0	0	0	1	0	4	2	7	6	1	1	9
Q14684	Ribosomal RNA processing protein 1 homolog B OS=Homo sapiens OX=9606 GN=RRP1B PE=1 SV=3	2.872	Up	0.0180013	RRP1B	84.427	24.5	26	12	12	0	0	0	0	0	0	0	0	0	0	0	0	0	0	0	0	0	0	0	0	0	2	2	5	0	0	0	2	2	1	1	0	0	11	2	1	1	1	2
Q14690	Protein RRP5 homolog OS=Homo sapiens OX=9606 GN=PDCD11 PE=1 SV=3	6.714	Up	0.00023958	PDCD11	208.7	26.3	83	35	34	0	0	0	0	1	0	1	0	0	0	0	0	0	0	0	0	0	1	1	0	0	8	6	14	0	0	2	7	11	4	4	0	3	20	4	5	1	5	8
Q14692	Ribosome biogenesis protein BMS1 homolog OS=Homo sapiens OX=9606 GN=BMS1 PE=1 SV=1	2.944	Up	0.0003238	BMS1	145.81	14.7	46	13	13	0	0	0	0	0	0	0	0	0	1	0	1	0	0	0	0	0	0	1	0	0	4	7	5	0	0	3	2	3	5	1	0	5	8	1	3	0	2	2
Q14696	LRP chaperone MESD OS=Homo sapiens OX=9606 GN=MESD PE=1 SV=2	1.735	Up	0.036899	MESD	26.076	42.3	65	7	7	1	1	1	2	2	0	1	2	1	4	2	1	1	2	1	1	2	1	2	1	1	4	4	4	1	2	4	3	3	2	1	1	3	3	2	3	2	3	5
Q14714	Sarcospan OS=Homo sapiens OX=9606 GN=SSPN PE=2 SV=3	0.304	Down	0.00024268	SSPN	26.618	12.8	35	2	2	0	1	2	0	2	1	0	3	2	2	3	1	3	2	1	1	1	1	1	1	0	0	0	1	0	2	0	0	1	0	2	1	0	0	2	2	2	1	2
Q14746	Conserved oligomeric Golgi complex subunit 2 OS=Homo sapiens OX=9606 GN=COG2 PE=1 SV=1	1.781	Up	0.00188167	COG2	83.207	32.1	84	15	15	1	0	0	2	0	1	3	0	3	4	1	1	1	0	0	1	2	0	2	0	0	8	3	8	3	5	10	2	4	3	2	2	5	7	6	5	0	6	3
Q14764	Major vault protein OS=Homo sapiens OX=9606 GN=MVP PE=1 SV=4	1.596	Up	0.038456	MVP	99.326	55.7	833	38	38	26	24	7	12	31	11	32	20	29	25	27	16	24	21	21	27	19	25	19	9	34	38	22	38	18	37	25	43	29	33	18	23	30	20	26	25	14	21	27
Q14789	Golgin subfamily B member 1 OS=Homo sapiens OX=9606 GN=GOLGB1 PE=1 SV=2	2.097	Up	0.0169212	GOLGB1	376.01	41.5	611	105	105	3	5	0	10	4	13	12	2	14	18	11	9	1	0	3	3	10	6	13	0	0	47	34	44	12	51	39	21	51	46	16	15	47	51	25	33	8	37	35
Q14790	Caspase-8 OS=Homo sapiens OX=9606 GN=CASP8 PE=1 SV=1	1.825	Up	0.0114649	CASP8	55.391	43.2	52	14	14	1	0	0	0	1	0	3	0	1	1	2	0	0	0	0	0	0	0	0	0	0	5	3	9	0	3	4	0	3	7	0	1	5	3	4	3	0	3	4
Q14802	FXYD domain-containing ion transport regulator 3 OS=Homo sapiens OX=9606 GN=FXYD3 PE=1 SV=1	4.836	Up	0.030197	FXYD3	9.2628	21.8	25	1	1	0	0	0	0	1	0	0	0	0	2	0	0	0	0	0	1	0	1	1	1	0	2	2	1	2	2	2	0	2	1	2	0	2	0	1	1	0	1	1
Q14839	Chromodomain-helicase-DNA-binding protein 4 OS=Homo sapiens OX=9606 GN=CHD4 PE=1 SV=2	3.061	Up	0.00084035	CHD4	218	43.1	467	65	52	6	3	0	3	9	4	19	0	10	13	9	3	2	5	0	5	5	4	11	0	0	45	22	42	5	19	33	45	27	45	12	6	30	25	26	19	8	14	28
Q14894	Ketimine reductase mu-crystallin OS=Homo sapiens OX=9606 GN=CRYM PE=1 SV=1	0.132	Down	0.0043353	CRYM	33.775	40.8	48	8	8	2	0	0	0	1	5	1	4	0	0	2	3	1	6	2	5	3	1	0	1	0	0	0	0	3	1	0	3	0	1	0	1	1	1	4	5	0	2	5
Q14956	Transmembrane glycoprotein NMB OS=Homo sapiens OX=9606 GN=GPNMB PE=1 SV=2	4.45	Up	0.029176	GPNMB	63.922	18.4	17	8	8	0	0	0	0	0	0	1	0	1	0	0	0	1	0	0	0	0	0	0	0	0	0	0	1	0	1	0	2	1	0	0	1	1	7	0	2	0	1	0
Q14966	Zinc finger protein 638 OS=Homo sapiens OX=9606 GN=ZNF638 PE=1 SV=2	2.484	Up	0.00162298	ZNF638	220.62	19.3	92	26	26	1	0	0	0	1	2	2	0	1	2	1	0	0	0	1	1	2	1	4	0	0	10	7	12	1	1	5	7	10	4	3	0	2	11	5	3	2	3	10
Q14978	Nucleolar and coiled-body phosphoprotein 1 OS=Homo sapiens OX=9606 GN=NOLC1 PE=1 SV=2	3.587	Up	0.00023594	NOLC1	73.602	14.2	27	8	8	1	0	0	0	0	0	1	0	0	1	0	0	0	0	0	0	0	0	0	1	0	2	0	2	0	1	1	2	3	2	1	0	5	4	3	1	3	2	2
Q14997	Proteasome activator complex subunit 4 OS=Homo sapiens OX=9606 GN=PSME4 PE=1 SV=2	7.94	Up	2.0224e-05	PSME4	211.33	25.7	94	32	32	0	0	0	0	0	0	0	0	0	0	0	0	0	0	0	0	1	1	1	0	0	10	8	6	1	1	6	9	17	20	1	1	4	7	6	4	1	5	5
Q14BN4	Sarcolemmal membrane-associated protein OS=Homo sapiens OX=9606 GN=SLMAP PE=1 SV=1	0.132	Down	2.1955e-05	SLMAP	95.197	49.9	359	44	44	17	5	2	5	24	10	9	18	2	11	17	10	25	21	16	35	16	9	5	10	0	12	2	6	5	15	6	3	7	4	5	12	12	3	29	13	18	10	31
Q14C86	GTPase-activating protein and VPS9 domain-containing protein 1 OS=Homo sapiens OX=9606 GN=GAPVD1 PE=1 SV=2	1.957	Up	0.0042768	GAPVD1	164.98	23.9	156	25	25	1	2	2	2	4	3	4	0	2	1	5	2	2	3	3	3	4	4	7	5	0	14	6	8	4	7	4	9	9	8	3	5	5	15	7	11	9	4	8
Q14CX7	"N-alpha-acetyltransferase 25, NatB auxiliary subunit OS=Homo sapiens OX=9606 GN=NAA25 PE=1 SV=1"	2.649	Up	0.00052123	NAA25	112.29	19.8	87	17	17	0	0	0	0	2	0	2	0	1	2	3	0	1	1	0	3	0	2	1	0	1	11	5	8	1	1	9	8	7	7	2	0	4	5	5	0	1	4	7
Q15007	Pre-mRNA-splicing regulator WTAP OS=Homo sapiens OX=9606 GN=WTAP PE=1 SV=2	2.319	Up	7.8763e-05	WTAP	44.243	33.3	71	9	9	1	1	0	1	3	1	5	0	0	3	2	1	1	0	1	1	1	1	4	0	0	6	2	3	2	4	6	3	5	4	2	1	3	3	4	4	2	4	5
Q15020	Squamous cell carcinoma antigen recognized by T-cells 3 OS=Homo sapiens OX=9606 GN=SART3 PE=1 SV=1	2.035	Up	0.0122441	SART3	109.93	41.6	346	31	31	0	6	0	7	7	8	13	6	6	13	6	3	5	7	2	4	12	2	11	0	0	17	19	21	13	15	24	22	21	16	15	11	13	21	14	15	3	16	22
Q15021	Condensin complex subunit 1 OS=Homo sapiens OX=9606 GN=NCAPD2 PE=1 SV=3	14.926	Up	0.0025773	NCAPD2	157.18	32.5	66	30	30	0	0	0	0	0	0	0	0	0	0	0	0	0	0	0	0	0	0	0	0	0	20	0	0	0	0	1	11	5	14	0	0	1	14	1	1	1	0	6
Q15024	Exosome complex component RRP42 OS=Homo sapiens OX=9606 GN=EXOSC7 PE=1 SV=3	1.961	Up	0.00104191	EXOSC7	31.821	50.2	78	11	11	0	0	0	0	1	0	1	2	0	2	1	0	0	3	1	1	1	3	2	0	0	5	5	7	1	2	4	8	3	7	4	1	7	6	1	4	2	2	3
Q15029	116 kDa U5 small nuclear ribonucleoprotein component OS=Homo sapiens OX=9606 GN=EFTUD2 PE=1 SV=1	1.977	Up	0.00124013	EFTUD2	109.43	63.4	578	43	41	11	11	0	10	19	7	19	14	15	18	21	8	14	10	8	13	12	7	14	3	3	33	24	36	13	28	25	35	25	30	17	15	30	30	23	20	12	19	26
Q15042	Rab3 GTPase-activating protein catalytic subunit OS=Homo sapiens OX=9606 GN=RAB3GAP1 PE=1 SV=3	1.848	Up	0.027578	RAB3GAP1	110.52	42.8	129	30	30	4	3	0	1	3	0	5	0	6	0	7	0	1	3	1	2	1	1	1	0	1	12	9	16	1	4	7	6	7	10	2	1	10	4	14	9	1	8	15
Q15056	Eukaryotic translation initiation factor 4H OS=Homo sapiens OX=9606 GN=EIF4H PE=1 SV=5	1.578	Up	0.025523	EIF4H	27.385	19.4	86	4	4	1	3	2	3	1	2	2	3	2	3	2	3	2	3	5	2	3	0	3	3	1	3	2	4	3	3	3	3	3	2	3	3	2	3	3	3	2	3	4
Q15061	WD repeat-containing protein 43 OS=Homo sapiens OX=9606 GN=WDR43 PE=1 SV=3	5.132	Up	1.67923e-05	WDR43	74.89	34	89	16	16	1	0	0	0	0	1	1	0	0	0	1	0	0	0	0	1	3	0	2	0	0	12	2	11	1	1	4	9	6	11	4	0	7	11	2	3	1	5	6
Q15102	Platelet-activating factor acetylhydrolase IB subunit gamma OS=Homo sapiens OX=9606 GN=PAFAH1B3 PE=1 SV=1	2.28	Up	0.0049383	PAFAH1B3	25.734	69.7	189	11	11	5	4	5	2	4	1	5	2	4	10	4	1	3	2	1	4	3	5	5	7	0	9	5	14	4	8	11	14	3	13	6	2	14	9	6	6	6	4	7
Q15111	Inactive phospholipase C-like protein 1 OS=Homo sapiens OX=9606 GN=PLCL1 PE=1 SV=3	0.248	Down	0.0094015	PLCL1	122.73	11.1	20	8	8	0	0	0	0	3	5	1	0	0	0	3	0	1	0	4	1	0	0	0	0	0	0	0	0	1	0	0	1	0	0	0	0	0	0	5	1	1	0	5
Q15113	Procollagen C-endopeptidase enhancer 1 OS=Homo sapiens OX=9606 GN=PCOLCE PE=1 SV=2	0.588	Down	0.008395	PCOLCE	47.972	64.1	342	20	20	11	10	10	10	13	11	10	10	26	10	14	11	13	15	11	9	11	9	7	6	7	5	6	11	11	12	1	16	8	8	8	11	4	7	15	14	13	12	19
Q15119	"[Pyruvate dehydrogenase (acetyl-transferring)] kinase isozyme 2, mitochondrial OS=Homo sapiens OX=9606 GN=PDK2 PE=1 SV=2"	0.34	Down	0.00034208	PDK2	46.153	45	71	10	10	2	1	0	0	7	9	2	1	2	4	5	2	5	2	2	7	1	1	1	0	0	1	3	0	0	2	3	1	0	2	1	1	2	1	5	2	0	2	9
Q15121	Astrocytic phosphoprotein PEA-15 OS=Homo sapiens OX=9606 GN=PEA15 PE=1 SV=2	0.544	Down	0.0169247	PEA15	15.04	70.8	246	8	8	10	6	7	3	11	6	13	6	11	6	11	6	9	6	6	12	5	5	5	8	5	8	3	10	3	9	5	6	6	12	6	6	11	4	7	5	6	4	6
Q15124	Phosphoglucomutase-like protein 5 OS=Homo sapiens OX=9606 GN=PGM5 PE=1 SV=2	0.147	Down	4.3123e-06	PGM5	62.224	71.3	682	32	32	45	24	15	7	44	18	24	37	8	28	42	29	50	34	33	44	22	24	18	9	0	0	7	2	13	36	0	1	11	10	11	27	9	0	27	22	21	16	28
Q15125	"3-beta-hydroxysteroid-Delta(8),Delta(7)-isomerase OS=Homo sapiens OX=9606 GN=EBP PE=1 SV=3"	2.586	Up	0.03264	EBP	26.352	12.2	56	2	2	0	0	0	1	1	2	2	1	1	2	3	1	1	0	2	1	2	2	1	0	2	4	2	3	1	3	3	3	2	3	2	1	2	2	1	1	2	1	2
Q15181	Inorganic pyrophosphatase OS=Homo sapiens OX=9606 GN=PPA1 PE=1 SV=2	1.552	Up	0.0091383	PPA1	32.66	77.5	544	21	21	19	11	5	11	18	13	23	15	17	8	20	11	17	10	11	15	10	13	14	11	4	31	15	31	14	20	16	28	22	25	11	10	29	16	17	13	15	13	16
Q15185	Prostaglandin E synthase 3 OS=Homo sapiens OX=9606 GN=PTGES3 PE=1 SV=1	1.627	Up	0.0039634	PTGES3	18.697	55	133	7	7	5	4	3	3	5	3	3	3	5	4	3	2	2	3	4	1	3	2	3	2	3	7	5	6	2	6	6	7	7	3	5	4	3	6	5	4	3	5	5
Q15223	Nectin-1 OS=Homo sapiens OX=9606 GN=NECTIN1 PE=1 SV=3	2.705	Up	0.022681	NECTIN1	57.157	17.8	42	5	5	1	0	0	0	0	0	1	1	1	0	0	1	0	1	0	2	0	1	3	0	0	4	4	3	2	1	3	1	1	3	3	0	5	0	2	1	1	0	1
Q15233	Non-POU domain-containing octamer-binding protein OS=Homo sapiens OX=9606 GN=NONO PE=1 SV=4	2.002	Up	0.020218	NONO	54.231	49.9	441	21	21	7	11	2	13	8	8	10	6	11	15	12	10	7	12	8	8	13	5	12	4	1	26	21	24	13	14	27	19	18	19	14	12	29	22	15	13	7	10	14
Q15269	Periodic tryptophan protein 2 homolog OS=Homo sapiens OX=9606 GN=PWP2 PE=2 SV=2	3.39	Up	0.00124152	PWP2	102.45	24.4	44	16	16	0	0	0	0	0	0	2	0	0	0	0	0	0	0	0	0	1	0	1	0	0	3	1	6	0	0	0	5	6	4	0	0	3	12	2	2	0	0	2
Q15287	RNA-binding protein with serine-rich domain 1 OS=Homo sapiens OX=9606 GN=RNPS1 PE=1 SV=1	2.136	Up	0.032955	RNPS1	34.208	17.7	50	3	3	0	0	0	2	0	1	2	1	0	0	1	2	0	2	1	0	1	0	2	0	0	4	2	5	2	0	3	3	4	4	1	2	2	3	0	1	0	2	1
Q15293	Reticulocalbin-1 OS=Homo sapiens OX=9606 GN=RCN1 PE=1 SV=1	1.92	Up	0.0181023	RCN1	38.89	70.7	303	19	19	6	5	7	6	8	7	14	10	4	8	15	8	3	5	4	1	1	1	8	13	3	21	10	24	7	15	9	15	11	16	7	7	15	9	14	8	12	10	16
Q15392	Delta(24)-sterol reductase OS=Homo sapiens OX=9606 GN=DHCR24 PE=1 SV=2	11.046	Up	0.00092094	DHCR24	60.101	35.1	77	15	15	0	0	0	0	1	0	0	0	0	1	0	0	0	1	0	0	1	0	0	0	1	17	0	5	0	10	11	3	4	11	1	0	1	9	2	2	3	2	3
Q15393	Splicing factor 3B subunit 3 OS=Homo sapiens OX=9606 GN=SF3B3 PE=1 SV=4	1.828	Up	0.0013554	SF3B3	135.58	52.8	522	44	44	10	11	1	8	14	8	17	8	12	17	9	8	8	10	5	11	11	8	12	3	4	30	25	31	17	14	30	35	26	28	17	11	32	31	20	23	10	18	23
Q15397	Pumilio homolog 3 OS=Homo sapiens OX=9606 GN=PUM3 PE=1 SV=3	3.53	Up	0.0050558	PUM3	73.584	29.6	49	14	14	0	0	0	0	1	1	3	0	0	0	0	0	0	0	0	0	0	1	0	0	0	9	2	7	0	3	1	2	3	6	0	0	3	7	1	3	1	1	7
Q15404	Ras suppressor protein 1 OS=Homo sapiens OX=9606 GN=RSU1 PE=1 SV=3	0.252	Down	6.4091e-07	RSU1	31.54	58.5	182	13	13	12	6	1	2	14	4	2	8	5	8	12	6	14	8	9	10	5	6	3	3	0	4	3	3	5	6	0	1	3	4	2	5	4	4	11	8	4	8	12
Q15417	Calponin-3 OS=Homo sapiens OX=9606 GN=CNN3 PE=1 SV=1	0.594	Down	0.026761	CNN3	36.413	55.3	241	12	11	5	14	1	11	6	8	7	4	11	15	19	11	8	3	3	6	2	6	6	4	1	6	5	9	2	16	8	5	9	9	3	4	7	7	9	9	7	9	11
Q15418	Ribosomal protein S6 kinase alpha-1 OS=Homo sapiens OX=9606 GN=RPS6KA1 PE=1 SV=2	2	Up	0.00118143	RPS6KA1	82.722	52.4	171	29	23	4	0	0	2	2	4	5	1	2	6	4	3	1	1	1	2	3	3	3	0	1	15	5	16	4	8	15	12	10	12	5	4	9	8	9	6	5	9	12
Q15424	Scaffold attachment factor B1 OS=Homo sapiens OX=9606 GN=SAFB PE=1 SV=4	2.39	Up	2.7052e-09	SAFB	102.64	27.4	171	22	10	2	4	2	3	3	2	5	5	3	7	4	3	4	1	2	2	3	1	7	2	0	11	8	10	6	9	7	7	7	11	8	4	10	8	10	9	6	8	16
Q15428	Splicing factor 3A subunit 2 OS=Homo sapiens OX=9606 GN=SF3A2 PE=1 SV=2	3.869	Up	0.00035566	SF3A2	49.255	19.2	77	6	6	2	0	0	0	1	0	2	1	1	1	3	2	2	1	2	0	1	0	1	2	0	6	3	5	3	6	3	7	3	7	1	1	7	3	4	3	3	3	4
Q15437	Protein transport protein Sec23B OS=Homo sapiens OX=9606 GN=SEC23B PE=1 SV=2	2.216	Up	0.0036952	SEC23B	86.478	57.1	272	29	25	2	1	0	4	3	7	13	1	8	8	4	2	2	2	2	5	11	6	5	0	0	13	14	16	4	11	17	17	17	21	5	8	24	19	11	8	2	9	9
Q15459	Splicing factor 3A subunit 1 OS=Homo sapiens OX=9606 GN=SF3A1 PE=1 SV=1	2.125	Up	0.00184258	SF3A1	88.885	38.3	436	27	27	11	6	0	6	12	10	20	5	16	11	13	9	9	4	10	13	12	10	16	3	1	24	14	28	12	16	13	18	18	25	12	12	23	24	17	14	7	14	20
Q15493	Regucalcin OS=Homo sapiens OX=9606 GN=RGN PE=1 SV=1	0.305	Down	0.0098636	RGN	33.252	42.5	52	11	11	1	1	0	0	3	4	1	2	1	0	9	3	3	2	3	4	1	1	2	0	0	0	1	1	0	1	0	1	0	0	0	2	5	0	6	7	3	1	7
Q15532	Protein SSXT OS=Homo sapiens OX=9606 GN=SS18 PE=1 SV=3	1.882	Up	0.02486	SS18	45.929	10.5	13	3	3	0	0	0	0	0	0	0	0	0	0	0	0	0	0	0	0	1	1	1	0	0	1	2	2	0	0	2	0	1	0	1	0	0	1	2	1	1	0	2
Q15555	Microtubule-associated protein RP/EB family member 2 OS=Homo sapiens OX=9606 GN=MAPRE2 PE=1 SV=1	0.6	Down	0.0027193	MAPRE2	37.031	27.8	81	7	6	6	2	1	2	4	2	3	1	2	2	8	2	2	3	2	3	2	2	2	2	0	3	0	5	1	4	1	3	1	3	2	3	1	1	6	5	3	4	6
Q15637	Splicing factor 1 OS=Homo sapiens OX=9606 GN=SF1 PE=1 SV=4	1.85	Up	7.7391e-05	SF1	68.329	34.9	144	18	18	2	3	1	3	2	3	6	4	5	3	3	2	1	3	2	2	1	4	2	1	0	11	5	11	3	4	8	7	5	9	2	5	11	10	7	5	2	6	9
Q15643	Thyroid receptor-interacting protein 11 OS=Homo sapiens OX=9606 GN=TRIP11 PE=1 SV=3	2.196	Up	0.0020019	TRIP11	227.58	29.8	168	41	41	1	1	0	1	1	3	5	0	5	5	2	0	0	1	1	1	6	2	7	0	0	17	9	15	1	7	4	4	22	18	4	3	3	19	8	11	2	10	11
Q15650	Activating signal cointegrator 1 OS=Homo sapiens OX=9606 GN=TRIP4 PE=1 SV=4	2.085	Up	0.00109689	TRIP4	66.145	34.1	44	11	11	0	0	0	1	0	0	2	0	0	0	1	0	0	0	0	1	0	1	2	0	0	7	5	6	0	3	4	1	2	4	1	0	3	0	2	3	1	3	2
Q15661	Tryptase alpha/beta-1 OS=Homo sapiens OX=9606 GN=TPSAB1 PE=1 SV=1	0.312	Down	0.0032982	TPSAB1	30.515	63.3	266	15	15	10	4	9	2	20	3	23	6	8	5	11	8	14	10	6	13	11	5	6	8	0	7	5	8	10	6	6	4	7	9	9	6	6	1	11	6	10	6	13
Q15738	"Sterol-4-alpha-carboxylate 3-dehydrogenase, decarboxylating OS=Homo sapiens OX=9606 GN=NSDHL PE=1 SV=2"	2.85	Up	0.0081007	NSDHL	41.9	61.7	152	15	15	5	0	0	0	9	0	6	0	6	2	5	1	5	0	0	7	0	2	1	1	1	12	6	9	2	12	11	9	7	13	2	3	10	5	9	4	3	3	12
Q15746	"Myosin light chain kinase, smooth muscle OS=Homo sapiens OX=9606 GN=MYLK PE=1 SV=4"	0.174	Down	1.8918e-06	MYLK	210.71	44.9	997	71	71	50	38	18	20	60	32	32	33	11	36	68	39	55	39	45	82	33	26	31	17	1	12	8	31	16	49	3	7	23	12	17	31	19	3	48	39	33	29	50
Q15758	Neutral amino acid transporter B(0) OS=Homo sapiens OX=9606 GN=SLC1A5 PE=1 SV=2	2.48	Up	0.00077949	SLC1A5	56.598	24.8	91	10	10	0	2	0	2	1	4	2	2	0	4	2	2	3	2	3	1	1	2	4	0	1	5	6	4	4	3	7	7	3	3	3	3	3	2	3	5	1	4	4
Q15772	Striated muscle preferentially expressed protein kinase OS=Homo sapiens OX=9606 GN=SPEG PE=1 SV=4	0.336	Down	0.026145	SPEG	354.28	2.1	7	5	5	2	0	0	0	0	0	0	0	0	0	0	0	0	2	0	1	0	0	0	0	0	0	0	1	0	0	0	0	0	0	0	0	0	1	2	0	0	0	2
Q15773	Myeloid leukemia factor 2 OS=Homo sapiens OX=9606 GN=MLF2 PE=1 SV=1	2.074	Up	0.0023363	MLF2	28.147	32.3	20	5	5	1	0	0	0	0	0	0	0	0	0	2	0	0	0	0	0	0	0	0	0	0	3	1	2	0	0	1	4	3	1	0	0	0	2	2	0	0	1	3
Q15785	Mitochondrial import receptor subunit TOM34 OS=Homo sapiens OX=9606 GN=TOMM34 PE=1 SV=2	3.853	Up	0.00075696	TOMM34	34.559	55.7	107	13	13	1	2	0	0	1	4	3	3	2	5	1	1	1	1	0	2	1	0	5	0	0	6	7	3	5	3	13	6	5	7	4	1	4	10	7	7	2	4	6
Q15800	Methylsterol monooxygenase 1 OS=Homo sapiens OX=9606 GN=MSMO1 PE=1 SV=1	3.096	Up	0.02766	MSMO1	35.215	18.4	37	4	4	0	0	0	0	0	0	1	1	1	1	1	1	1	1	0	1	1	0	1	1	1	2	1	3	1	1	3	2	1	3	1	1	3	2	1	1	0	0	2
Q15833	Syntaxin-binding protein 2 OS=Homo sapiens OX=9606 GN=STXBP2 PE=1 SV=2	2.039	Up	4.9697e-09	STXBP2	66.452	49.2	287	21	21	10	4	0	5	8	4	13	4	6	5	5	3	3	3	6	5	5	8	6	6	4	22	8	22	5	14	9	18	10	17	7	11	19	12	14	9	10	8	14
Q15848	Adiponectin OS=Homo sapiens OX=9606 GN=ADIPOQ PE=1 SV=1	0.546	Down	0.0022849	ADIPOQ	26.413	29.5	103	4	4	2	3	5	3	4	2	4	2	6	3	5	3	6	2	2	5	2	3	2	5	3	1	1	5	3	2	1	5	2	1	3	3	3	1	3	3	3	2	3
Q15904	V-type proton ATPase subunit S1 OS=Homo sapiens OX=9606 GN=ATP6AP1 PE=1 SV=2	2.298	Up	0.00068043	ATP6AP1	52.025	21.3	43	8	8	0	0	0	1	0	1	0	1	0	1	1	0	0	1	0	0	0	0	0	0	0	5	1	3	2	1	6	4	5	3	1	2	1	3	1	1	1	3	3
Q15942	Zyxin OS=Homo sapiens OX=9606 GN=ZYX PE=1 SV=1	0.471	Down	0.00046423	ZYX	61.277	61.2	541	24	24	24	14	9	11	15	12	11	17	16	21	37	15	18	19	15	24	13	8	10	20	5	22	12	20	14	20	14	13	14	24	12	15	15	12	22	19	14	15	21
Q16134	"Electron transfer flavoprotein-ubiquinone oxidoreductase, mitochondrial OS=Homo sapiens OX=9606 GN=ETFDH PE=1 SV=2"	0.568	Down	0.024342	ETFDH	68.495	52.8	174	18	18	5	3	0	2	5	8	4	4	4	5	10	1	9	4	5	15	2	4	4	0	1	7	10	9	1	8	5	7	3	3	4	3	17	2	9	9	1	3	8
Q16181	Septin-7 OS=Homo sapiens OX=9606 GN=SEPTIN7 PE=1 SV=2	0.644	Down	0.0051846	SEPTIN7	50.679	64.1	505	30	29	19	12	6	10	20	8	23	10	22	13	27	12	18	14	11	20	9	6	10	6	4	20	17	30	12	23	11	18	12	21	10	8	29	14	25	15	16	18	25
Q16363	Laminin subunit alpha-4 OS=Homo sapiens OX=9606 GN=LAMA4 PE=1 SV=4	0.545	Down	0.0033023	LAMA4	202.52	44.8	1026	61	61	54	26	8	20	52	17	43	31	39	24	54	26	59	28	27	49	21	37	32	11	18	24	8	40	25	44	17	32	14	44	18	29	43	12	51	30	24	30	51
Q16513	Serine/threonine-protein kinase N2 OS=Homo sapiens OX=9606 GN=PKN2 PE=1 SV=1	2.556	Up	0.00145715	PKN2	112.03	37.2	97	26	26	1	0	0	0	3	2	1	0	0	6	2	0	0	1	1	0	0	0	2	0	0	7	11	13	2	1	10	1	5	7	2	0	7	12	9	9	4	7	9
Q16527	Cysteine and glycine-rich protein 2 OS=Homo sapiens OX=9606 GN=CSRP2 PE=1 SV=3	0.605	Down	0.035779	CSRP2	20.954	59.1	155	11	11	5	4	0	4	4	7	5	6	5	8	8	3	8	4	5	5	4	0	0	2	2	5	3	5	6	12	2	4	8	4	5	3	5	4	6	5	2	5	5
Q16555	Dihydropyrimidinase-related protein 2 OS=Homo sapiens OX=9606 GN=DPYSL2 PE=1 SV=1	0.497	Down	4.28e-05	DPYSL2	62.293	68.7	732	26	23	20	26	11	21	27	23	25	25	27	25	31	24	29	23	26	21	22	17	19	12	6	18	17	31	24	21	14	18	19	21	26	25	19	19	20	19	17	18	21
Q16585	Beta-sarcoglycan OS=Homo sapiens OX=9606 GN=SGCB PE=1 SV=1	0.187	Down	2.07e-05	SGCB	34.776	53.8	96	12	12	7	7	0	0	8	2	5	4	4	7	9	3	6	6	2	7	3	1	1	0	0	0	0	0	1	5	0	0	0	1	1	3	1	2	8	10	3	5	9
Q16611	Bcl-2 homologous antagonist/killer OS=Homo sapiens OX=9606 GN=BAK1 PE=1 SV=1	2.109	Up	0.0187368	BAK1	23.408	63	50	8	8	1	0	0	0	2	0	2	0	2	1	1	0	2	0	0	2	0	1	2	0	1	6	1	3	1	3	1	4	2	4	1	1	4	2	3	1	1	0	6
Q16619	Cardiotrophin-1 OS=Homo sapiens OX=9606 GN=CTF1 PE=1 SV=1	0.275	Down	0.0079769	CTF1	21.227	45.8	32	5	5	2	0	0	0	2	0	0	3	0	0	5	2	1	2	3	4	1	0	0	0	0	0	2	1	0	2	2	0	0	0	0	0	0	0	4	2	0	0	4
Q16629	Serine/arginine-rich splicing factor 7 OS=Homo sapiens OX=9606 GN=SRSF7 PE=1 SV=1	1.794	Up	0.0068833	SRSF7	27.366	28.2	63	7	6	1	2	1	1	2	3	1	1	0	2	2	1	1	2	2	0	1	0	2	2	0	1	2	5	2	2	3	3	1	5	3	1	5	3	4	3	3	3	5
Q16630	Cleavage and polyadenylation specificity factor subunit 6 OS=Homo sapiens OX=9606 GN=CPSF6 PE=1 SV=2	1.958	Up	0.0020762	CPSF6	59.209	27.9	139	13	12	3	0	0	5	3	1	6	4	3	5	5	4	4	3	4	5	3	4	3	1	2	8	3	5	5	3	10	6	6	4	4	2	8	7	6	4	4	7	6
Q16637	Survival motor neuron protein OS=Homo sapiens OX=9606 GN=SMN1 PE=1 SV=1	2.513	Up	0.0072636	SMN1	31.848	35.4	23	6	6	0	1	0	0	0	0	0	0	0	1	1	0	0	0	0	0	0	0	1	0	0	3	1	3	0	0	2	2	1	3	0	0	2	2	2	1	0	0	3
Q16647	Prostacyclin synthase OS=Homo sapiens OX=9606 GN=PTGIS PE=1 SV=1	0.211	Down	1.89789e-05	PTGIS	57.103	54.2	440	19	19	28	15	1	15	30	9	18	17	18	16	24	16	26	25	19	34	15	15	7	0	1	3	2	6	7	19	0	5	10	5	11	17	2	4	16	14	5	13	17
Q16658	Fascin OS=Homo sapiens OX=9606 GN=FSCN1 PE=1 SV=3	2.369	Up	0.00076095	FSCN1	54.529	74.8	622	36	36	15	18	7	15	20	11	17	9	25	24	16	11	16	8	7	7	14	8	16	6	16	37	16	43	16	26	21	33	22	52	15	16	20	19	24	18	17	16	27
Q16666	Gamma-interferon-inducible protein 16 OS=Homo sapiens OX=9606 GN=IFI16 PE=1 SV=3	1.649	Up	0.0028555	IFI16	88.255	45.1	385	32	32	6	10	0	10	16	4	15	5	10	8	12	9	6	6	10	4	7	10	15	0	4	33	23	23	11	14	12	17	23	18	8	10	12	14	18	20	11	21	22
Q16706	Alpha-mannosidase 2 OS=Homo sapiens OX=9606 GN=MAN2A1 PE=1 SV=2	1.591	Up	0.04262	MAN2A1	131.14	41.4	224	31	31	1	2	0	7	1	4	11	4	11	2	5	5	3	2	3	1	5	5	6	0	4	12	6	21	9	13	3	13	13	15	9	8	11	9	16	11	4	14	11
Q16719	Kynureninase OS=Homo sapiens OX=9606 GN=KYNU PE=1 SV=1	2.666	Up	0.0047013	KYNU	52.351	48.2	119	18	18	1	1	0	7	2	5	2	3	0	1	1	0	0	2	2	0	0	4	11	0	0	13	15	2	5	8	0	4	13	6	2	5	3	1	6	6	1	11	7
Q16740	"ATP-dependent Clp protease proteolytic subunit, mitochondrial OS=Homo sapiens OX=9606 GN=CLPP PE=1 SV=1"	1.967	Up	0.00020035	CLPP	30.18	36.5	64	8	8	1	1	0	1	0	0	1	1	2	3	2	2	2	1	1	0	2	2	2	0	0	4	3	3	3	3	3	2	3	4	1	2	5	4	2	2	2	2	2
Q16775	"Hydroxyacylglutathione hydrolase, mitochondrial OS=Homo sapiens OX=9606 GN=HAGH PE=1 SV=2"	0.607	Down	0.0057973	HAGH	33.805	51	302	11	11	10	6	8	5	11	13	9	10	7	6	13	14	14	12	10	13	5	5	10	8	0	7	9	8	6	13	6	8	10	8	9	10	8	11	9	8	10	7	8
Q16850	Lanosterol 14-alpha demethylase OS=Homo sapiens OX=9606 GN=CYP51A1 PE=1 SV=3	2.168	Up	0.035058	CYP51A1	56.805	31	53	11	11	0	0	0	0	0	2	0	0	0	2	1	1	0	1	1	0	1	0	0	0	0	1	4	2	1	1	6	4	4	7	2	1	8	3	1	2	2	0	3
Q16853	Membrane primary amine oxidase OS=Homo sapiens OX=9606 GN=AOC3 PE=1 SV=3	0.137	Down	2.0616e-06	AOC3	84.621	50.1	782	24	21	37	39	18	18	45	18	36	33	29	43	50	27	51	32	30	44	25	21	11	16	4	0	6	2	16	32	0	11	12	14	13	24	22	3	20	17	15	13	20
Q16875	"6-phosphofructo-2-kinase/fructose-2,6-bisphosphatase 3 OS=Homo sapiens OX=9606 GN=PFKFB3 PE=1 SV=1"	8.76	Up	0.0068582	PFKFB3	59.608	34.8	27	14	11	0	0	0	0	0	0	0	0	0	0	0	0	0	0	0	0	0	0	0	0	0	3	0	3	0	1	1	12	3	1	0	1	0	2	3	3	1	4	1
Q16881	"Thioredoxin reductase 1, cytoplasmic OS=Homo sapiens OX=9606 GN=TXNRD1 PE=1 SV=3"	0.444	Down	0.00135546	TXNRD1	70.905	45	457	23	22	25	13	2	13	18	6	12	15	10	14	23	13	18	19	22	29	11	13	11	7	9	9	6	15	8	17	8	21	17	8	10	15	7	13	17	13	7	9	19
Q17RN3	Protein FAM98C OS=Homo sapiens OX=9606 GN=FAM98C PE=2 SV=1	1.653	Up	0.042101	FAM98C	37.329	33.5	40	9	9	1	0	0	0	1	3	1	0	0	1	2	0	0	0	0	2	1	0	1	0	0	1	8	4	0	0	4	3	3	1	0	0	3	0	4	2	2	1	5
Q1KMD3	Heterogeneous nuclear ribonucleoprotein U-like protein 2 OS=Homo sapiens OX=9606 GN=HNRNPUL2 PE=1 SV=1	1.536	Up	0.0112249	HNRNPUL2	85.104	44.7	411	32	32	9	6	3	9	9	8	13	7	11	11	11	9	11	9	9	9	8	9	11	5	6	17	19	23	11	16	17	20	20	21	16	13	18	17	17	17	8	14	22
Q29RF7	Sister chromatid cohesion protein PDS5 homolog A OS=Homo sapiens OX=9606 GN=PDS5A PE=1 SV=1	2.346	Up	0.0061757	PDS5A	150.83	37.4	272	35	32	2	2	0	4	2	3	12	0	3	8	6	3	1	2	4	6	3	5	3	0	0	24	11	20	3	19	20	26	10	21	12	5	16	16	11	9	2	10	15
Q2NL82	Pre-rRNA-processing protein TSR1 homolog OS=Homo sapiens OX=9606 GN=TSR1 PE=1 SV=1	3.406	Up	1.5716e-06	TSR1	91.809	23.4	71	14	14	0	0	0	1	1	0	0	0	0	0	0	0	0	1	0	0	0	0	2	0	0	8	4	10	1	1	5	9	7	6	3	0	5	7	3	1	1	5	5
Q2TAL8	Glutamine-rich protein 1 OS=Homo sapiens OX=9606 GN=QRICH1 PE=1 SV=1	2.426	Up	0.00022186	QRICH1	86.435	22.9	68	11	11	0	1	0	0	0	0	2	0	0	2	0	1	0	2	0	0	1	0	3	0	0	5	3	5	2	2	6	8	5	4	4	2	5	5	4	4	0	5	3
Q2TAY7	WD40 repeat-containing protein SMU1 OS=Homo sapiens OX=9606 GN=SMU1 PE=1 SV=2	2.037	Up	0.0086049	SMU1	57.543	46.6	166	16	16	3	2	0	1	3	0	7	2	3	7	4	5	5	2	2	2	1	2	6	0	0	13	7	13	8	6	10	7	10	8	7	1	6	13	7	9	2	5	10
Q2UY09	Collagen alpha-1(XXVIII) chain OS=Homo sapiens OX=9606 GN=COL28A1 PE=2 SV=2	0.419	Down	0.037276	COL28A1	116.66	13.5	42	10	10	4	5	0	0	4	0	5	0	1	3	1	0	5	0	4	5	1	0	0	0	0	0	0	0	1	3	0	0	0	0	0	0	0	0	7	6	0	0	7
Q32MZ4	Leucine-rich repeat flightless-interacting protein 1 OS=Homo sapiens OX=9606 GN=LRRFIP1 PE=1 SV=2	1.613	Up	0.0111232	LRRFIP1	89.252	51.2	395	36	35	13	6	3	14	9	7	13	8	6	17	6	5	11	7	4	11	7	9	11	10	3	20	19	23	10	15	20	7	17	28	12	16	21	7	24	12	12	16	22
Q32P41	tRNA (guanine(37)-N1)-methyltransferase OS=Homo sapiens OX=9606 GN=TRMT5 PE=1 SV=2	1.89	Up	0.031021	TRMT5	58.246	25.5	28	9	9	0	0	0	0	0	0	0	0	0	0	0	0	0	0	0	0	0	0	0	0	0	3	0	5	0	3	1	1	1	7	0	0	5	2	1	1	0	0	2
Q3SY69	Mitochondrial 10-formyltetrahydrofolate dehydrogenase OS=Homo sapiens OX=9606 GN=ALDH1L2 PE=1 SV=2	0.637	Down	0.02804	ALDH1L2	101.74	33.2	127	23	19	7	2	0	6	5	1	6	3	11	3	8	5	2	3	4	6	5	1	4	0	0	1	0	6	1	11	0	2	13	2	1	5	0	3	9	14	2	11	13
Q3ZCQ8	Mitochondrial import inner membrane translocase subunit TIM50 OS=Homo sapiens OX=9606 GN=TIMM50 PE=1 SV=2	2.047	Up	0.0028197	TIMM50	39.646	26.3	135	7	7	3	3	0	2	2	5	5	2	3	5	4	2	4	3	4	6	2	2	5	0	0	4	4	7	6	4	8	8	6	7	2	2	7	8	3	5	2	4	5
Q460N5	Protein mono-ADP-ribosyltransferase PARP14 OS=Homo sapiens OX=9606 GN=PARP14 PE=1 SV=3	2.651	Up	6.0319e-05	PARP14	202.8	30	121	40	40	1	0	0	0	4	0	4	0	4	0	5	0	1	1	0	0	2	3	4	0	0	23	4	7	0	10	4	8	11	5	1	2	7	10	8	7	1	5	10
Q4G0J3	La-related protein 7 OS=Homo sapiens OX=9606 GN=LARP7 PE=1 SV=1	2.102	Up	0.00098428	LARP7	66.898	30.1	98	15	15	0	0	0	0	1	1	3	1	1	2	0	1	0	1	1	0	2	0	2	0	0	9	11	9	1	3	10	6	4	6	2	1	12	8	4	4	3	5	4
Q4G0N4	"NAD kinase 2, mitochondrial OS=Homo sapiens OX=9606 GN=NADK2 PE=1 SV=2"	0.611	Down	0.0102794	NADK2	49.432	41.2	157	13	13	4	2	0	0	6	3	3	6	4	5	2	3	6	7	7	5	9	2	2	0	0	5	6	9	2	9	8	2	7	1	6	7	10	9	7	7	1	7	10
Q4G0X4	BTB/POZ domain-containing protein KCTD21 OS=Homo sapiens OX=9606 GN=KCTD21 PE=1 SV=1	0.386	Down	0.0027977	KCTD21	29.643	21.9	14	3	3	1	0	0	0	0	0	0	0	1	1	1	0	1	1	1	3	0	1	0	0	0	0	0	1	0	2	0	0	0	0	0	0	0	0	2	2	0	0	2
Q4G148	Glucoside xylosyltransferase 1 OS=Homo sapiens OX=9606 GN=GXYLT1 PE=1 SV=2	1.6	Up	0.031424	GXYLT1	50.566	9.5	18	3	3	1	0	0	1	0	0	0	0	1	1	0	0	0	0	0	0	0	1	0	0	0	1	1	1	0	1	1	1	2	1	1	1	1	1	2	1	1	2	2
Q4L180	Filamin A-interacting protein 1-like OS=Homo sapiens OX=9606 GN=FILIP1L PE=1 SV=2	0.304	Down	7.9018e-05	FILIP1L	130.38	33.7	184	28	28	13	8	0	5	5	5	8	5	2	9	32	9	9	7	7	10	6	0	4	1	0	4	0	2	4	12	0	0	3	2	2	6	4	0	20	14	1	12	16
Q4V328	GRIP1-associated protein 1 OS=Homo sapiens OX=9606 GN=GRIPAP1 PE=1 SV=2	1.71	Up	0.00184159	GRIPAP1	96.004	39.5	150	25	25	2	5	0	3	3	3	4	1	1	7	3	2	0	3	1	1	2	1	7	0	0	7	12	10	3	8	14	2	12	6	10	4	5	8	13	14	5	13	13
Q53EP0	Fibronectin type III domain-containing protein 3B OS=Homo sapiens OX=9606 GN=FNDC3B PE=1 SV=2	2.092	Up	0.0056839	FNDC3B	132.89	30.3	100	19	19	2	1	0	5	2	0	2	0	4	2	4	1	0	0	0	0	2	2	1	0	0	9	2	7	2	8	4	6	8	12	1	1	6	6	3	2	0	7	5
Q53FV1	ORM1-like protein 2 OS=Homo sapiens OX=9606 GN=ORMDL2 PE=1 SV=2	1.89	Up	0.00064482	ORMDL2	17.363	26.8	48	3	3	1	1	0	1	1	1	2	1	2	1	0	1	2	2	1	1	1	1	1	0	1	3	1	3	1	2	2	3	1	3	1	1	3	2	2	2	0	2	2
Q53GG5	PDZ and LIM domain protein 3 OS=Homo sapiens OX=9606 GN=PDLIM3 PE=1 SV=1	0.323	Down	0.00051665	PDLIM3	39.232	51.6	380	16	16	22	12	5	7	18	13	8	23	5	11	27	21	18	21	17	15	14	4	10	14	1	8	4	7	9	19	0	3	9	5	6	14	7	3	15	12	10	9	15
Q53GS9	U4/U6.U5 tri-snRNP-associated protein 2 OS=Homo sapiens OX=9606 GN=USP39 PE=1 SV=2	2.001	Up	0.025398	USP39	65.38	33.5	117	14	14	2	2	0	3	3	1	4	2	1	2	3	3	4	2	2	2	3	0	1	0	0	10	4	7	3	2	5	9	6	8	1	5	8	9	4	3	2	3	8
Q53H96	Pyrroline-5-carboxylate reductase 3 OS=Homo sapiens OX=9606 GN=PYCR3 PE=1 SV=3	1.867	Up	0.0026636	PYCR3	28.663	30.7	46	6	6	0	0	0	1	2	0	1	0	1	1	1	1	1	1	0	1	1	2	0	1	0	4	2	2	1	3	3	3	2	4	2	0	3	2	2	2	0	3	3
Q53TN4	Cytochrome b reductase 1 OS=Homo sapiens OX=9606 GN=CYBRD1 PE=1 SV=1	0.443	Down	0.00053913	CYBRD1	31.641	18.5	78	5	5	3	2	3	1	4	0	5	3	3	3	3	4	6	2	4	2	2	1	2	4	0	1	0	4	3	3	0	2	2	2	1	1	2	0	3	3	3	2	3
Q56VL3	OCIA domain-containing protein 2 OS=Homo sapiens OX=9606 GN=OCIAD2 PE=1 SV=1	3.152	Up	0.00029811	OCIAD2	16.953	57.8	67	9	9	1	0	0	1	1	3	2	1	1	1	3	1	0	0	0	1	1	0	3	0	1	3	2	4	2	3	6	3	2	9	4	1	2	5	3	2	2	2	4
Q58FF8	Putative heat shock protein HSP 90-beta 2 OS=Homo sapiens OX=9606 GN=HSP90AB2P PE=1 SV=2	2.247	Up	0.0147046	HSP90AB2P	44.348	28.3	84	16	3	3	2	1	3	3	3	3	2	3	0	3	3	2	3	2	3	3	0	3	1	2	3	3	3	3	3	2	3	2	3	3	2	4	2	9	7	6	6	11
Q5BJD5	Transmembrane protein 41B OS=Homo sapiens OX=9606 GN=TMEM41B PE=1 SV=1	2.819	Up	0.00046152	TMEM41B	32.513	6.5	37	1	1	0	0	0	0	1	1	1	0	2	2	2	0	1	1	0	1	1	1	1	0	0	2	2	2	0	1	2	3	2	2	1	1	2	2	1	1	0	0	1
Q5BKZ1	DBIRD complex subunit ZNF326 OS=Homo sapiens OX=9606 GN=ZNF326 PE=1 SV=2	3.289	Up	0.006936	ZNF326	65.653	32.6	101	15	15	0	1	0	3	0	1	1	0	1	2	1	2	0	3	1	0	4	1	4	0	0	10	3	5	1	1	12	11	6	7	2	2	1	15	5	4	2	6	5
Q5EBM0	"UMP-CMP kinase 2, mitochondrial OS=Homo sapiens OX=9606 GN=CMPK2 PE=1 SV=3"	2.485	Up	0.00189507	CMPK2	49.447	54.3	77	15	15	0	3	0	2	1	1	0	0	1	1	1	2	0	3	0	1	2	1	1	0	0	4	8	10	1	3	4	8	8	1	2	1	2	5	3	6	1	7	5
Q5H9R7	Serine/threonine-protein phosphatase 6 regulatory subunit 3 OS=Homo sapiens OX=9606 GN=PPP6R3 PE=1 SV=2	1.648	Up	0.0112027	PPP6R3	97.668	41.1	183	28	28	6	1	0	2	4	2	9	1	4	2	4	2	2	5	3	5	3	3	3	4	0	14	14	10	5	11	5	7	15	11	2	4	14	6	12	4	5	9	11
Q5HYK7	SH3 domain-containing protein 19 OS=Homo sapiens OX=9606 GN=SH3D19 PE=1 SV=2	0.398	Down	0.0042222	SH3D19	86.524	19	27	9	9	1	4	0	1	0	0	1	2	2	0	5	5	1	2	0	0	0	0	1	0	0	0	0	1	0	0	0	0	0	0	0	1	0	0	3	6	0	5	3
Q5J8M3	ER membrane protein complex subunit 4 OS=Homo sapiens OX=9606 GN=EMC4 PE=1 SV=2	1.532	Up	0.00173652	EMC4	20.086	40.4	39	5	5	0	1	0	1	1	1	1	2	1	1	1	0	0	0	0	2	1	1	1	0	0	3	2	2	1	1	2	2	2	2	1	2	2	2	3	4	2	2	3
Q5JRA6	Transport and Golgi organization protein 1 homolog OS=Homo sapiens OX=9606 GN=MIA3 PE=1 SV=1	1.593	Up	0.0114172	MIA3	213.7	30.3	285	44	44	1	3	0	4	3	4	9	6	5	7	7	4	2	5	6	6	5	2	5	0	0	12	26	33	7	13	15	11	14	15	8	6	19	22	14	17	3	19	20
Q5JTH9	RRP12-like protein OS=Homo sapiens OX=9606 GN=RRP12 PE=1 SV=2	5.257	Up	0.0046009	RRP12	143.7	29.4	125	28	28	0	0	0	0	3	0	4	0	0	3	2	1	0	0	0	1	1	1	1	0	0	17	7	14	0	1	3	11	10	10	3	0	12	20	7	5	2	4	11
Q5JTV8	Torsin-1A-interacting protein 1 OS=Homo sapiens OX=9606 GN=TOR1AIP1 PE=1 SV=2	1.519	Up	0.021239	TOR1AIP1	66.248	47.7	262	21	20	4	10	1	9	2	5	12	8	7	9	6	9	5	4	7	5	7	3	5	2	3	13	12	13	6	9	12	7	13	12	9	7	14	12	14	12	5	12	15
Q5K651	Sterile alpha motif domain-containing protein 9 OS=Homo sapiens OX=9606 GN=SAMD9 PE=1 SV=1	2.962	Up	0.0079428	SAMD9	184.28	29.5	77	30	30	0	0	0	0	0	0	4	0	1	0	1	0	0	0	0	0	0	2	3	0	4	18	2	9	0	5	0	1	10	12	1	2	0	2	9	5	2	1	10
Q5QJ74	Tubulin-specific chaperone cofactor E-like protein OS=Homo sapiens OX=9606 GN=TBCEL PE=1 SV=2	0.572	Down	0.0023762	TBCEL	48.194	18.2	59	6	6	3	2	0	2	3	3	3	0	1	1	5	2	2	2	3	2	0	2	2	0	0	2	0	4	1	4	0	2	4	0	2	1	0	1	6	5	2	3	4
Q5QJE6	Deoxynucleotidyltransferase terminal-interacting protein 2 OS=Homo sapiens OX=9606 GN=DNTTIP2 PE=1 SV=2	2.303	Up	0.047316	DNTTIP2	84.468	21.7	29	10	10	0	0	0	0	0	0	0	0	0	0	0	0	0	0	0	0	0	0	0	0	0	3	1	6	0	0	2	1	4	1	1	0	2	8	0	2	0	1	1
Q5RKV6	Exosome complex component MTR3 OS=Homo sapiens OX=9606 GN=EXOSC6 PE=1 SV=1	2.653	Up	0.0023041	EXOSC6	28.235	24.3	26	5	5	1	0	0	1	0	0	0	0	0	2	0	0	0	0	0	0	0	0	1	0	0	3	2	1	2	1	2	2	2	1	1	1	0	3	1	2	0	2	2
Q5SNT2	Transmembrane protein 201 OS=Homo sapiens OX=9606 GN=TMEM201 PE=1 SV=1	4.489	Up	9.7825e-07	TMEM201	72.235	20.6	47	12	12	0	0	0	0	1	0	1	0	0	1	1	0	0	0	0	0	0	0	3	0	0	3	5	1	1	2	4	3	1	4	3	0	5	8	0	2	0	2	2
Q5SRE5	Nucleoporin NUP188 homolog OS=Homo sapiens OX=9606 GN=NUP188 PE=1 SV=1	2.726	Up	0.00020024	NUP188	196.04	24.4	109	31	31	0	1	0	0	0	0	0	0	0	2	1	0	1	1	0	0	0	1	1	0	0	15	11	10	2	1	14	8	5	13	4	2	6	10	8	7	2	6	9
Q5SRE7	Phytanoyl-CoA dioxygenase domain-containing protein 1 OS=Homo sapiens OX=9606 GN=PHYHD1 PE=1 SV=2	0.406	Down	0.00134174	PHYHD1	32.41	28.9	58	6	6	3	3	0	1	4	5	3	4	4	1	2	2	0	2	3	2	3	2	3	0	0	1	3	1	1	1	0	0	0	0	1	1	0	2	5	4	3	3	4
Q5SY16	Polynucleotide 5'-hydroxyl-kinase NOL9 OS=Homo sapiens OX=9606 GN=NOL9 PE=1 SV=1	2.543	Up	0.0114012	NOL9	79.322	33.3	36	13	13	0	0	0	0	0	0	4	0	0	0	0	0	0	0	0	0	0	0	1	0	0	4	1	8	0	0	0	3	1	3	1	0	6	4	5	1	1	3	5
Q5T013	Putative hydroxypyruvate isomerase OS=Homo sapiens OX=9606 GN=HYI PE=1 SV=2	0.433	Down	0.0033407	HYI	30.405	37.5	62	7	7	1	3	1	0	8	1	1	2	2	1	3	1	5	1	3	5	1	2	0	1	0	0	1	1	1	3	3	1	2	3	2	1	2	0	5	4	3	2	6
Q5T0N5	Formin-binding protein 1-like OS=Homo sapiens OX=9606 GN=FNBP1L PE=1 SV=3	3.095	Up	0.00154095	FNBP1L	70.065	42.6	73	19	19	0	0	0	0	1	1	1	0	1	3	1	0	0	0	0	0	0	0	0	0	0	5	7	13	1	4	9	4	2	3	0	0	11	6	2	3	0	3	3
Q5T6F2	Ubiquitin-associated protein 2 OS=Homo sapiens OX=9606 GN=UBAP2 PE=1 SV=1	3.932	Up	0.034503	UBAP2	117.11	23.7	37	14	14	0	0	0	0	0	0	0	0	0	0	0	0	0	0	0	0	0	0	0	0	0	6	0	9	0	0	1	0	2	3	0	0	3	13	0	0	2	0	5
Q5T8D3	Acyl-CoA-binding domain-containing protein 5 OS=Homo sapiens OX=9606 GN=ACBD5 PE=1 SV=1	1.97	Up	0.04474	ACBD5	60.091	27.5	51	12	11	0	0	0	1	0	1	1	0	0	2	0	0	0	1	1	1	1	0	1	0	0	4	0	6	0	3	7	1	5	3	3	2	1	6	3	3	1	3	1
Q5T8P6	RNA-binding protein 26 OS=Homo sapiens OX=9606 GN=RBM26 PE=1 SV=3	2.385	Up	4.6042e-07	RBM26	113.6	12.7	88	12	11	1	2	0	2	3	0	1	2	1	4	2	0	1	2	1	1	2	2	3	0	0	6	7	7	4	2	5	5	5	3	3	2	3	6	4	5	3	5	6
Q5TD97	Four and a half LIM domains protein 5 OS=Homo sapiens OX=9606 GN=FHL5 PE=1 SV=1	0.209	Down	0.043944	FHL5	32.719	44.7	46	9	9	0	2	0	0	0	8	8	1	2	7	1	2	1	1	1	0	2	0	3	0	0	0	1	0	1	0	0	0	1	0	2	1	1	0	1	7	0	4	1
Q5TEJ8	Protein THEMIS2 OS=Homo sapiens OX=9606 GN=THEMIS2 PE=1 SV=1	1.915	Up	0.0183389	THEMIS2	72.048	30.9	36	13	12	0	0	0	1	0	0	1	0	0	0	1	1	0	0	0	0	0	1	0	0	0	8	0	3	0	6	0	3	3	2	0	3	1	2	1	1	0	4	2
Q5TGY1	Transmembrane and coiled-coil domain-containing protein 4 OS=Homo sapiens OX=9606 GN=TMCO4 PE=2 SV=1	1.815	Up	0.027244	TMCO4	67.909	12.1	11	4	4	0	0	0	0	0	0	0	0	1	0	0	0	0	0	0	0	0	0	1	0	0	0	1	2	0	0	4	0	0	0	0	0	2	0	1	2	0	0	1
Q5TH69	Brefeldin A-inhibited guanine nucleotide-exchange protein 3 OS=Homo sapiens OX=9606 GN=ARFGEF3 PE=1 SV=3	3.637	Up	0.028638	ARFGEF3	240.65	17.1	51	24	24	0	0	0	0	1	0	0	0	0	0	0	0	0	0	0	0	0	0	0	0	0	0	9	10	0	0	12	0	1	1	0	0	8	9	4	2	2	0	3
Q5TZA2	Rootletin OS=Homo sapiens OX=9606 GN=CROCC PE=1 SV=1	2.467	Up	0.0021597	CROCC	228.52	10.7	41	17	16	0	1	0	0	0	1	3	0	0	0	1	1	0	0	0	0	1	0	1	0	0	1	9	2	2	0	3	1	4	0	2	0	2	6	1	4	0	2	3
Q5UCC4	ER membrane protein complex subunit 10 OS=Homo sapiens OX=9606 GN=EMC10 PE=1 SV=1	3.854	Up	0.00054068	EMC10	27.347	16	33	2	2	0	1	0	1	2	0	1	1	1	1	1	1	0	1	1	2	1	0	0	0	1	1	1	2	1	1	1	2	1	2	1	1	2	1	1	1	1	1	2
Q5UIP0	Telomere-associated protein RIF1 OS=Homo sapiens OX=9606 GN=RIF1 PE=1 SV=2	3.594	Up	0.02708	RIF1	274.46	20.6	67	33	33	0	0	0	0	0	0	0	0	0	0	0	0	0	0	0	0	0	0	0	0	0	16	1	8	0	1	7	6	2	6	0	0	3	17	3	1	1	2	3
Q5VT25	Serine/threonine-protein kinase MRCK alpha OS=Homo sapiens OX=9606 GN=CDC42BPA PE=1 SV=1	0.379	Down	1.2217e-07	CDC42BPA	197.3	15.2	90	18	16	8	2	0	0	8	3	6	1	1	1	8	3	4	8	3	8	1	1	2	0	0	1	1	7	1	1	2	1	1	2	2	1	1	1	10	8	0	3	12
Q5VT52	Regulation of nuclear pre-mRNA domain-containing protein 2 OS=Homo sapiens OX=9606 GN=RPRD2 PE=1 SV=1	2.986	Up	4.4601e-05	RPRD2	156.02	40.1	136	34	34	0	1	0	0	2	0	2	0	1	5	0	0	0	0	0	2	0	2	2	0	0	16	6	15	2	3	17	7	8	11	4	1	13	16	4	4	3	1	9
Q5VT66	Mitochondrial amidoxime-reducing component 1 OS=Homo sapiens OX=9606 GN=MARC1 PE=1 SV=1	0.52	Down	0.0149833	MARC1	37.499	29.4	30	7	6	1	0	0	1	3	0	1	0	3	1	1	0	1	0	0	3	0	0	0	0	0	2	2	2	0	0	2	2	0	0	1	0	4	0	4	2	2	3	6
Q5VTR2	E3 ubiquitin-protein ligase BRE1A OS=Homo sapiens OX=9606 GN=RNF20 PE=1 SV=2	5.051	Up	5.0087e-08	RNF20	113.66	28.6	79	21	19	0	0	0	0	0	2	0	0	0	1	1	0	0	0	0	0	0	0	2	0	0	10	3	13	1	3	6	6	5	8	3	2	3	10	2	7	1	3	7
Q5VU43	Myomegalin OS=Homo sapiens OX=9606 GN=PDE4DIP PE=1 SV=3	3.244	Up	0.0199786	PDE4DIP	265.1	10.2	36	16	15	0	0	0	1	0	1	1	0	0	0	0	1	0	0	0	0	0	0	0	0	0	3	1	3	0	2	0	0	8	2	0	0	3	10	2	1	1	3	3
Q5VWQ0	Lysine-specific demethylase 9 OS=Homo sapiens OX=9606 GN=RSBN1 PE=1 SV=2	2.358	Up	0.036197	RSBN1	90.071	11.6	16	7	7	0	0	0	0	0	0	0	0	0	0	0	0	0	0	0	0	0	0	0	0	0	1	3	2	0	0	2	2	2	0	1	0	0	3	1	2	0	0	1
Q5VWQ8	Disabled homolog 2-interacting protein OS=Homo sapiens OX=9606 GN=DAB2IP PE=1 SV=2	0.515	Down	0.034962	DAB2IP	131.62	13.7	35	10	8	0	0	0	0	0	1	2	1	0	1	2	1	0	1	0	0	0	0	1	0	0	3	5	5	0	0	3	1	0	2	1	0	3	2	4	4	3	5	3
Q5VY43	Platelet endothelial aggregation receptor 1 OS=Homo sapiens OX=9606 GN=PEAR1 PE=1 SV=1	0.301	Down	0.0026636	PEAR1	110.67	4.9	26	3	3	0	1	0	1	2	1	2	1	1	0	1	1	1	1	0	1	1	0	1	0	0	1	1	2	1	0	1	0	0	1	1	1	0	1	1	2	1	1	2
Q5VZE5	"N-alpha-acetyltransferase 35, NatC auxiliary subunit OS=Homo sapiens OX=9606 GN=NAA35 PE=1 SV=1"	2.604	Up	0.0072168	NAA35	83.638	20.6	22	9	9	0	0	0	0	0	0	0	0	0	0	1	0	0	0	0	0	0	0	0	0	0	5	1	2	0	1	1	2	0	6	0	0	2	1	3	1	0	0	2
Q5VZK9	F-actin-uncapping protein LRRC16A OS=Homo sapiens OX=9606 GN=CARMIL1 PE=1 SV=1	2.809	Up	0.0020403	CARMIL1	151.56	23.9	107	20	20	0	2	0	0	0	2	4	0	2	1	4	0	0	3	0	0	1	1	5	0	0	9	11	11	2	5	5	11	10	5	5	0	1	7	4	5	0	5	6
Q63HN8	E3 ubiquitin-protein ligase RNF213 OS=Homo sapiens OX=9606 GN=RNF213 PE=1 SV=3	2.257	Up	3.9534e-06	RNF213	591.4	37.4	810	144	144	5	6	0	21	5	0	46	7	13	4	6	8	2	3	5	5	14	24	19	1	3	88	28	89	22	58	30	40	76	46	24	34	26	52	40	32	6	42	53
Q63HR2	Tensin-2 OS=Homo sapiens OX=9606 GN=TNS2 PE=1 SV=2	0.241	Down	3.2374e-07	TNS2	152.58	37.1	133	30	29	7	5	0	2	9	8	16	2	2	6	13	6	6	9	7	4	6	3	3	0	0	0	0	5	1	0	0	0	1	0	3	4	4	1	20	16	4	9	22
Q63ZY3	KN motif and ankyrin repeat domain-containing protein 2 OS=Homo sapiens OX=9606 GN=KANK2 PE=1 SV=1	0.218	Down	1.61233e-05	KANK2	91.173	67.8	416	38	36	30	15	6	2	33	12	24	11	14	11	32	9	24	23	13	28	9	11	9	2	0	6	3	18	5	21	0	6	5	5	8	14	6	1	31	19	16	11	33
Q641Q2	WASH complex subunit 2A OS=Homo sapiens OX=9606 GN=WASHC2A PE=1 SV=3	1.69	Up	0.0099838	WASHC2A	147.18	28.2	146	22	5	4	2	0	2	3	5	1	3	5	3	6	3	4	3	2	2	1	1	6	1	0	15	6	12	4	7	8	3	9	5	2	5	4	9	9	8	3	5	8
Q658Y4	Protein FAM91A1 OS=Homo sapiens OX=9606 GN=FAM91A1 PE=1 SV=3	2.118	Up	4.2435e-05	FAM91A1	93.908	23.7	95	16	16	0	1	0	0	0	2	2	0	2	2	4	0	0	0	0	1	1	1	2	0	0	9	3	11	1	4	6	11	7	8	2	1	7	7	7	4	0	3	7
Q687X5	Metalloreductase STEAP4 OS=Homo sapiens OX=9606 GN=STEAP4 PE=1 SV=1	0.377	Down	0.000101226	STEAP4	51.981	40.7	116	14	14	3	4	0	3	6	1	17	3	6	8	6	6	5	3	3	4	5	5	3	0	1	0	0	1	4	1	1	2	1	1	5	5	2	1	10	8	1	6	7
Q68D91	Metallo-beta-lactamase domain-containing protein 2 OS=Homo sapiens OX=9606 GN=MBLAC2 PE=1 SV=3	0.617	Down	0.0049383	MBLAC2	31.371	45.2	54	8	8	2	2	0	0	5	0	4	2	1	1	3	1	5	0	0	3	0	1	1	0	0	3	2	3	2	1	0	3	0	3	0	0	5	1	5	4	4	0	8
Q68E01	Integrator complex subunit 3 OS=Homo sapiens OX=9606 GN=INTS3 PE=1 SV=1	3.212	Up	0.00033982	INTS3	118.07	23.5	124	17	17	0	0	0	2	1	0	3	0	2	5	2	0	1	2	0	0	2	3	2	0	0	11	4	13	3	4	8	8	9	8	6	1	12	12	4	2	0	3	7
Q69YN2	CWF19-like protein 1 OS=Homo sapiens OX=9606 GN=CWF19L1 PE=1 SV=2	1.777	Up	0.0045766	CWF19L1	60.618	30.5	62	11	11	1	0	0	1	2	0	2	0	1	0	1	0	0	0	0	0	0	2	0	0	0	9	2	5	2	2	2	8	4	4	3	0	4	7	4	2	2	4	5
Q69YN4	Protein virilizer homolog OS=Homo sapiens OX=9606 GN=VIRMA PE=1 SV=2	2.946	Up	0.00124252	VIRMA	202.02	18.3	69	24	24	0	0	0	0	0	0	1	0	0	2	0	0	0	0	0	1	0	1	0	0	0	11	4	11	0	1	8	6	8	3	1	0	5	6	2	2	1	1	6
Q6BCY4	NADH-cytochrome b5 reductase 2 OS=Homo sapiens OX=9606 GN=CYB5R2 PE=1 SV=1	1.962	Up	0.0111562	CYB5R2	31.458	71.4	109	14	14	2	4	0	1	1	2	3	1	4	1	10	3	1	1	1	2	2	3	3	0	0	3	4	11	2	3	3	4	3	14	4	2	8	3	5	7	1	2	5
Q6DD88	Atlastin-3 OS=Homo sapiens OX=9606 GN=ATL3 PE=1 SV=1	0.508	Down	0.00065706	ATL3	60.541	60.1	542	25	25	25	15	4	10	19	10	21	19	19	17	24	13	22	16	17	27	14	16	9	3	8	20	11	24	13	24	10	12	17	25	12	14	21	11	20	16	9	11	19
Q6DKJ4	Nucleoredoxin OS=Homo sapiens OX=9606 GN=NXN PE=1 SV=2	0.659	Down	0.045318	NXN	48.392	42.5	134	13	13	6	2	0	3	7	1	6	5	5	0	6	5	9	6	5	10	4	3	4	0	1	3	7	4	3	8	1	3	3	5	2	5	2	0	9	4	3	6	12
Q6EMK4	Vasorin OS=Homo sapiens OX=9606 GN=VASN PE=1 SV=1	0.606	Down	0.044297	VASN	71.712	14.3	52	7	7	3	2	0	5	3	1	2	2	3	0	1	2	1	0	2	1	1	2	1	1	0	0	0	5	3	2	0	2	0	1	3	2	1	0	3	6	3	6	4
Q6FI81	Anamorsin OS=Homo sapiens OX=9606 GN=CIAPIN1 PE=1 SV=2	1.99	Up	2.0776e-05	CIAPIN1	33.582	39.4	88	11	11	2	1	0	0	2	3	3	1	2	3	2	1	1	1	1	1	2	1	2	2	0	9	4	7	2	1	5	6	6	4	1	2	4	6	6	6	2	5	5
Q6GMV3	Putative peptidyl-tRNA hydrolase PTRHD1 OS=Homo sapiens OX=9606 GN=PTRHD1 PE=1 SV=1	1.818	Up	0.00130154	PTRHD1	15.805	55.7	59	4	4	0	1	1	1	3	1	2	1	2	1	5	1	2	1	1	1	1	1	1	1	0	3	1	5	1	4	1	4	1	5	1	1	3	1	2	1	3	1	4
Q6I9Y2	THO complex subunit 7 homolog OS=Homo sapiens OX=9606 GN=THOC7 PE=1 SV=3	3.217	Up	0.00026422	THOC7	23.743	37.3	31	5	5	1	0	0	0	1	0	1	0	0	1	0	0	0	0	0	0	0	0	0	0	0	4	1	3	1	2	2	2	3	3	1	1	1	3	2	0	1	2	2
Q6IA69	Glutamine-dependent NAD(+) synthetase OS=Homo sapiens OX=9606 GN=NADSYN1 PE=1 SV=3	2.216	Up	0.0010586	NADSYN1	79.284	31.3	97	15	15	2	0	0	2	0	0	4	2	4	3	4	1	0	2	2	1	0	1	3	1	1	5	9	9	2	5	3	6	4	4	5	3	8	1	5	4	1	4	6
Q6IA86	Elongator complex protein 2 OS=Homo sapiens OX=9606 GN=ELP2 PE=1 SV=2	1.533	Up	0.0079353	ELP2	92.499	37.8	71	17	17	1	0	0	2	1	1	2	1	1	0	3	1	1	1	1	2	1	1	1	0	0	9	3	8	1	3	3	5	1	6	0	2	6	3	7	6	2	5	10
Q6IN85	Serine/threonine-protein phosphatase 4 regulatory subunit 3A OS=Homo sapiens OX=9606 GN=PPP4R3A PE=1 SV=1	2.236	Up	0.00130403	PPP4R3A	95.367	25.5	52	15	12	0	0	0	0	0	0	1	0	0	1	0	0	0	0	0	0	0	0	0	0	0	9	4	5	0	2	4	8	6	8	0	0	1	3	1	1	0	2	5
Q6ISB3	Grainyhead-like protein 2 homolog OS=Homo sapiens OX=9606 GN=GRHL2 PE=1 SV=1	4.402	Up	0.0184161	GRHL2	71.104	42.9	42	18	17	0	0	0	0	0	0	0	0	0	0	0	0	0	0	0	1	0	0	1	0	0	4	4	10	0	0	4	0	2	0	2	0	14	0	1	1	2	1	2
Q6KC79	Nipped-B-like protein OS=Homo sapiens OX=9606 GN=NIPBL PE=1 SV=2	1.769	Up	0.0031597	NIPBL	316.05	12.8	85	26	26	0	1	0	0	1	0	2	1	0	1	1	0	0	0	0	0	1	0	1	0	0	12	6	8	2	3	7	11	4	3	1	3	7	9	7	4	1	5	7
Q6L8Q7	"2',5'-phosphodiesterase 12 OS=Homo sapiens OX=9606 GN=PDE12 PE=1 SV=2"	1.589	Up	0.00025972	PDE12	67.351	42	119	15	15	2	0	0	0	5	1	3	2	4	3	5	1	4	1	1	2	0	3	1	0	0	9	6	10	3	7	7	6	5	7	5	2	8	6	6	5	0	5	8
Q6NUK1	Calcium-binding mitochondrial carrier protein SCaMC-1 OS=Homo sapiens OX=9606 GN=SLC25A24 PE=1 SV=2	1.633	Up	0.0077188	SLC25A24	53.354	48.8	300	22	22	4	5	0	5	8	8	9	6	12	7	8	2	10	7	2	11	4	8	12	3	4	16	12	17	7	21	11	9	10	15	9	7	19	12	12	14	6	10	15
Q6NUQ4	Transmembrane protein 214 OS=Homo sapiens OX=9606 GN=TMEM214 PE=1 SV=2	2.762	Up	0.00069998	TMEM214	77.15	32.7	145	17	17	0	0	0	2	2	0	10	1	9	1	4	0	1	0	0	0	5	1	0	0	0	12	2	14	3	9	8	9	10	12	3	3	12	12	9	6	0	9	8
Q6NXG1	Epithelial splicing regulatory protein 1 OS=Homo sapiens OX=9606 GN=ESRP1 PE=1 SV=2	3.141	Up	0.021182	ESRP1	75.585	41.6	54	21	20	0	0	0	0	0	0	0	0	0	1	0	0	0	0	0	2	0	1	0	0	0	5	4	10	0	0	6	5	4	4	0	0	11	1	5	2	2	1	4
Q6NYC1	Bifunctional arginine demethylase and lysyl-hydroxylase JMJD6 OS=Homo sapiens OX=9606 GN=JMJD6 PE=1 SV=1	5.404	Up	0.0002848	JMJD6	46.461	35.7	31	9	9	0	0	0	0	0	1	0	0	0	0	0	0	0	0	0	0	1	0	0	0	0	4	1	2	0	1	2	3	4	5	1	0	1	5	2	3	1	1	2
Q6NYC8	Phostensin OS=Homo sapiens OX=9606 GN=PPP1R18 PE=1 SV=1	1.795	Up	0.024724	PPP1R18	67.942	32.5	52	9	9	2	1	0	1	0	0	2	0	2	0	1	0	0	0	1	0	1	2	0	0	0	11	0	6	2	5	0	0	3	5	0	3	2	2	5	3	3	4	3
Q6NZI2	Caveolae-associated protein 1 OS=Homo sapiens OX=9606 GN=CAVIN1 PE=1 SV=1	0.292	Down	1.4987e-06	CAVIN1	43.476	51.3	387	19	19	11	22	7	10	17	14	13	15	11	13	18	13	18	15	13	17	10	8	11	9	5	8	11	11	11	8	2	7	9	9	11	12	11	7	13	14	12	8	16
Q6NZY4	Zinc finger CCHC domain-containing protein 8 OS=Homo sapiens OX=9606 GN=ZCCHC8 PE=1 SV=2	2.866	Up	0.00092095	ZCCHC8	78.576	30.3	67	15	15	0	0	0	1	1	0	1	0	0	0	1	0	0	0	0	0	1	0	1	0	0	8	2	7	4	2	6	4	7	7	0	1	3	10	3	2	1	4	3
Q6P158	Putative ATP-dependent RNA helicase DHX57 OS=Homo sapiens OX=9606 GN=DHX57 PE=1 SV=2	3	Up	0.00123903	DHX57	155.6	20.2	68	19	18	0	0	0	0	3	0	3	0	0	0	2	0	0	0	0	1	1	1	0	0	0	10	1	5	0	3	4	6	1	9	2	1	4	11	6	3	1	2	8
Q6P1M0	Long-chain fatty acid transport protein 4 OS=Homo sapiens OX=9606 GN=SLC27A4 PE=1 SV=1	2.024	Up	0.0020417	SLC27A4	72.063	33.7	86	14	14	0	2	0	1	4	1	1	1	0	1	2	1	0	1	2	1	1	1	3	0	1	10	3	5	2	5	6	6	3	4	4	2	3	9	4	5	1	4	5
Q6P1Q0	LETM1 domain-containing protein 1 OS=Homo sapiens OX=9606 GN=LETMD1 PE=1 SV=1	1.844	Up	0.026443	LETMD1	41.79	15.3	25	4	4	0	0	0	0	0	1	1	0	1	0	0	0	0	1	1	0	1	0	2	0	0	1	2	2	1	3	2	0	1	0	1	0	1	3	1	2	0	2	2
Q6P2C8	Mediator of RNA polymerase II transcription subunit 27 OS=Homo sapiens OX=9606 GN=MED27 PE=1 SV=1	2.198	Up	0.00135987	MED27	35.431	38.3	29	8	8	0	0	0	0	0	0	0	0	0	0	0	0	0	0	0	0	0	0	0	0	0	7	1	3	0	0	3	3	2	1	0	0	1	8	1	2	1	1	1
Q6P2E9	Enhancer of mRNA-decapping protein 4 OS=Homo sapiens OX=9606 GN=EDC4 PE=1 SV=1	1.759	Up	0.0155582	EDC4	151.66	39.9	231	35	35	7	2	0	1	5	1	10	0	4	9	12	0	0	5	0	3	3	8	4	0	0	25	10	14	1	8	16	20	7	14	12	0	11	19	18	13	3	7	17
Q6P2Q9	Pre-mRNA-processing-splicing factor 8 OS=Homo sapiens OX=9606 GN=PRPF8 PE=1 SV=2	2.032	Up	0.0076974	PRPF8	273.6	45.4	825	80	80	10	9	0	10	22	14	37	13	13	29	12	13	11	14	15	13	16	13	19	1	1	53	33	59	25	40	47	45	47	50	25	18	42	56	36	33	8	27	46
Q6P3W7	SCY1-like protein 2 OS=Homo sapiens OX=9606 GN=SCYL2 PE=1 SV=1	1.643	Up	0.00035687	SCYL2	103.71	28.8	127	18	18	4	2	0	0	4	2	4	2	2	2	5	2	3	2	3	2	2	3	3	1	0	10	5	11	2	4	7	6	8	10	3	2	6	5	6	4	1	4	9
Q6P4A7	Sideroflexin-4 OS=Homo sapiens OX=9606 GN=SFXN4 PE=1 SV=1	2.603	Up	0.043604	SFXN4	37.998	17.5	37	4	4	0	0	0	0	1	0	1	1	0	1	1	0	0	0	0	2	1	0	1	0	0	3	2	1	0	3	1	1	1	2	2	2	5	5	2	1	0	0	3
Q6P4A8	Phospholipase B-like 1 OS=Homo sapiens OX=9606 GN=PLBD1 PE=1 SV=2	2.09	Up	0.0027249	PLBD1	63.254	35.6	179	15	15	1	3	0	10	5	0	4	4	4	5	2	3	1	1	3	1	8	2	6	1	12	11	6	6	6	10	6	17	11	3	4	6	6	11	5	8	4	12	10
Q6P4Q7	Metal transporter CNNM4 OS=Homo sapiens OX=9606 GN=CNNM4 PE=1 SV=3	2.039	Up	0.0043615	CNNM4	86.606	21.2	36	11	9	0	0	0	0	0	0	0	0	0	1	0	0	0	0	0	0	0	2	0	0	0	6	2	6	0	1	7	6	1	2	0	0	2	0	0	1	2	0	4
Q6P996	Pyridoxal-dependent decarboxylase domain-containing protein 1 OS=Homo sapiens OX=9606 GN=PDXDC1 PE=1 SV=2	2.341	Up	0.00158498	PDXDC1	86.706	53	245	29	29	2	1	0	6	3	3	7	0	10	7	4	5	1	2	0	2	7	8	5	1	0	22	14	17	6	8	15	9	18	11	4	6	17	24	11	10	1	14	10
Q6P9B9	Integrator complex subunit 5 OS=Homo sapiens OX=9606 GN=INTS5 PE=1 SV=1	2.076	Up	0.000101847	INTS5	107.99	16	22	8	8	0	0	0	0	0	0	0	0	0	0	0	0	0	0	0	0	0	0	0	0	0	4	1	6	0	1	1	2	2	2	0	0	2	1	2	2	1	1	4
Q6PCB0	von Willebrand factor A domain-containing protein 1 OS=Homo sapiens OX=9606 GN=VWA1 PE=1 SV=1	0.489	Down	0.027504	VWA1	46.804	52.4	438	18	18	21	11	0	10	23	6	15	17	6	11	25	15	24	16	16	23	10	18	17	2	4	7	3	7	13	20	8	17	8	11	13	16	17	8	15	12	6	10	14
Q6PD62	RNA polymerase-associated protein CTR9 homolog OS=Homo sapiens OX=9606 GN=CTR9 PE=1 SV=1	2.53	Up	4.161e-05	CTR9	133.5	21.6	79	15	15	0	0	0	1	1	0	4	0	0	1	1	1	0	0	0	0	1	1	1	0	0	10	4	8	0	3	5	9	6	4	3	0	6	9	6	2	0	5	7
Q6PIU2	Neutral cholesterol ester hydrolase 1 OS=Homo sapiens OX=9606 GN=NCEH1 PE=1 SV=3	3.488	Up	0.002121	NCEH1	45.807	41.2	146	15	15	1	4	0	4	0	5	4	3	2	3	1	4	3	3	1	4	3	4	5	0	2	8	1	6	4	4	6	6	22	7	6	8	7	5	8	9	2	10	8
Q6PJG6	BRCA1-associated ATM activator 1 OS=Homo sapiens OX=9606 GN=BRAT1 PE=1 SV=2	3.722	Up	0.0098818	BRAT1	88.118	30.5	37	15	15	0	0	0	0	0	1	0	0	0	0	0	0	0	0	0	0	0	0	0	0	0	2	3	5	0	1	2	5	3	2	0	0	1	12	4	2	1	1	2
Q6PJT7	Zinc finger CCCH domain-containing protein 14 OS=Homo sapiens OX=9606 GN=ZC3H14 PE=1 SV=1	4.708	Up	8.0204e-05	ZC3H14	82.875	34.8	67	17	16	0	1	0	0	1	0	1	0	0	2	0	1	0	0	0	0	0	0	0	0	0	9	4	8	0	1	6	3	10	6	0	1	4	9	2	3	1	4	4
Q6PKG0	La-related protein 1 OS=Homo sapiens OX=9606 GN=LARP1 PE=1 SV=2	2.066	Up	0.00047525	LARP1	123.51	29.7	83	20	18	1	1	0	1	1	0	2	0	1	2	1	1	1	1	1	1	1	1	1	0	0	3	7	6	2	4	7	5	7	6	2	1	5	10	4	4	2	4	3
Q6R327	Rapamycin-insensitive companion of mTOR OS=Homo sapiens OX=9606 GN=RICTOR PE=1 SV=1	1.524	Up	0.046937	RICTOR	192.22	13.8	47	14	14	1	0	0	0	0	0	1	0	0	0	3	0	0	0	0	1	0	1	1	0	0	9	2	8	0	3	4	2	1	4	1	0	2	3	4	2	1	2	3
Q6RW13	Type-1 angiotensin II receptor-associated protein OS=Homo sapiens OX=9606 GN=AGTRAP PE=1 SV=1	2.446	Up	0.0026401	AGTRAP	17.419	30.2	57	3	3	1	0	0	4	2	1	1	1	1	2	1	0	0	1	2	1	1	2	2	0	4	3	0	1	2	3	4	2	3	4	1	3	1	3	1	1	2	2	2
Q6SZW1	Sterile alpha and TIR motif-containing protein 1 OS=Homo sapiens OX=9606 GN=SARM1 PE=1 SV=1	0.359	Down	0.0015596	SARM1	79.387	30.4	66	16	16	8	0	0	0	7	0	5	4	1	2	6	0	6	3	1	8	2	5	0	0	0	0	0	1	0	3	0	1	0	0	0	1	2	0	10	3	2	4	13
Q6UN15	Pre-mRNA 3'-end-processing factor FIP1 OS=Homo sapiens OX=9606 GN=FIP1L1 PE=1 SV=1	3.507	Up	0.00069948	FIP1L1	66.526	29.1	69	10	10	0	0	0	1	0	0	1	0	0	0	1	0	0	0	0	0	2	0	3	0	0	5	4	9	1	2	9	2	5	5	2	0	8	9	0	2	0	2	1
Q6UVK1	Chondroitin sulfate proteoglycan 4 OS=Homo sapiens OX=9606 GN=CSPG4 PE=1 SV=2	0.442	Down	0.004543	CSPG4	250.53	35.9	549	55	55	22	9	0	3	28	8	19	21	8	34	34	14	42	30	29	37	19	2	11	0	1	5	4	19	17	11	7	10	3	48	14	17	12	11	40	25	14	17	42
Q6UWY5	Olfactomedin-like protein 1 OS=Homo sapiens OX=9606 GN=OLFML1 PE=1 SV=2	0.334	Down	0.000115553	OLFML1	45.95	48.8	192	15	15	8	6	9	1	13	4	15	4	7	8	8	7	12	9	8	8	3	8	5	4	0	0	4	4	9	3	0	3	3	6	7	5	1	0	10	11	12	9	12
Q6UXB8	Peptidase inhibitor 16 OS=Homo sapiens OX=9606 GN=PI16 PE=1 SV=1	0.147	Down	4.8302e-06	PI16	49.471	27.9	71	9	9	4	4	6	0	7	1	5	3	1	3	9	3	4	3	2	5	3	1	0	4	0	0	0	0	0	0	0	0	0	0	3	0	0	0	7	6	7	0	8
Q6UXH1	Protein disulfide isomerase CRELD2 OS=Homo sapiens OX=9606 GN=CRELD2 PE=1 SV=1	1.851	Up	0.0038227	CRELD2	38.191	27.2	63	7	7	0	0	0	1	0	0	2	0	0	1	1	2	1	1	1	0	2	0	1	0	0	8	2	6	3	6	4	4	5	4	1	2	2	3	3	3	0	2	2
Q6VMQ6	Activating transcription factor 7-interacting protein 1 OS=Homo sapiens OX=9606 GN=ATF7IP PE=1 SV=3	1.886	Up	0.043997	ATF7IP	136.39	8.8	24	7	7	0	0	0	0	0	0	0	0	1	0	0	1	0	0	0	0	0	0	0	0	0	6	1	1	1	1	1	3	1	1	0	0	2	4	1	2	1	0	0
Q6Y1H2	Very-long-chain (3R)-3-hydroxyacyl-CoA dehydratase 2 OS=Homo sapiens OX=9606 GN=HACD2 PE=1 SV=1	2.501	Up	0.021978	HACD2	28.368	15	17	6	6	0	0	0	0	0	0	0	0	0	0	1	0	0	0	0	0	0	0	0	0	0	0	1	0	0	2	3	3	1	2	1	0	2	1	0	1	0	0	0
Q6Y7W6	GRB10-interacting GYF protein 2 OS=Homo sapiens OX=9606 GN=GIGYF2 PE=1 SV=1	1.751	Up	0.0040363	GIGYF2	150.07	17.9	100	16	16	1	0	0	3	0	4	3	0	3	1	3	0	2	1	0	2	1	2	2	0	0	3	7	11	2	4	5	5	6	8	2	1	8	10	6	5	1	4	6
Q6YHU6	Thyroid adenoma-associated protein OS=Homo sapiens OX=9606 GN=THADA PE=1 SV=1	2.274	Up	0.0059841	THADA	219.6	10	33	11	11	0	0	0	0	0	1	0	0	0	0	0	0	0	0	0	0	0	0	0	0	0	10	3	2	0	1	2	2	2	3	0	0	5	2	4	1	0	0	1
Q6ZNB6	NF-X1-type zinc finger protein NFXL1 OS=Homo sapiens OX=9606 GN=NFXL1 PE=1 SV=2	2.521	Up	0.0034381	NFXL1	101.34	29.4	83	18	18	0	1	0	0	0	0	0	0	0	2	2	1	0	1	0	1	6	0	1	0	0	7	3	5	0	4	10	9	11	3	3	1	5	7	0	2	1	1	2
Q6ZNJ1	Neurobeachin-like protein 2 OS=Homo sapiens OX=9606 GN=NBEAL2 PE=1 SV=2	2.041	Up	0.00139507	NBEAL2	302.51	12.4	62	21	21	0	1	0	0	0	0	1	0	0	0	1	0	0	0	0	0	0	1	0	0	0	10	1	10	1	1	4	6	2	5	2	2	7	7	2	2	2	2	3
Q6ZRP7	Sulfhydryl oxidase 2 OS=Homo sapiens OX=9606 GN=QSOX2 PE=1 SV=3	3.598	Up	0.0117967	QSOX2	77.528	28.9	46	14	14	0	0	0	0	0	0	1	0	0	0	0	0	1	0	0	0	0	0	0	0	0	6	0	2	1	5	0	9	4	3	0	0	5	9	2	2	2	2	4
Q6ZRV2	Protein FAM83H OS=Homo sapiens OX=9606 GN=FAM83H PE=1 SV=3	6.086	Up	0.0279	FAM83H	127.12	32.1	68	23	23	0	0	0	0	1	0	0	0	0	3	0	0	0	0	0	1	0	0	1	0	8	11	3	14	0	1	4	2	0	9	1	0	5	4	1	0	1	2	6
Q6ZT62	Bargin OS=Homo sapiens OX=9606 GN=BARGIN PE=1 SV=2	2.697	Up	0.005419	BARGIN	73.599	51	239	27	0	2	3	0	6	2	2	10	5	5	8	2	3	0	4	2	3	3	5	9	0	1	14	17	19	9	11	14	9	8	12	10	8	17	16	8	10	3	9	10
Q6ZVM7	TOM1-like protein 2 OS=Homo sapiens OX=9606 GN=TOM1L2 PE=1 SV=1	0.55	Down	0.0027837	TOM1L2	55.556	29.6	80	10	10	4	2	0	0	3	4	4	2	0	3	8	3	2	3	1	6	1	3	2	0	0	3	4	4	1	2	2	2	2	2	1	1	5	0	7	4	3	2	6
Q70CQ2	Ubiquitin carboxyl-terminal hydrolase 34 OS=Homo sapiens OX=9606 GN=USP34 PE=1 SV=2	0.323	Down	0.0116048	USP34	404.23	4.5	18	10	10	0	0	0	1	1	0	0	0	0	1	0	0	0	0	0	0	0	0	0	0	0	2	1	2	0	0	2	3	2	1	0	0	1	1	2	2	2	2	2
Q70J99	Protein unc-13 homolog D OS=Homo sapiens OX=9606 GN=UNC13D PE=1 SV=1	2.483	Up	0.0139431	UNC13D	123.28	32.2	138	23	22	3	2	1	3	2	0	11	0	4	3	1	0	1	0	0	0	3	4	3	5	2	15	0	12	4	11	0	13	4	13	1	13	4	0	9	6	3	9	9
Q71UI9	Histone H2A.V OS=Homo sapiens OX=9606 GN=H2AFV PE=1 SV=3	2.295	Up	0.0090359	H2AFV	13.509	31.2	32	5	3	1	0	1	0	1	0	1	0	1	0	1	1	1	2	1	1	1	1	1	1	0	2	0	2	1	2	1	1	0	2	3	0	2	0	4	4	4	3	4
Q75QN2	Integrator complex subunit 8 OS=Homo sapiens OX=9606 GN=INTS8 PE=1 SV=1	1.649	Up	0.03644	INTS8	113.09	11.1	20	7	7	0	0	0	0	0	0	0	0	0	0	0	0	0	0	0	0	0	1	0	0	0	4	0	5	0	0	0	1	1	2	1	0	4	1	1	0	0	1	1
Q7KZ85	Transcription elongation factor SPT6 OS=Homo sapiens OX=9606 GN=SUPT6H PE=1 SV=2	3.056	Up	0.00033737	SUPT6H	199.07	29	133	34	34	0	0	0	0	1	0	8	0	1	1	3	0	0	1	0	0	2	1	2	0	0	17	6	19	2	2	8	16	7	12	3	0	10	11	9	8	3	11	16
Q7KZI7	Serine/threonine-protein kinase MARK2 OS=Homo sapiens OX=9606 GN=MARK2 PE=1 SV=2	1.954	Up	0.0020625	MARK2	87.91	29.1	150	17	12	4	2	0	3	4	3	4	0	2	7	4	2	2	2	1	2	4	2	4	0	1	11	12	11	1	10	11	5	5	7	3	2	11	8	6	2	0	4	8
Q7L014	Probable ATP-dependent RNA helicase DDX46 OS=Homo sapiens OX=9606 GN=DDX46 PE=1 SV=2	2	Up	0.0098957	DDX46	117.36	39.5	287	33	33	5	4	0	3	7	7	9	3	7	7	9	5	4	5	4	4	6	3	5	0	0	15	17	23	7	11	17	17	16	14	12	6	15	20	9	10	0	11	14
Q7L0Y3	tRNA methyltransferase 10 homolog C OS=Homo sapiens OX=9606 GN=TRMT10C PE=1 SV=2	3.219	Up	0.00140019	TRMT10C	47.346	48.1	102	16	16	0	0	0	2	2	3	4	0	1	5	3	1	1	0	0	1	1	1	2	0	0	8	8	9	3	7	6	4	8	3	3	1	7	8	3	5	0	7	4
Q7L1Q6	Basic leucine zipper and W2 domain-containing protein 1 OS=Homo sapiens OX=9606 GN=BZW1 PE=1 SV=1	2.678	Up	0.0154796	BZW1	48.043	15	47	6	6	0	0	0	1	0	1	0	1	0	0	0	1	0	2	1	0	1	0	0	0	3	3	3	4	2	0	5	3	4	3	2	2	2	3	3	1	0	3	2
Q7L1V2	Vacuolar fusion protein MON1 homolog B OS=Homo sapiens OX=9606 GN=MON1B PE=1 SV=1	1.863	Up	6.3711e-05	MON1B	59.217	27.8	19	9	9	0	0	0	0	0	0	0	0	0	0	1	0	0	0	0	0	0	1	0	1	0	5	0	2	0	1	0	1	2	1	0	0	4	0	3	1	1	2	3
Q7L2E3	ATP-dependent RNA helicase DHX30 OS=Homo sapiens OX=9606 GN=DHX30 PE=1 SV=1	1.683	Up	0.025179	DHX30	133.94	30.2	130	28	28	1	1	0	1	5	3	2	2	1	5	3	0	1	3	1	4	2	1	3	0	0	5	5	12	3	6	10	13	6	5	3	0	6	17	8	9	1	8	12
Q7L2J0	7SK snRNA methylphosphate capping enzyme OS=Homo sapiens OX=9606 GN=MEPCE PE=1 SV=1	3.295	Up	1.4197e-06	MEPCE	74.354	29.6	64	15	15	0	0	0	0	0	1	1	0	0	1	0	0	0	0	0	0	0	0	0	0	0	8	3	11	0	6	3	6	3	7	2	0	7	5	5	0	0	2	3
Q7L592	"Protein arginine methyltransferase NDUFAF7, mitochondrial OS=Homo sapiens OX=9606 GN=NDUFAF7 PE=1 SV=1"	3.839	Up	0.023478	NDUFAF7	49.237	34.2	42	10	10	1	1	0	0	0	0	1	0	1	1	2	0	0	0	1	1	0	0	1	0	0	2	0	3	0	3	4	2	3	1	1	1	2	10	1	1	0	0	2
Q7L5N7	Lysophosphatidylcholine acyltransferase 2 OS=Homo sapiens OX=9606 GN=LPCAT2 PE=1 SV=1	1.556	Up	0.0074773	LPCAT2	60.207	41	182	15	15	3	8	0	3	5	2	8	5	6	5	7	4	4	4	3	2	2	2	4	0	3	11	7	13	5	12	8	11	7	11	7	7	2	1	12	10	3	7	12
Q7RTV0	PHD finger-like domain-containing protein 5A OS=Homo sapiens OX=9606 GN=PHF5A PE=1 SV=1	2.079	Up	0.0138044	PHF5A	12.405	48.2	68	4	4	2	2	0	2	2	2	2	2	2	2	2	2	2	2	2	1	2	1	2	1	2	2	3	2	3	2	3	1	4	3	2	2	2	2	2	2	2	2	3
Q7Z2K6	Endoplasmic reticulum metallopeptidase 1 OS=Homo sapiens OX=9606 GN=ERMP1 PE=1 SV=2	2.78	Up	0.0026633	ERMP1	100.23	33.6	177	21	21	1	3	0	1	7	7	4	2	0	4	9	0	2	4	2	6	0	2	7	4	1	14	13	20	3	9	11	10	4	3	4	2	17	1	11	11	6	6	10
Q7Z2T5	TRMT1-like protein OS=Homo sapiens OX=9606 GN=TRMT1L PE=1 SV=2	3.447	Up	0.0013162	TRMT1L	81.746	22.6	54	10	10	0	0	0	0	0	1	1	0	0	1	1	1	0	0	0	0	0	1	2	0	0	5	3	6	1	1	6	6	3	5	0	1	6	3	1	1	0	0	3
Q7Z304	MAM domain-containing protein 2 OS=Homo sapiens OX=9606 GN=MAMDC2 PE=2 SV=3	0.403	Down	0.0039405	MAMDC2	77.555	34.3	67	14	14	6	1	0	0	8	1	2	4	1	5	4	2	7	1	2	6	2	2	0	1	0	0	0	1	1	1	1	0	0	7	1	0	0	0	9	4	2	0	11
Q7Z3B1	Neuronal growth regulator 1 OS=Homo sapiens OX=9606 GN=NEGR1 PE=1 SV=3	0.411	Down	0.03136	NEGR1	38.719	32.2	44	7	7	2	3	0	0	4	1	3	3	0	2	3	2	3	4	2	3	2	1	0	3	0	0	0	0	0	1	0	0	0	0	0	2	0	0	4	6	3	3	7
Q7Z3B4	Nucleoporin p54 OS=Homo sapiens OX=9606 GN=NUP54 PE=1 SV=2	1.839	Up	0.0006757	NUP54	55.435	37.3	136	15	15	2	2	0	3	3	1	3	3	4	5	3	3	3	4	1	5	3	5	6	0	1	7	4	7	2	4	9	7	7	6	4	4	5	10	8	8	2	6	7
Q7Z3C6	Autophagy-related protein 9A OS=Homo sapiens OX=9606 GN=ATG9A PE=1 SV=3	1.539	Up	0.0081828	ATG9A	94.446	17.5	50	10	10	1	1	0	1	0	0	0	0	1	1	2	0	0	0	0	1	0	0	0	0	1	3	3	2	1	3	3	4	3	9	2	2	2	4	4	3	1	2	5
Q7Z3E5	LisH domain-containing protein ARMC9 OS=Homo sapiens OX=9606 GN=ARMC9 PE=1 SV=3	0.392	Down	0.017836	ARMC9	91.818	8.2	18	5	5	2	0	0	0	0	0	0	0	3	0	4	1	0	0	0	2	0	0	0	0	0	0	0	0	0	1	0	0	0	2	0	0	0	3	4	2	1	0	1
Q7Z3K3	Pogo transposable element with ZNF domain OS=Homo sapiens OX=9606 GN=POGZ PE=1 SV=2	3.038	Up	0.000144532	POGZ	155.34	27.9	78	22	21	0	0	0	1	1	1	1	0	0	3	1	0	0	0	0	0	0	0	2	0	0	16	4	9	1	0	6	10	5	3	3	0	5	6	3	2	2	3	6
Q7Z3T8	Zinc finger FYVE domain-containing protein 16 OS=Homo sapiens OX=9606 GN=ZFYVE16 PE=1 SV=3	1.641	Up	0.00051777	ZFYVE16	168.9	15.3	49	13	13	0	0	0	2	1	2	0	0	1	0	1	0	0	0	0	0	0	2	3	0	0	6	3	5	1	2	2	2	3	4	3	1	3	2	3	2	0	3	3
Q7Z406	Myosin-14 OS=Homo sapiens OX=9606 GN=MYH14 PE=1 SV=2	2.36	Up	0.0084802	MYH14	227.87	45.2	295	75	61	12	0	0	1	3	1	7	1	3	41	1	1	1	2	0	4	0	12	13	3	3	25	19	19	3	0	40	45	3	1	7	1	21	2	45	16	16	14	42
Q7Z417	Nuclear fragile X mental retardation-interacting protein 2 OS=Homo sapiens OX=9606 GN=NUFIP2 PE=1 SV=1	3.049	Up	0.00038214	NUFIP2	76.12	19.4	39	8	8	0	0	0	0	0	1	0	0	0	2	0	0	0	0	0	0	1	0	0	0	0	4	2	5	1	0	5	3	3	3	1	0	2	6	3	1	0	2	1
Q7Z434	Mitochondrial antiviral-signaling protein OS=Homo sapiens OX=9606 GN=MAVS PE=1 SV=2	2.006	Up	0.02362	MAVS	56.527	52.4	140	13	13	4	2	0	2	4	1	1	3	1	5	5	2	3	4	3	4	5	1	5	1	0	8	9	9	3	7	10	2	5	7	3	3	8	10	5	5	1	5	7
Q7Z4H8	Protein O-glucosyltransferase 3 OS=Homo sapiens OX=9606 GN=POGLUT3 PE=1 SV=2	0.491	Down	0.0039835	POGLUT3	58.572	40.6	233	13	13	11	6	1	4	12	2	12	6	11	8	12	5	14	6	6	13	3	5	4	0	0	13	4	14	3	10	1	10	5	15	2	3	10	2	11	11	8	6	13
Q7Z4I7	LIM and senescent cell antigen-like-containing domain protein 2 OS=Homo sapiens OX=9606 GN=LIMS2 PE=1 SV=1	0.119	Down	1.59735e-05	LIMS2	38.916	71.8	244	19	12	16	7	0	4	18	8	12	12	1	12	17	12	15	18	13	15	13	4	5	1	0	1	0	3	2	10	0	0	6	1	2	13	3	0	18	12	9	10	19
Q7Z4Q2	HEAT repeat-containing protein 3 OS=Homo sapiens OX=9606 GN=HEATR3 PE=1 SV=2	2.265	Up	0.0072402	HEATR3	74.582	17.2	31	9	9	0	1	0	0	0	0	0	0	0	0	0	1	0	0	1	0	0	2	1	0	0	4	1	3	0	1	3	2	1	2	1	1	0	6	3	3	1	3	2
Q7Z4R8	UPF0669 protein C6orf120 OS=Homo sapiens OX=9606 GN=C6orf120 PE=1 SV=1	1.65	Up	0.0184828	C6orf120	20.772	45	36	3	3	1	1	0	0	2	0	1	1	1	0	1	0	1	0	0	0	0	0	0	0	0	3	2	2	0	2	3	4	2	2	0	1	4	2	2	2	0	0	3
Q7Z4S6	Kinesin-like protein KIF21A OS=Homo sapiens OX=9606 GN=KIF21A PE=1 SV=2	2.191	Up	0.034718	KIF21A	187.18	18.8	72	18	17	2	0	0	0	1	2	2	0	1	3	0	0	1	2	0	1	2	0	0	0	0	5	7	10	0	1	4	4	8	3	0	1	0	12	4	0	0	0	5
Q7Z4V5	Hepatoma-derived growth factor-related protein 2 OS=Homo sapiens OX=9606 GN=HDGFL2 PE=1 SV=1	2.2	Up	1.7486e-05	HDGFL2	74.316	29.4	108	16	14	3	2	2	2	2	1	4	1	2	3	2	1	2	1	0	3	1	0	2	4	0	11	4	10	2	7	4	7	4	7	2	2	7	3	6	5	5	4	11
Q7Z5K2	Wings apart-like protein homolog OS=Homo sapiens OX=9606 GN=WAPL PE=1 SV=1	1.642	Up	0.022701	WAPL	132.94	24.7	52	17	17	0	0	0	0	0	0	4	0	0	1	0	0	0	0	0	0	0	0	0	0	0	7	4	11	0	0	3	8	3	1	1	0	4	5	3	4	1	3	3
Q7Z5L9	Interferon regulatory factor 2-binding protein 2 OS=Homo sapiens OX=9606 GN=IRF2BP2 PE=1 SV=2	2.458	Up	0.011575	IRF2BP2	61.024	51.4	145	18	15	1	2	0	3	1	2	3	1	1	3	7	3	1	3	2	3	2	2	1	0	0	14	8	6	3	5	14	8	7	12	6	4	10	7	7	6	4	7	9
Q7Z739	YTH domain-containing family protein 3 OS=Homo sapiens OX=9606 GN=YTHDF3 PE=1 SV=1	2.128	Up	0.00036139	YTHDF3	63.86	28.4	68	12	7	2	1	0	0	2	0	4	1	1	0	1	0	1	1	1	2	1	0	0	0	0	5	2	6	1	5	5	4	1	6	1	1	4	9	4	3	0	4	3
Q7Z7E8	Ubiquitin-conjugating enzyme E2 Q1 OS=Homo sapiens OX=9606 GN=UBE2Q1 PE=1 SV=1	2.131	Up	6.3261e-05	UBE2Q1	46.126	35.5	46	9	8	1	0	0	0	0	0	1	0	0	2	2	1	0	0	0	0	0	0	0	0	0	7	2	5	1	2	3	1	1	4	2	2	5	4	4	2	0	1	4
Q7Z7G0	Target of Nesh-SH3 OS=Homo sapiens OX=9606 GN=ABI3BP PE=1 SV=1	0.322	Down	0.00027533	ABI3BP	118.64	27.4	250	19	19	16	12	8	8	11	5	7	13	8	17	22	9	12	9	9	4	7	3	4	7	0	1	0	9	6	10	2	1	6	11	2	9	2	0	15	12	14	12	14
Q7Z7H5	Transmembrane emp24 domain-containing protein 4 OS=Homo sapiens OX=9606 GN=TMED4 PE=1 SV=1	2.12	Up	0.03654	TMED4	25.943	34.8	112	7	6	3	0	0	1	4	3	4	0	6	5	5	1	3	1	2	2	1	3	1	1	0	6	5	9	1	6	6	9	4	7	2	1	8	2	2	3	0	3	3
Q86SF2	N-acetylgalactosaminyltransferase 7 OS=Homo sapiens OX=9606 GN=GALNT7 PE=1 SV=1	3.317	Up	2.1472e-07	GALNT7	75.388	31.4	65	14	14	0	0	0	1	0	0	1	1	0	1	0	1	0	0	0	0	1	2	3	0	1	3	6	7	1	3	5	5	5	8	2	1	5	2	4	2	3	3	2
Q86SQ0	Pleckstrin homology-like domain family B member 2 OS=Homo sapiens OX=9606 GN=PHLDB2 PE=1 SV=2	0.576	Down	0.029761	PHLDB2	142.16	10.9	28	9	9	3	2	0	0	1	0	1	0	0	0	5	1	2	1	0	1	0	0	1	0	0	2	2	2	0	3	1	0	0	0	0	0	0	0	6	3	0	2	3
Q86TI2	Dipeptidyl peptidase 9 OS=Homo sapiens OX=9606 GN=DPP9 PE=1 SV=3	1.608	Up	0.02128	DPP9	98.262	41	134	24	24	3	1	0	3	2	0	4	3	3	1	5	2	2	1	2	3	1	4	1	0	0	11	4	10	2	10	6	6	5	20	4	5	8	2	9	4	1	5	10
Q86TV6	Tetratricopeptide repeat protein 7B OS=Homo sapiens OX=9606 GN=TTC7B PE=1 SV=3	0.644	Down	0.00086358	TTC7B	94.178	16.6	58	10	10	1	2	0	1	2	1	2	2	1	2	5	2	2	2	1	2	1	1	1	0	0	0	1	2	4	2	1	1	1	1	3	1	3	7	6	4	0	2	4
Q86TX2	Acyl-coenzyme A thioesterase 1 OS=Homo sapiens OX=9606 GN=ACOT1 PE=1 SV=1	0.343	Down	0.0022557	ACOT1	46.277	58.4	226	18	3	8	6	0	3	12	13	5	9	10	8	13	6	14	7	9	13	5	3	5	0	0	6	4	8	5	11	7	5	6	4	1	7	8	5	12	8	2	6	13
Q86U38	Nucleolar protein 9 OS=Homo sapiens OX=9606 GN=NOP9 PE=1 SV=1	2.256	Up	0.026925	NOP9	69.437	32.7	65	13	13	0	0	0	0	0	0	7	0	0	0	0	0	0	1	0	0	0	1	0	0	0	7	4	9	0	2	3	4	5	5	3	0	6	8	5	1	1	1	4
Q86U44	N6-adenosine-methyltransferase catalytic subunit OS=Homo sapiens OX=9606 GN=METTL3 PE=1 SV=2	3.531	Up	7.4682e-08	METTL3	64.473	38.4	73	15	15	0	1	0	1	1	1	1	0	0	1	0	0	0	2	0	1	1	0	2	0	0	7	9	7	1	2	8	3	7	2	4	1	4	6	4	5	0	6	6
Q86U86	Protein polybromo-1 OS=Homo sapiens OX=9606 GN=PBRM1 PE=1 SV=1	2.554	Up	0.00166166	PBRM1	192.95	17.3	69	20	20	0	0	0	1	1	0	4	0	1	1	0	0	0	0	0	1	1	1	1	0	0	9	3	10	1	3	5	6	5	5	1	0	3	6	1	3	1	4	4
Q86UA1	Pre-mRNA-processing factor 39 OS=Homo sapiens OX=9606 GN=PRPF39 PE=1 SV=3	1.748	Up	0.00046414	PRPF39	78.429	22	56	11	11	1	0	0	0	0	0	4	0	3	0	1	0	0	0	0	1	0	0	2	0	0	4	2	4	0	5	7	6	3	5	2	0	2	4	6	4	2	2	5
Q86UK7	E3 ubiquitin-protein ligase ZNF598 OS=Homo sapiens OX=9606 GN=ZNF598 PE=1 SV=1	4.067	Up	0.000162157	ZNF598	98.636	20.6	32	12	12	0	0	0	0	0	0	0	1	0	0	0	0	0	0	0	0	0	0	0	0	0	1	2	3	0	0	3	0	7	2	1	0	3	9	2	2	1	1	4
Q86UT6	NLR family member X1 OS=Homo sapiens OX=9606 GN=NLRX1 PE=1 SV=1	0.491	Down	0.002497	NLRX1	107.61	26.5	107	18	18	6	3	0	1	7	3	2	6	3	0	9	2	8	6	6	6	2	2	3	0	0	1	4	5	1	4	0	0	0	1	1	4	9	2	12	8	1	6	11
Q86UU1	Pleckstrin homology-like domain family B member 1 OS=Homo sapiens OX=9606 GN=PHLDB1 PE=1 SV=1	0.436	Down	0.0047815	PHLDB1	151.16	17.9	62	16	15	4	4	0	3	1	1	1	0	5	2	11	4	2	1	1	0	2	0	0	0	0	1	0	4	1	1	0	1	3	2	4	0	1	2	10	6	1	6	8
Q86UX2	Inter-alpha-trypsin inhibitor heavy chain H5 OS=Homo sapiens OX=9606 GN=ITIH5 PE=2 SV=2	0.312	Down	0.00050338	ITIH5	104.58	31.2	178	21	21	10	5	1	0	17	3	14	5	5	8	11	2	11	9	4	12	7	5	2	0	0	1	0	7	8	6	1	2	0	2	5	6	9	0	15	12	9	4	15
Q86V81	THO complex subunit 4 OS=Homo sapiens OX=9606 GN=ALYREF PE=1 SV=3	2.045	Up	0.000156085	ALYREF	26.888	35.8	144	8	8	2	4	2	2	4	4	5	4	2	1	3	3	2	3	3	2	2	1	7	3	0	7	10	10	5	5	12	8	5	5	2	2	3	11	4	6	4	5	6
Q86VR2	Reticulophagy regulator 3 OS=Homo sapiens OX=9606 GN=RETREG3 PE=1 SV=1	2.324	Up	0.046844	RETREG3	51.396	17	41	5	5	0	2	0	0	1	1	1	0	1	3	0	1	0	1	0	0	4	0	1	0	1	2	3	1	2	3	2	1	2	0	1	1	3	3	4	3	2	2	3
Q86VW0	SEC14 domain and spectrin repeat-containing protein 1 OS=Homo sapiens OX=9606 GN=SESTD1 PE=1 SV=2	0.499	Down	0.009624	SESTD1	79.347	9.3	15	5	5	0	1	0	0	1	1	0	0	0	0	2	1	0	2	0	2	0	0	1	0	0	0	1	0	2	0	0	1	0	0	0	0	0	0	0	1	3	1	4
Q86W28	"NACHT, LRR and PYD domains-containing protein 8 OS=Homo sapiens OX=9606 GN=NLRP8 PE=2 SV=2"	1.764	Up	0.005263	NLRP8	119.43	1.4	46	1	1	1	1	0	2	1	0	1	2	2	1	0	2	0	2	2	1	1	2	2	1	1	2	1	1	1	2	2	2	2	2	1	2	1	2	1	1	1	1	1
Q86W42	THO complex subunit 6 homolog OS=Homo sapiens OX=9606 GN=THOC6 PE=1 SV=1	3.595	Up	6.4888e-05	THOC6	37.535	56.9	79	13	13	0	0	0	0	1	0	2	0	0	2	1	1	1	0	0	1	1	0	0	0	0	5	1	11	2	3	7	8	3	6	5	1	8	9	2	3	0	1	4
Q86W56	Poly(ADP-ribose) glycohydrolase OS=Homo sapiens OX=9606 GN=PARG PE=1 SV=1	1.605	Up	0.0143791	PARG	111.11	7.3	18	5	5	0	0	0	0	0	0	0	0	0	1	0	0	0	0	0	0	0	1	0	0	0	3	0	1	0	0	3	1	3	1	1	1	0	2	2	1	0	0	3
Q86WB0	Nuclear-interacting partner of ALK OS=Homo sapiens OX=9606 GN=ZC3HC1 PE=1 SV=1	3.273	Up	1.9783e-06	ZC3HC1	55.261	54	95	17	17	0	0	0	1	1	0	3	2	2	2	3	0	1	0	0	2	1	1	0	0	0	9	4	11	2	3	6	6	7	7	1	3	7	10	5	3	1	6	4
Q86X10	Ral GTPase-activating protein subunit beta OS=Homo sapiens OX=9606 GN=RALGAPB PE=1 SV=1	2.293	Up	0.0033821	RALGAPB	166.8	32.5	129	30	30	1	2	0	0	0	1	4	0	2	11	4	0	0	0	0	2	2	4	2	0	0	7	7	19	2	0	16	12	1	7	4	3	10	6	10	5	4	3	10
Q86X29	Lipolysis-stimulated lipoprotein receptor OS=Homo sapiens OX=9606 GN=LSR PE=1 SV=4	6.376	Up	0.0022016	LSR	71.438	29.7	46	13	13	0	0	0	0	0	0	0	0	0	1	0	0	0	0	0	0	0	0	0	0	1	4	7	7	0	1	11	5	2	1	0	0	6	0	1	2	1	1	1
Q86XP3	ATP-dependent RNA helicase DDX42 OS=Homo sapiens OX=9606 GN=DDX42 PE=1 SV=1	2.032	Up	0.031241	DDX42	102.97	42.6	170	27	27	3	2	0	3	4	1	7	1	6	2	6	1	2	2	2	5	5	4	3	0	0	10	8	14	5	5	9	8	10	8	5	3	8	18	7	6	3	9	8
Q86XZ4	Spermatogenesis-associated serine-rich protein 2 OS=Homo sapiens OX=9606 GN=SPATS2 PE=1 SV=1	2.266	Up	0.026005	SPATS2	59.544	24.6	30	9	9	0	0	0	1	0	0	0	0	1	0	0	0	0	0	0	0	2	0	0	0	0	4	0	2	0	2	3	2	5	4	0	0	1	3	0	0	1	2	2
Q8IU81	Interferon regulatory factor 2-binding protein 1 OS=Homo sapiens OX=9606 GN=IRF2BP1 PE=1 SV=1	2.033	Up	0.0020034	IRF2BP1	61.687	32	52	14	14	0	0	0	0	2	1	0	0	0	3	0	0	0	1	0	0	1	0	1	0	0	6	3	7	0	0	4	4	4	4	1	0	4	6	3	5	1	6	8
Q8IUD2	ELKS/Rab6-interacting/CAST family member 1 OS=Homo sapiens OX=9606 GN=ERC1 PE=1 SV=1	0.655	Down	0.0049955	ERC1	128.08	28.9	174	27	27	7	4	0	1	9	1	7	5	3	3	11	4	4	8	5	9	4	2	6	0	0	14	2	8	1	5	1	8	10	7	8	6	4	7	16	14	2	12	18
Q8IUF1	COBW domain-containing protein 2 OS=Homo sapiens OX=9606 GN=CBWD2 PE=2 SV=1	3.211	Up	0.00033725	CBWD2	44.034	20.5	21	5	5	0	0	0	0	0	0	0	0	1	0	0	0	0	0	0	1	0	0	0	0	0	2	2	2	0	0	2	1	0	4	2	0	2	2	3	0	1	1	1
Q8IUF8	Ribosomal oxygenase 2 OS=Homo sapiens OX=9606 GN=RIOX2 PE=1 SV=1	2.108	Up	0.0085365	RIOX2	52.8	20.2	21	7	7	0	0	0	0	0	0	1	0	0	0	0	0	0	0	0	0	0	0	0	0	0	2	1	2	0	0	1	1	5	2	0	0	2	4	0	2	0	1	2
Q8IUI8	Cytokine receptor-like factor 3 OS=Homo sapiens OX=9606 GN=CRLF3 PE=1 SV=2	1.671	Up	0.046559	CRLF3	49.765	48.9	66	11	11	0	1	0	2	1	1	5	1	2	2	1	1	1	0	2	0	3	2	2	2	0	6	1	3	2	3	1	1	3	2	2	6	2	5	2	3	1	3	4
Q8IVB4	Sodium/hydrogen exchanger 9 OS=Homo sapiens OX=9606 GN=SLC9A9 PE=1 SV=1	0.326	Down	0.030384	SLC9A9	72.564	8.1	21	3	3	1	0	0	0	1	0	2	1	1	0	1	0	1	1	1	0	0	2	0	0	0	1	0	2	1	1	0	0	1	1	1	1	0	0	2	0	0	2	2
Q8IVG5	Sterile alpha motif domain-containing protein 9-like OS=Homo sapiens OX=9606 GN=SAMD9L PE=1 SV=2	3.64	Up	0.02004	SAMD9L	184.53	9.9	23	11	11	0	0	0	0	1	0	0	0	0	0	0	0	0	0	0	0	0	0	0	0	0	8	0	3	0	4	0	0	3	2	0	0	1	1	3	1	0	1	3
Q8IVN8	Somatomedin-B and thrombospondin type-1 domain-containing protein OS=Homo sapiens OX=9606 GN=SBSPON PE=1 SV=2	0.399	Down	0.0182026	SBSPON	29.61	55.3	112	8	8	7	1	0	0	7	2	3	6	1	2	6	4	6	6	6	8	3	2	3	4	0	0	2	4	1	6	0	6	2	2	1	6	5	0	6	3	2	3	7
Q8IVS2	"Malonyl-CoA-acyl carrier protein transacylase, mitochondrial OS=Homo sapiens OX=9606 GN=MCAT PE=1 SV=2"	2.27	Up	0.043381	MCAT	42.961	44.1	37	12	12	0	0	0	0	0	3	0	0	0	1	0	0	0	0	0	0	0	0	0	0	0	0	3	5	0	4	4	0	1	4	0	0	6	6	2	3	0	1	2
Q8IW45	ATP-dependent (S)-NAD(P)H-hydrate dehydratase OS=Homo sapiens OX=9606 GN=NAXD PE=1 SV=1	0.65	Down	0.030978	NAXD	36.576	46.1	118	10	10	5	4	1	2	3	6	3	3	3	3	8	2	7	3	3	7	2	1	2	0	0	4	5	2	3	5	7	2	2	3	4	3	8	2	7	8	2	5	8
Q8IWA0	WD repeat-containing protein 75 OS=Homo sapiens OX=9606 GN=WDR75 PE=1 SV=1	3.176	Up	0.00041595	WDR75	94.498	23.4	54	13	13	0	0	0	0	0	0	1	0	0	1	0	0	0	0	0	0	0	1	3	0	0	5	2	4	0	1	1	9	9	3	1	0	3	10	2	2	0	2	2
Q8IWE5	Pleckstrin homology domain-containing family M member 2 OS=Homo sapiens OX=9606 GN=PLEKHM2 PE=1 SV=2	1.502	Up	0.00084125	PLEKHM2	112.78	15.3	39	10	10	0	0	0	1	0	0	1	0	0	0	1	0	0	1	1	0	1	0	0	0	0	5	1	7	0	1	6	1	3	3	1	3	2	0	5	2	1	2	4
Q8IWJ2	GRIP and coiled-coil domain-containing protein 2 OS=Homo sapiens OX=9606 GN=GCC2 PE=1 SV=4	3.734	Up	0.021462	GCC2	195.91	22.7	80	27	24	0	0	0	2	0	0	1	0	0	0	0	0	0	0	0	0	2	0	0	0	0	8	10	10	0	1	9	0	11	1	5	1	4	15	4	1	2	9	4
Q8IWR0	Zinc finger CCCH domain-containing protein 7A OS=Homo sapiens OX=9606 GN=ZC3H7A PE=1 SV=1	1.715	Up	0.028957	ZC3H7A	110.54	16.1	32	10	9	0	0	0	1	0	0	0	0	0	1	1	1	0	0	0	0	0	0	0	0	0	5	3	3	0	0	1	0	5	3	1	0	1	6	4	1	1	4	3
Q8IWS0	PHD finger protein 6 OS=Homo sapiens OX=9606 GN=PHF6 PE=1 SV=1	5.004	Up	0.0047168	PHF6	41.29	32.3	71	10	10	0	0	0	0	1	0	2	0	0	0	0	0	0	0	0	0	1	0	0	0	0	14	5	7	0	0	8	7	7	6	4	0	2	7	3	0	1	0	6
Q8IWT0	Protein archease OS=Homo sapiens OX=9606 GN=ZBTB8OS PE=1 SV=2	1.593	Up	0.0166194	ZBTB8OS	19.491	13.2	11	2	2	0	0	0	1	0	0	0	0	1	0	1	0	0	0	0	1	0	0	0	1	0	0	0	0	1	1	0	1	0	2	0	0	1	0	1	1	2	1	2
Q8IWT6	Volume-regulated anion channel subunit LRRC8A OS=Homo sapiens OX=9606 GN=LRRC8A PE=1 SV=1	1.854	Up	0.042163	LRRC8A	94.198	21.9	44	14	13	0	0	0	0	0	0	2	0	1	0	1	0	1	1	0	0	1	1	0	0	1	3	1	3	3	2	1	3	2	10	1	1	1	4	2	2	1	3	2
Q8IWX8	Calcium homeostasis endoplasmic reticulum protein OS=Homo sapiens OX=9606 GN=CHERP PE=1 SV=3	3.283	Up	1.98966e-05	CHERP	103.7	22.8	102	12	12	2	0	0	0	2	2	4	1	2	2	2	1	1	0	0	1	2	2	0	0	0	7	6	13	3	4	7	7	6	6	2	1	7	9	4	4	1	2	3
Q8IWZ3	Ankyrin repeat and KH domain-containing protein 1 OS=Homo sapiens OX=9606 GN=ANKHD1 PE=1 SV=1	1.823	Up	0.020183	ANKHD1	269.45	16.2	49	24	16	0	0	0	0	0	0	2	0	1	0	0	0	0	0	0	0	1	0	1	0	0	4	5	9	1	0	4	3	3	3	1	0	8	3	8	6	1	7	7
Q8IX01	SURP and G-patch domain-containing protein 2 OS=Homo sapiens OX=9606 GN=SUGP2 PE=1 SV=2	6.158	Up	0.045283	SUGP2	120.21	24.4	33	16	16	0	0	0	0	0	2	0	0	0	0	0	0	0	0	0	0	1	0	0	0	0	2	3	2	1	0	1	2	0	1	3	0	0	15	1	1	1	0	2
Q8IX12	Cell division cycle and apoptosis regulator protein 1 OS=Homo sapiens OX=9606 GN=CCAR1 PE=1 SV=2	2.346	Up	0.0059991	CCAR1	132.82	26.3	221	23	23	6	3	0	3	4	3	8	2	5	1	3	3	0	3	2	4	3	1	4	0	0	14	6	24	5	11	12	14	14	17	7	3	23	13	12	9	2	10	13
Q8IXB1	DnaJ homolog subfamily C member 10 OS=Homo sapiens OX=9606 GN=DNAJC10 PE=1 SV=2	1.62	Up	0.020745	DNAJC10	91.079	39.2	143	20	20	1	2	0	3	3	3	6	1	7	2	7	2	2	2	1	2	4	0	5	0	0	10	5	11	3	10	7	6	9	9	2	3	9	6	6	6	2	7	9
Q8IXH7	Negative elongation factor C/D OS=Homo sapiens OX=9606 GN=NELFCD PE=1 SV=2	2.982	Up	6.3072e-05	NELFCD	66.246	33.1	70	13	13	1	1	0	0	1	2	2	0	0	2	1	1	0	2	0	0	2	1	0	0	0	10	3	4	3	2	3	9	3	3	2	0	4	8	2	1	1	5	6
Q8IXI1	Mitochondrial Rho GTPase 2 OS=Homo sapiens OX=9606 GN=RHOT2 PE=1 SV=2	1.646	Up	0.0079448	RHOT2	68.117	39.6	105	15	14	0	2	0	1	1	3	1	1	0	6	3	2	0	1	1	2	2	2	4	0	0	5	8	9	3	1	10	2	8	4	7	2	6	8	6	5	4	7	4
Q8IXL7	Methionine-R-sulfoxide reductase B3 OS=Homo sapiens OX=9606 GN=MSRB3 PE=1 SV=2	0.247	Down	0.00037643	MSRB3	20.702	55.7	79	8	8	4	0	2	2	6	2	6	4	0	0	7	3	5	5	4	6	2	0	1	4	0	1	0	1	1	5	0	1	1	2	0	3	1	0	6	4	4	4	6
Q8IXM2	Chromatin complexes subunit BAP18 OS=Homo sapiens OX=9606 GN=BAP18 PE=1 SV=1	2.138	Up	8.4827e-05	BAP18	17.9	60.5	121	9	9	1	1	0	4	1	3	5	3	2	2	4	3	1	2	3	2	3	5	5	0	1	6	3	8	6	4	5	4	6	6	5	5	5	7	4	3	1	4	4
Q8IY21	Probable ATP-dependent RNA helicase DDX60 OS=Homo sapiens OX=9606 GN=DDX60 PE=1 SV=3	2.514	Up	0.0030968	DDX60	197.85	25	87	29	28	0	1	0	0	1	0	1	0	0	3	0	3	0	1	1	0	2	1	4	0	0	23	5	3	2	2	7	6	5	4	1	1	0	10	5	7	2	7	8
Q8IY37	Probable ATP-dependent RNA helicase DHX37 OS=Homo sapiens OX=9606 GN=DHX37 PE=1 SV=1	1.935	Up	0.0076204	DHX37	129.54	10.6	15	10	10	0	0	0	0	0	0	2	0	0	0	0	0	0	0	0	0	0	0	0	0	0	1	0	1	1	0	1	2	0	0	0	0	0	7	5	2	2	1	5
Q8IY67	Ribonucleoprotein PTB-binding 1 OS=Homo sapiens OX=9606 GN=RAVER1 PE=1 SV=1	2.144	Up	8.4223e-05	RAVER1	63.876	37.6	87	12	11	1	0	0	2	2	3	4	0	0	1	0	2	0	2	1	1	4	1	2	0	0	8	3	8	3	4	4	7	5	5	2	3	3	6	5	3	0	4	8
Q8IY81	pre-rRNA 2'-O-ribose RNA methyltransferase FTSJ3 OS=Homo sapiens OX=9606 GN=FTSJ3 PE=1 SV=2	3.208	Up	0.0028364	FTSJ3	96.557	24.8	55	14	14	0	1	0	0	1	0	2	0	0	1	0	1	0	0	0	1	0	2	1	0	0	4	4	5	0	2	3	3	7	2	0	1	3	11	1	5	0	0	3
Q8IYB3	Serine/arginine repetitive matrix protein 1 OS=Homo sapiens OX=9606 GN=SRRM1 PE=1 SV=2	2.412	Up	8.0271e-05	SRRM1	102.33	15.6	89	9	9	1	2	0	1	2	0	2	1	1	3	1	1	1	2	1	1	2	2	2	0	0	5	4	11	2	5	6	3	4	5	2	2	5	9	5	2	3	3	5
Q8IYB7	DIS3-like exonuclease 2 OS=Homo sapiens OX=9606 GN=DIS3L2 PE=1 SV=4	1.607	Up	0.0028802	DIS3L2	99.278	18	43	9	9	1	0	0	0	0	1	1	0	0	0	0	0	0	0	0	2	0	0	0	0	0	4	4	7	0	1	0	4	4	7	0	2	3	2	3	1	0	1	3
Q8IYS2	Uncharacterized protein KIAA2013 OS=Homo sapiens OX=9606 GN=KIAA2013 PE=1 SV=1	1.823	Up	0.0164413	KIAA2013	69.156	30.1	54	12	12	0	0	0	0	0	0	2	0	3	0	2	1	0	0	0	0	1	0	1	0	0	5	2	7	1	1	2	8	5	5	1	0	5	2	3	3	0	1	3
Q8IZ07	Ankyrin repeat domain-containing protein 13A OS=Homo sapiens OX=9606 GN=ANKRD13A PE=1 SV=3	0.555	Down	0.03526	ANKRD13A	67.618	50	144	19	19	8	2	0	1	11	0	9	1	5	0	11	1	9	6	3	12	4	6	3	0	0	7	2	7	1	10	2	5	5	3	1	5	3	1	12	6	2	4	14
Q8IZ81	ELMO domain-containing protein 2 OS=Homo sapiens OX=9606 GN=ELMOD2 PE=1 SV=1	1.505	Up	0.0027393	ELMOD2	34.96	33.8	97	10	10	2	1	0	1	2	2	3	2	3	1	5	4	3	2	1	3	2	1	2	0	0	5	5	6	1	3	6	5	7	5	3	3	4	4	6	7	2	5	7
Q8IZH2	5'-3' exoribonuclease 1 OS=Homo sapiens OX=9606 GN=XRN1 PE=1 SV=1	1.671	Up	0.0159955	XRN1	194.1	17.2	74	20	20	0	0	0	2	2	0	2	0	0	1	0	2	0	0	0	0	3	0	2	0	0	9	3	4	0	4	8	5	10	1	2	1	4	9	4	3	2	7	8
Q8IZL8	"Proline-, glutamic acid- and leucine-rich protein 1 OS=Homo sapiens OX=9606 GN=PELP1 PE=1 SV=2"	2.812	Up	0.0039411	PELP1	119.7	26.7	108	16	16	2	1	0	1	1	0	5	0	4	1	3	1	0	1	0	1	1	2	2	0	0	9	7	8	2	6	3	9	3	10	2	1	9	13	8	3	1	4	6
Q8IZP0	Abl interactor 1 OS=Homo sapiens OX=9606 GN=ABI1 PE=1 SV=4	1.562	Up	0.007401	ABI1	55.08	29.5	150	12	9	4	3	1	4	4	2	9	4	2	3	6	3	5	3	2	4	3	4	5	0	2	10	7	10	1	6	9	5	6	4	4	2	7	6	6	4	4	5	7
Q8N0Z6	Tetratricopeptide repeat protein 5 OS=Homo sapiens OX=9606 GN=TTC5 PE=1 SV=2	4.24	Up	0.032981	TTC5	48.927	31.6	26	9	9	0	0	0	0	0	0	0	0	0	1	0	0	0	0	0	0	0	0	0	0	0	5	0	2	0	1	1	3	2	4	0	0	0	7	1	1	0	1	0
Q8N163	Cell cycle and apoptosis regulator protein 2 OS=Homo sapiens OX=9606 GN=CCAR2 PE=1 SV=2	2.159	Up	0.0071965	CCAR2	102.9	46.6	409	31	31	10	8	0	11	8	8	11	10	8	14	7	4	7	7	7	6	9	13	12	2	1	19	24	22	16	18	29	17	15	18	20	10	20	18	16	15	3	19	15
Q8N1G2	Cap-specific mRNA (nucleoside-2'-O-)-methyltransferase 1 OS=Homo sapiens OX=9606 GN=CMTR1 PE=1 SV=1	2.736	Up	0.0070219	CMTR1	95.32	26.6	59	16	16	0	0	0	0	2	0	2	0	2	0	0	0	0	0	0	0	0	1	0	0	0	8	0	7	0	5	2	12	4	4	2	0	1	7	4	1	0	2	6
Q8N201	Integrator complex subunit 1 OS=Homo sapiens OX=9606 GN=INTS1 PE=1 SV=2	2.735	Up	0.005358	INTS1	244.29	18.4	99	28	28	0	0	0	0	0	0	3	0	1	1	0	0	0	0	0	0	1	0	0	0	0	10	3	15	0	4	8	12	4	11	1	0	8	17	3	2	3	1	7
Q8N2F6	Armadillo repeat-containing protein 10 OS=Homo sapiens OX=9606 GN=ARMC10 PE=1 SV=1	1.767	Up	0.034244	ARMC10	37.54	35.9	84	8	8	2	2	0	1	2	2	1	0	1	3	3	0	1	2	1	2	2	2	3	0	0	2	9	5	1	5	5	4	4	4	3	0	6	6	5	3	1	1	4
Q8N2K0	Lysophosphatidylserine lipase ABHD12 OS=Homo sapiens OX=9606 GN=ABHD12 PE=1 SV=2	2.271	Up	0.0109217	ABHD12	45.096	48.2	130	13	13	4	4	0	1	1	2	5	3	4	6	3	2	1	1	1	3	3	3	3	0	0	7	8	9	1	3	10	11	4	6	2	3	10	6	9	4	2	3	6
Q8N335	Glycerol-3-phosphate dehydrogenase 1-like protein OS=Homo sapiens OX=9606 GN=GPD1L PE=1 SV=1	0.59	Down	0.0169609	GPD1L	38.418	65	244	16	16	11	6	1	2	12	7	9	6	7	7	13	6	13	7	6	16	6	2	7	4	0	8	6	13	4	16	9	4	2	5	7	5	12	5	14	9	6	8	13
Q8N3C0	Activating signal cointegrator 1 complex subunit 3 OS=Homo sapiens OX=9606 GN=ASCC3 PE=1 SV=3	2.816	Up	0.000124626	ASCC3	251.46	26.8	170	41	41	0	1	0	4	1	0	3	0	6	2	2	2	0	1	1	1	2	2	6	0	0	24	12	18	3	4	10	14	8	17	6	2	10	8	14	11	0	13	16
Q8N3U4	Cohesin subunit SA-2 OS=Homo sapiens OX=9606 GN=STAG2 PE=1 SV=3	2.064	Up	0.0020953	STAG2	141.32	30.4	126	28	23	0	2	0	0	2	1	5	1	0	7	1	0	1	0	0	0	2	2	0	0	0	18	9	2	3	6	10	12	5	9	6	5	11	6	10	7	2	4	8
Q8N3V7	Synaptopodin OS=Homo sapiens OX=9606 GN=SYNPO PE=1 SV=2	0.514	Down	0.0030602	SYNPO	99.462	20.7	102	13	13	6	8	0	2	4	9	5	2	3	4	6	6	2	2	1	1	2	1	7	0	0	2	1	4	3	4	1	2	5	2	2	1	3	1	10	12	0	7	9
Q8N3X1	Formin-binding protein 4 OS=Homo sapiens OX=9606 GN=FNBP4 PE=1 SV=3	1.915	Up	0.0081203	FNBP4	110.26	10.6	38	8	8	0	0	0	0	0	0	2	0	0	2	0	0	0	0	0	0	0	0	2	0	0	5	3	3	2	1	4	2	3	3	0	1	3	2	1	2	0	0	0
Q8N474	Secreted frizzled-related protein 1 OS=Homo sapiens OX=9606 GN=SFRP1 PE=1 SV=1	0.085	Down	0.000135724	SFRP1	35.385	37.3	100	8	8	5	4	1	3	6	5	10	1	12	4	12	6	3	1	5	2	4	0	4	0	0	0	0	0	4	0	0	0	4	0	0	2	0	2	7	5	4	5	5
Q8N4C8	Misshapen-like kinase 1 OS=Homo sapiens OX=9606 GN=MINK1 PE=1 SV=2	2.836	Up	0.00135702	MINK1	149.82	7.4	37	7	4	0	0	0	2	1	2	0	0	0	1	1	1	0	1	0	0	0	0	1	0	0	2	3	3	2	2	4	1	2	1	2	0	3	2	4	3	1	6	4
Q8N4H5	Mitochondrial import receptor subunit TOM5 homolog OS=Homo sapiens OX=9606 GN=TOMM5 PE=1 SV=1	2.475	Up	7.9589e-05	TOMM5	6.0352	39.2	23	2	2	1	0	0	0	0	0	1	0	0	0	2	0	0	0	0	0	0	0	0	0	0	2	1	3	0	3	1	3	0	2	0	0	3	1	2	1	0	0	2
Q8N4V1	Membrane magnesium transporter 1 OS=Homo sapiens OX=9606 GN=MMGT1 PE=1 SV=1	1.644	Up	0.00136055	MMGT1	14.686	26.7	68	3	3	2	1	0	0	3	1	3	1	3	2	3	2	2	2	2	2	2	1	2	1	0	3	2	3	2	4	2	3	2	2	2	2	4	2	3	2	0	1	3
Q8N4X5	Actin filament-associated protein 1-like 2 OS=Homo sapiens OX=9606 GN=AFAP1L2 PE=1 SV=1	2.473	Up	0.0006638	AFAP1L2	91.299	35.8	72	17	17	0	1	0	0	0	2	3	0	1	3	0	0	0	2	2	0	1	0	3	0	1	9	3	9	3	3	0	6	2	6	2	0	4	6	3	2	0	1	2
Q8N543	Prolyl 3-hydroxylase OGFOD1 OS=Homo sapiens OX=9606 GN=OGFOD1 PE=1 SV=1	5.167	Up	0.03756	OGFOD1	63.245	27.9	28	9	9	0	0	0	0	0	0	0	0	0	0	0	0	0	0	0	0	0	0	0	0	0	8	0	1	1	0	0	7	1	5	1	0	2	2	0	0	0	0	2
Q8N584	Tetratricopeptide repeat protein 39C OS=Homo sapiens OX=9606 GN=TTC39C PE=2 SV=2	1.531	Up	0.0156778	TTC39C	65.869	12	14	5	5	0	0	0	1	0	0	0	0	0	0	0	0	0	0	0	0	0	0	1	0	0	0	0	2	0	0	1	0	3	1	1	1	2	1	2	2	0	2	3
Q8N5C1	Calcium homeostasis modulator protein 5 OS=Homo sapiens OX=9606 GN=CALHM5 PE=2 SV=1	0.48	Down	0.0151801	CALHM5	35.17	14.6	25	4	4	0	1	0	3	0	0	1	1	0	2	1	2	0	2	1	0	1	1	1	0	0	0	1	1	1	1	0	1	1	1	0	1	0	0	0	3	0	3	1
Q8N5K1	CDGSH iron-sulfur domain-containing protein 2 OS=Homo sapiens OX=9606 GN=CISD2 PE=1 SV=1	1.635	Up	0.00160383	CISD2	15.278	44.4	68	5	5	2	1	0	3	1	2	2	1	1	2	2	2	2	2	2	1	2	1	3	1	1	3	3	3	2	1	1	3	4	4	3	2	3	2	4	2	1	4	3
Q8N5M9	Protein jagunal homolog 1 OS=Homo sapiens OX=9606 GN=JAGN1 PE=1 SV=1	1.888	Up	0.030838	JAGN1	21.125	13.1	40	2	2	1	1	1	2	1	0	1	1	1	0	1	1	1	1	2	1	2	0	0	1	0	2	2	2	1	0	1	2	2	1	2	2	2	2	2	2	2	2	2
Q8N5N7	"39S ribosomal protein L50, mitochondrial OS=Homo sapiens OX=9606 GN=MRPL50 PE=1 SV=2"	2.715	Up	0.027643	MRPL50	18.325	57	30	6	6	1	0	0	1	1	0	1	0	1	0	1	0	1	0	0	1	0	1	0	0	0	3	1	3	0	2	2	1	0	2	0	1	2	4	1	1	1	2	1
Q8N684	Cleavage and polyadenylation specificity factor subunit 7 OS=Homo sapiens OX=9606 GN=CPSF7 PE=1 SV=1	2.423	Up	0.0019957	CPSF7	52.049	21.4	55	9	9	2	1	0	0	1	3	1	1	1	1	0	0	0	2	1	0	1	1	1	0	0	4	3	4	1	2	4	2	4	2	3	2	2	5	5	5	1	4	3
Q8N6G6	ADAMTS-like protein 1 OS=Homo sapiens OX=9606 GN=ADAMTSL1 PE=1 SV=4	3.078	Up	0.0104848	ADAMTSL1	193.41	6.1	8	6	6	0	1	0	0	0	0	0	0	0	1	0	0	0	0	0	0	0	1	0	0	0	0	0	0	0	0	0	4	0	0	0	0	0	1	2	2	0	0	1
Q8N6H7	ADP-ribosylation factor GTPase-activating protein 2 OS=Homo sapiens OX=9606 GN=ARFGAP2 PE=1 SV=1	1.984	Up	0.0080981	ARFGAP2	56.72	44.7	78	16	15	1	0	0	1	1	3	1	0	1	2	2	0	0	0	0	1	0	3	5	0	0	8	8	4	1	2	8	3	5	6	0	1	3	8	6	5	3	8	7
Q8N6T3	ADP-ribosylation factor GTPase-activating protein 1 OS=Homo sapiens OX=9606 GN=ARFGAP1 PE=1 SV=2	2.598	Up	0.000122858	ARFGAP1	44.667	42.6	80	12	12	1	1	0	1	1	1	2	0	2	1	2	1	0	1	0	0	1	1	1	0	0	7	3	7	3	2	8	6	7	8	0	2	3	7	4	3	1	2	3
Q8N806	Putative E3 ubiquitin-protein ligase UBR7 OS=Homo sapiens OX=9606 GN=UBR7 PE=1 SV=2	2.683	Up	0.034938	UBR7	47.998	29.6	27	9	9	0	0	0	0	0	0	0	0	0	0	0	1	0	0	0	0	1	0	1	0	0	5	0	1	1	0	1	2	5	3	0	1	0	5	0	1	1	1	0
Q8N8S7	Protein enabled homolog OS=Homo sapiens OX=9606 GN=ENAH PE=1 SV=2	0.628	Down	0.035715	ENAH	66.509	37.9	308	22	22	13	6	2	4	10	2	9	13	12	9	18	10	7	16	11	16	6	5	6	2	0	15	7	12	8	9	14	10	7	12	9	7	10	11	16	13	9	12	16
Q8NAV1	Pre-mRNA-splicing factor 38A OS=Homo sapiens OX=9606 GN=PRPF38A PE=1 SV=1	1.634	Up	0.0128005	PRPF38A	37.476	27.2	50	6	6	0	1	0	2	1	2	3	1	1	0	1	1	1	1	0	1	1	2	1	0	0	3	1	4	2	0	3	2	2	4	1	1	4	3	1	2	0	2	2
Q8NBF2	NHL repeat-containing protein 2 OS=Homo sapiens OX=9606 GN=NHLRC2 PE=1 SV=1	0.594	Down	0.0070214	NHLRC2	79.443	36.4	145	18	18	2	5	0	1	7	3	3	3	3	5	10	2	9	4	6	8	2	2	4	0	0	3	5	9	3	5	5	7	5	8	2	3	5	6	11	7	3	4	12
Q8NBJ4	Golgi membrane protein 1 OS=Homo sapiens OX=9606 GN=GOLM1 PE=1 SV=1	2.227	Up	0.0108589	GOLM1	45.333	29.7	42	11	11	0	0	0	0	0	1	0	0	1	1	0	0	0	0	0	0	0	1	1	0	2	5	1	2	1	3	1	3	2	4	0	3	0	10	1	2	1	4	1
Q8NBJ7	Inactive C-alpha-formylglycine-generating enzyme 2 OS=Homo sapiens OX=9606 GN=SUMF2 PE=1 SV=2	1.549	Up	0.029579	SUMF2	33.843	30.2	194	8	8	3	5	0	3	7	5	3	5	6	6	7	4	4	5	5	4	6	3	7	1	1	8	10	9	6	8	9	7	8	9	6	6	9	9	7	7	4	6	6
Q8NBN3	Transmembrane protein 87A OS=Homo sapiens OX=9606 GN=TMEM87A PE=1 SV=3	1.528	Up	0.028317	TMEM87A	63.429	16.6	34	7	7	0	1	0	1	0	0	0	1	0	3	0	0	0	0	1	0	2	0	0	0	0	3	2	4	1	1	2	4	1	4	0	0	2	1	2	4	0	3	1
Q8NC51	Plasminogen activator inhibitor 1 RNA-binding protein OS=Homo sapiens OX=9606 GN=SERBP1 PE=1 SV=2	2.728	Up	0.00038258	SERBP1	44.965	54.9	243	23	23	2	5	4	6	5	4	5	3	5	4	3	3	2	4	3	2	4	3	9	8	3	16	20	14	5	7	19	12	14	11	6	4	10	18	10	11	9	9	11
Q8NCG7	Sn1-specific diacylglycerol lipase beta OS=Homo sapiens OX=9606 GN=DAGLB PE=1 SV=2	2.843	Up	1.82298e-05	DAGLB	73.731	22.6	62	10	10	0	1	0	1	0	0	1	1	1	2	0	0	0	0	0	0	0	2	1	0	0	7	1	5	3	3	4	6	4	6	0	2	3	8	1	3	0	4	2
Q8ND04	Protein SMG8 OS=Homo sapiens OX=9606 GN=SMG8 PE=1 SV=1	1.695	Up	0.049581	SMG8	109.68	17.8	35	11	11	1	0	0	0	0	0	0	0	1	1	1	0	0	1	1	1	1	1	0	0	0	4	1	2	0	1	5	1	1	3	0	1	1	6	2	1	0	1	2
Q8NDA8	Maestro heat-like repeat-containing protein family member 1 OS=Homo sapiens OX=9606 GN=MROH1 PE=2 SV=3	1.514	Up	0.0131585	MROH1	181.25	12.5	51	15	15	0	0	0	0	0	0	2	0	1	1	3	1	0	0	0	1	1	2	1	0	0	5	7	9	0	3	0	4	1	3	2	0	4	0	4	2	2	2	3
Q8NDT2	Putative RNA-binding protein 15B OS=Homo sapiens OX=9606 GN=RBM15B PE=1 SV=3	1.918	Up	0.0133958	RBM15B	97.204	13.6	20	7	7	0	0	0	0	0	0	1	0	0	1	0	0	0	0	0	0	0	0	0	0	0	3	2	5	0	0	1	3	0	2	0	0	2	0	0	0	0	0	2
Q8NE71	ATP-binding cassette sub-family F member 1 OS=Homo sapiens OX=9606 GN=ABCF1 PE=1 SV=2	1.507	Up	0.0090021	ABCF1	95.925	41.5	270	29	28	5	5	1	7	8	3	6	5	9	8	5	5	4	7	4	5	6	4	8	4	3	18	10	16	3	14	13	15	8	16	10	4	18	13	16	12	1	10	16
Q8NEW0	Zinc transporter 7 OS=Homo sapiens OX=9606 GN=SLC30A7 PE=2 SV=1	1.799	Up	0.040924	SLC30A7	41.625	22.6	29	5	5	0	0	0	0	0	0	1	0	2	0	1	0	1	0	0	0	1	2	1	0	0	3	1	2	1	2	1	2	1	3	1	0	2	1	1	1	1	3	1
Q8NF37	Lysophosphatidylcholine acyltransferase 1 OS=Homo sapiens OX=9606 GN=LPCAT1 PE=1 SV=2	1.917	Up	0.0082995	LPCAT1	59.151	32.8	79	13	13	2	0	0	0	2	0	2	1	2	1	2	1	1	0	0	3	1	3	1	0	0	4	2	9	1	3	4	7	3	7	2	1	8	6	4	2	2	4	9
Q8NF50	Dedicator of cytokinesis protein 8 OS=Homo sapiens OX=9606 GN=DOCK8 PE=1 SV=3	1.981	Up	0.0077429	DOCK8	238.53	21.6	101	31	29	0	2	0	4	0	0	10	1	3	0	3	0	0	0	0	0	2	2	4	0	0	10	4	13	6	6	0	4	8	1	5	7	4	2	9	9	4	11	9
Q8NF91	Nesprin-1 OS=Homo sapiens OX=9606 GN=SYNE1 PE=1 SV=4	0.409	Down	0.00058115	SYNE1	1011.1	17.6	394	107	107	17	13	1	8	26	11	37	10	5	14	60	13	14	16	10	18	7	8	7	0	0	7	0	10	6	17	1	2	4	4	10	29	9	0	58	46	12	34	66
Q8NFD5	AT-rich interactive domain-containing protein 1B OS=Homo sapiens OX=9606 GN=ARID1B PE=1 SV=2	3.067	Up	0.00189891	ARID1B	236.12	16.1	72	22	19	0	0	0	0	1	0	2	1	1	2	0	0	0	1	1	0	2	1	2	0	0	5	10	7	0	2	11	3	2	2	2	1	2	11	4	4	1	4	3
Q8NFF5	FAD synthase OS=Homo sapiens OX=9606 GN=FLAD1 PE=1 SV=1	2.317	Up	0.048295	FLAD1	65.265	45	97	16	16	2	0	0	0	2	0	2	0	4	3	4	0	1	0	0	4	1	1	0	0	0	8	3	10	2	7	5	7	3	6	3	0	9	10	8	3	1	2	9
Q8NFH3	Nucleoporin Nup43 OS=Homo sapiens OX=9606 GN=NUP43 PE=1 SV=1	2.544	Up	0.00078244	NUP43	42.15	34.2	75	9	9	2	1	0	1	1	1	2	0	1	2	2	1	1	1	1	1	4	0	3	0	0	6	4	5	2	3	5	3	5	5	2	2	4	4	5	4	1	3	4
Q8NFH5	Nucleoporin NUP35 OS=Homo sapiens OX=9606 GN=NUP35 PE=1 SV=1	3.812	Up	3.9755e-05	NUP35	34.773	36.5	71	8	8	2	2	0	0	1	0	1	0	1	0	2	1	0	1	0	0	1	1	3	0	0	6	6	3	4	4	8	5	7	3	0	0	2	7	3	3	0	3	4
Q8NFU3	Thiosulfate:glutathione sulfurtransferase OS=Homo sapiens OX=9606 GN=TSTD1 PE=1 SV=3	2.632	Up	0.04966	TSTD1	12.53	31.3	56	3	3	2	0	0	1	1	4	1	1	2	2	0	1	0	1	2	1	1	0	2	1	1	2	5	2	2	1	6	2	1	0	3	2	3	3	3	2	1	2	1
Q8NHP6	Motile sperm domain-containing protein 2 OS=Homo sapiens OX=9606 GN=MOSPD2 PE=1 SV=1	2.202	Up	0.0024422	MOSPD2	59.745	30.3	31	11	11	0	0	0	0	0	0	0	2	0	0	0	0	0	1	0	0	0	0	0	0	0	7	2	1	0	2	1	0	4	2	1	1	2	5	2	4	1	3	2
Q8NHV4	Protein NEDD1 OS=Homo sapiens OX=9606 GN=NEDD1 PE=1 SV=1	2.17	Up	3.7963e-05	NEDD1	71.965	28	30	10	10	0	0	0	0	0	1	0	0	0	1	1	0	0	0	0	0	0	0	0	0	0	2	2	4	1	1	5	0	3	5	1	0	1	2	2	2	1	2	3
Q8NI22	Multiple coagulation factor deficiency protein 2 OS=Homo sapiens OX=9606 GN=MCFD2 PE=1 SV=1	1.919	Up	0.00138387	MCFD2	16.39	52.1	45	3	3	1	1	0	2	1	4	1	0	1	1	1	0	1	1	1	0	1	0	2	0	0	3	3	2	1	2	3	2	2	2	1	1	1	3	2	2	1	2	3
Q8NI27	THO complex subunit 2 OS=Homo sapiens OX=9606 GN=THOC2 PE=1 SV=2	4.87	Up	1.52073e-05	THOC2	182.77	29.6	187	33	33	1	1	0	0	1	1	7	1	0	7	4	0	0	2	0	1	2	3	2	0	0	21	7	13	4	9	13	18	10	20	4	3	14	18	9	8	3	6	10
Q8NI36	WD repeat-containing protein 36 OS=Homo sapiens OX=9606 GN=WDR36 PE=1 SV=1	4.761	Up	0.00174179	WDR36	105.32	37.6	73	25	25	1	1	1	0	1	0	2	0	2	0	0	0	0	0	0	0	0	0	0	0	0	4	2	9	0	1	5	7	6	5	2	0	5	19	7	3	2	3	4
Q8TAG9	Exocyst complex component 6 OS=Homo sapiens OX=9606 GN=EXOC6 PE=1 SV=3	1.724	Up	0.027524	EXOC6	93.721	12.2	22	6	6	1	0	0	0	1	0	0	0	0	1	0	0	1	0	0	0	0	0	0	0	0	0	1	5	0	1	1	2	2	1	0	1	2	2	3	1	0	0	2
Q8TAQ2	SWI/SNF complex subunit SMARCC2 OS=Homo sapiens OX=9606 GN=SMARCC2 PE=1 SV=1	1.837	Up	0.00054414	SMARCC2	132.88	34.9	316	35	28	5	5	0	3	7	6	12	3	4	7	6	4	3	8	6	3	7	4	10	2	0	18	14	24	13	9	24	16	26	15	9	9	21	13	18	17	10	14	17
Q8TB72	Pumilio homolog 2 OS=Homo sapiens OX=9606 GN=PUM2 PE=1 SV=2	1.914	Up	0.00126462	PUM2	114.21	9.6	34	7	6	0	0	0	0	0	0	3	0	0	1	3	1	0	0	0	1	1	0	0	0	0	3	1	3	0	3	2	4	0	1	1	0	2	4	4	2	1	3	2
Q8TBA6	Golgin subfamily A member 5 OS=Homo sapiens OX=9606 GN=GOLGA5 PE=1 SV=3	2.852	Up	0.00044334	GOLGA5	83.023	43.2	107	21	21	1	0	0	1	0	0	2	1	4	4	1	1	1	0	2	1	2	2	0	0	0	10	3	8	0	6	9	2	16	9	2	2	4	13	5	8	3	10	3
Q8TCB0	Interferon-induced protein 44 OS=Homo sapiens OX=9606 GN=IFI44 PE=2 SV=2	3.99	Up	0.049563	IFI44	50.49	24.3	18	8	8	0	0	0	0	0	0	0	0	0	0	0	0	0	0	0	0	0	0	0	0	0	4	0	0	0	0	2	2	3	0	0	0	0	7	2	0	1	2	1
Q8TCJ2	Dolichyl-diphosphooligosaccharide--protein glycosyltransferase subunit STT3B OS=Homo sapiens OX=9606 GN=STT3B PE=1 SV=1	1.507	Up	0.0163805	STT3B	93.673	20.2	213	14	14	4	5	1	6	5	5	6	6	7	5	6	5	7	1	4	4	7	4	6	1	4	11	6	13	6	11	6	14	6	13	6	5	12	5	7	6	3	6	6
Q8TCT9	Minor histocompatibility antigen H13 OS=Homo sapiens OX=9606 GN=HM13 PE=1 SV=1	1.942	Up	0.040562	HM13	41.488	21.2	137	8	8	1	2	0	2	3	2	4	4	5	5	2	2	2	3	3	4	4	3	3	0	2	7	4	8	4	5	7	9	6	7	5	4	7	8	2	6	4	6	4
Q8TCZ2	CD99 antigen-like protein 2 OS=Homo sapiens OX=9606 GN=CD99L2 PE=1 SV=1	0.54	Down	0.026524	CD99L2	27.986	31.7	24	5	5	0	1	2	1	1	2	0	1	1	1	0	3	0	1	1	0	1	0	0	2	0	0	0	1	0	1	0	0	1	0	2	1	0	0	2	2	4	3	4
Q8TDB6	E3 ubiquitin-protein ligase DTX3L OS=Homo sapiens OX=9606 GN=DTX3L PE=1 SV=1	1.99	Up	0.023899	DTX3L	83.553	46.5	143	25	25	2	1	0	2	2	0	4	0	4	0	5	3	0	2	1	2	3	4	4	0	0	21	6	10	5	11	5	13	10	5	4	1	4	9	10	7	2	5	9
Q8TDN6	Ribosome biogenesis protein BRX1 homolog OS=Homo sapiens OX=9606 GN=BRIX1 PE=1 SV=2	3.375	Up	9.5728e-05	BRIX1	41.401	47.3	103	14	14	1	1	0	0	1	0	1	0	0	3	3	0	0	2	0	3	1	0	2	0	0	11	4	8	2	5	5	13	5	9	3	0	11	9	6	4	3	6	10
Q8TDQ7	Glucosamine-6-phosphate isomerase 2 OS=Homo sapiens OX=9606 GN=GNPDA2 PE=1 SV=1	0.411	Down	0.002563	GNPDA2	31.084	72.8	54	12	7	2	1	0	1	3	1	2	3	1	1	6	1	2	3	3	6	0	0	0	0	0	1	3	2	2	2	0	1	1	3	1	1	1	0	11	7	5	4	12
Q8TDW0	Volume-regulated anion channel subunit LRRC8C OS=Homo sapiens OX=9606 GN=LRRC8C PE=1 SV=2	3.319	Up	0.025101	LRRC8C	92.448	24.7	54	16	14	0	0	0	0	0	0	4	1	0	2	0	0	1	0	0	0	1	0	0	0	0	5	0	3	3	5	0	1	3	16	0	2	3	4	1	2	0	2	2
Q8TDZ2	[F-actin]-monooxygenase MICAL1 OS=Homo sapiens OX=9606 GN=MICAL1 PE=1 SV=2	0.516	Down	0.031603	MICAL1	117.87	34.4	211	26	26	13	3	0	8	15	1	8	4	1	1	13	5	1	16	6	12	17	2	7	0	0	10	3	10	6	6	4	3	6	2	7	10	4	7	13	9	2	10	15
Q8TED0	U3 small nucleolar RNA-associated protein 15 homolog OS=Homo sapiens OX=9606 GN=UTP15 PE=1 SV=3	2.893	Up	0.00020309	UTP15	58.414	37.3	65	15	15	1	0	0	1	2	0	1	0	0	1	1	0	0	0	0	0	3	1	2	0	0	5	1	5	2	1	3	5	8	5	1	1	6	9	4	4	3	6	5
Q8TEM1	Nuclear pore membrane glycoprotein 210 OS=Homo sapiens OX=9606 GN=NUP210 PE=1 SV=3	2.938	Up	0.0039574	NUP210	205.11	30	269	34	34	1	4	0	4	2	5	8	5	3	7	3	5	2	4	3	2	8	5	5	1	0	19	9	21	8	13	15	31	21	4	6	8	20	17	6	10	0	10	7
Q8TEW0	Partitioning defective 3 homolog OS=Homo sapiens OX=9606 GN=PARD3 PE=1 SV=2	2.454	Up	0.0025043	PARD3	151.42	18.6	61	18	18	0	0	0	0	2	1	1	0	0	2	1	0	0	2	0	3	0	0	2	0	0	8	8	10	0	1	7	2	1	0	3	0	3	4	8	7	1	4	7
Q8TEX9	Importin-4 OS=Homo sapiens OX=9606 GN=IPO4 PE=1 SV=2	5.216	Up	0.00026459	IPO4	118.71	43.6	179	28	28	2	0	0	0	0	0	1	1	2	6	3	1	0	0	0	2	1	3	1	0	0	19	8	19	2	12	11	17	13	17	1	3	12	22	10	4	3	3	8
Q8TF05	Serine/threonine-protein phosphatase 4 regulatory subunit 1 OS=Homo sapiens OX=9606 GN=PPP4R1 PE=1 SV=1	2.01	Up	0.0023813	PPP4R1	107	24.9	68	17	17	0	0	0	0	1	1	0	1	0	3	2	0	1	0	0	2	0	0	0	0	2	7	3	5	1	3	7	4	3	7	3	1	4	7	5	3	0	3	4
Q8TF42	Ubiquitin-associated and SH3 domain-containing protein B OS=Homo sapiens OX=9606 GN=UBASH3B PE=1 SV=2	1.949	Up	0.031043	UBASH3B	72.695	18.5	13	7	7	0	0	0	0	0	0	0	0	0	0	0	0	0	0	0	0	0	0	1	0	0	2	0	0	0	2	0	1	0	5	1	1	0	0	2	1	0	1	3
Q8TF65	PDZ domain-containing protein GIPC2 OS=Homo sapiens OX=9606 GN=GIPC2 PE=1 SV=1	2.64	Up	0.031598	GIPC2	34.354	37.5	40	9	9	1	0	0	0	1	5	2	0	1	1	2	0	0	0	0	2	0	0	1	0	0	2	3	11	0	2	0	3	0	2	0	0	1	0	3	1	2	0	2
Q8WTS6	Histone-lysine N-methyltransferase SETD7 OS=Homo sapiens OX=9606 GN=SETD7 PE=1 SV=1	0.654	Down	0.043917	SETD7	40.72	34.4	59	7	7	4	2	0	0	5	1	2	1	3	1	5	1	4	2	0	1	1	2	1	0	0	3	1	4	1	4	1	0	1	3	1	1	2	1	5	3	3	0	6
Q8WTT2	Nucleolar complex protein 3 homolog OS=Homo sapiens OX=9606 GN=NOC3L PE=1 SV=1	4.439	Up	0.0037448	NOC3L	92.547	13.8	25	8	8	0	0	0	0	0	0	1	0	0	0	0	0	0	0	0	0	1	0	0	0	0	1	3	2	0	0	0	4	4	2	1	0	1	5	1	2	0	2	1
Q8WU90	Zinc finger CCCH domain-containing protein 15 OS=Homo sapiens OX=9606 GN=ZC3H15 PE=1 SV=1	2.926	Up	0.00135555	ZC3H15	48.602	40.1	89	14	14	1	0	0	2	1	1	6	0	4	1	3	0	1	1	1	0	0	0	1	0	0	10	1	10	1	5	3	10	4	5	2	1	6	8	7	4	1	3	9
Q8WUA2	Peptidyl-prolyl cis-trans isomerase-like 4 OS=Homo sapiens OX=9606 GN=PPIL4 PE=1 SV=1	1.806	Up	0.036483	PPIL4	57.224	29.9	37	10	10	1	0	0	0	2	1	0	0	0	0	1	1	0	1	0	0	1	0	2	0	0	5	3	4	0	2	2	2	1	2	2	0	0	4	4	1	2	0	4
Q8WUA4	General transcription factor 3C polypeptide 2 OS=Homo sapiens OX=9606 GN=GTF3C2 PE=1 SV=2	3.039	Up	0.00099866	GTF3C2	100.68	23.2	34	12	12	0	0	0	0	0	0	0	0	0	0	0	0	0	0	0	0	0	0	0	0	0	4	2	3	0	0	3	5	4	2	0	0	2	9	3	1	0	0	3
Q8WUF5	RelA-associated inhibitor OS=Homo sapiens OX=9606 GN=PPP1R13L PE=1 SV=4	7.564	Up	0.005765	PPP1R13L	89.09	32.9	57	19	19	0	1	0	0	0	0	0	0	0	2	0	0	0	0	0	0	0	0	1	0	0	10	9	3	0	3	12	1	1	7	0	0	7	0	2	5	0	1	5
Q8WUY3	Protein prune homolog 2 OS=Homo sapiens OX=9606 GN=PRUNE2 PE=1 SV=3	0.095	Down	0.00038084	PRUNE2	340.63	22	106	40	40	11	1	0	0	10	2	0	2	0	4	33	6	2	12	7	11	2	0	0	0	0	1	0	1	0	0	0	0	0	1	0	0	0	0	17	4	1	0	17
Q8WVQ1	Soluble calcium-activated nucleotidase 1 OS=Homo sapiens OX=9606 GN=CANT1 PE=1 SV=1	3.609	Up	0.0119958	CANT1	44.839	38.7	37	9	9	0	0	0	0	0	0	0	0	1	0	0	0	0	0	0	0	1	0	0	0	0	2	2	3	0	2	3	3	4	5	0	0	1	10	2	0	1	2	1
Q8WVV4	Protein POF1B OS=Homo sapiens OX=9606 GN=POF1B PE=1 SV=3	3.917	Up	0.034601	POF1B	68.064	36.5	62	17	17	0	0	0	0	0	0	0	0	4	0	0	0	0	0	0	0	0	0	4	0	0	0	11	2	0	0	11	12	5	0	4	0	9	0	3	3	1	2	2
Q8WVV9	Heterogeneous nuclear ribonucleoprotein L-like OS=Homo sapiens OX=9606 GN=HNRNPLL PE=1 SV=1	1.742	Up	0.0029988	HNRNPLL	60.082	51.1	144	17	17	2	2	0	3	4	2	6	0	4	6	1	3	1	3	1	4	2	2	2	0	1	13	7	13	2	2	7	9	7	7	6	3	8	11	6	5	1	5	10
Q8WVY7	Ubiquitin-like domain-containing CTD phosphatase 1 OS=Homo sapiens OX=9606 GN=UBLCP1 PE=1 SV=2	1.81	Up	0.0128247	UBLCP1	36.804	39	70	11	11	3	0	0	0	3	0	4	0	6	0	2	1	1	0	0	0	2	1	1	0	0	6	1	7	2	5	1	2	1	7	3	1	6	4	5	4	2	4	6
Q8WW12	PEST proteolytic signal-containing nuclear protein OS=Homo sapiens OX=9606 GN=PCNP PE=1 SV=2	1.74	Up	2.0704e-05	PCNP	18.925	50.6	77	7	7	1	1	1	3	2	2	1	1	2	1	1	1	1	2	2	3	0	1	1	2	0	7	4	5	1	4	5	3	3	5	1	1	3	6	3	4	3	5	4
Q8WW59	SPRY domain-containing protein 4 OS=Homo sapiens OX=9606 GN=SPRYD4 PE=1 SV=2	1.639	Up	0.047922	SPRYD4	23.128	50.7	49	9	9	1	1	0	0	1	2	0	1	0	1	0	1	1	0	0	2	1	3	2	0	0	4	5	7	1	2	3	0	1	2	1	0	2	4	4	3	1	0	5
Q8WWI1	LIM domain only protein 7 OS=Homo sapiens OX=9606 GN=LMO7 PE=1 SV=3	2.234	Up	0.0174559	LMO7	192.69	21	80	24	24	0	0	0	2	0	4	0	0	1	1	4	3	0	0	0	0	0	1	0	0	2	7	9	9	0	13	3	11	2	4	1	0	3	0	4	7	2	5	5
Q8WWM7	Ataxin-2-like protein OS=Homo sapiens OX=9606 GN=ATXN2L PE=1 SV=2	4.5	Up	2.7725e-07	ATXN2L	113.37	24.7	101	21	21	0	0	0	2	1	3	3	1	0	2	1	0	1	0	2	1	2	1	2	0	0	8	4	10	1	5	10	5	6	6	2	3	8	11	6	6	3	7	6
Q8WWX9	Selenoprotein M OS=Homo sapiens OX=9606 GN=SELENOM PE=1 SV=3	0.619	Down	0.0085429	SELENOM	16.231	35.2	135	4	4	4	4	3	1	4	1	6	4	4	4	7	4	5	4	6	6	5	3	2	6	0	3	0	7	6	6	0	4	7	3	4	4	2	6	4	4	4	2	4
Q8WWY3	U4/U6 small nuclear ribonucleoprotein Prp31 OS=Homo sapiens OX=9606 GN=PRPF31 PE=1 SV=2	1.721	Up	0.0108045	PRPF31	55.455	35.7	98	10	10	2	1	0	2	5	2	5	1	3	2	2	0	3	1	1	3	1	3	2	0	1	7	5	9	2	3	6	6	2	6	2	1	5	4	6	4	1	3	7
Q8WX92	Negative elongation factor B OS=Homo sapiens OX=9606 GN=NELFB PE=1 SV=1	2.802	Up	0.00029619	NELFB	65.697	29.1	77	15	15	0	0	0	0	1	1	3	0	1	4	1	0	0	0	1	0	2	3	0	0	0	8	4	5	0	3	5	12	2	9	2	2	3	5	3	1	1	2	7
Q8WX93	Palladin OS=Homo sapiens OX=9606 GN=PALLD PE=1 SV=3	0.211	Down	7.2978e-07	PALLD	150.56	38	728	42	41	43	22	6	18	43	22	19	32	19	28	38	34	33	35	31	44	20	21	16	2	0	19	6	18	10	40	5	16	15	21	15	18	16	3	37	29	17	26	36
Q8WXA9	Splicing regulatory glutamine/lysine-rich protein 1 OS=Homo sapiens OX=9606 GN=SREK1 PE=1 SV=1	3.444	Up	0.00053764	SREK1	59.38	23	46	7	7	0	0	0	0	0	0	2	1	1	1	0	1	1	0	0	1	0	1	1	0	0	6	3	7	0	0	3	1	3	4	0	0	5	4	3	1	0	2	3
Q8WXF1	Paraspeckle component 1 OS=Homo sapiens OX=9606 GN=PSPC1 PE=1 SV=1	2.262	Up	6.1405e-07	PSPC1	58.743	42.4	151	16	16	1	2	0	2	2	2	9	3	5	4	4	2	1	2	1	5	2	2	4	2	0	9	6	11	4	8	10	7	8	12	5	2	8	6	10	6	1	4	8
Q8WXF7	Atlastin-1 OS=Homo sapiens OX=9606 GN=ATL1 PE=1 SV=1	0.525	Down	0.00046411	ATL1	63.543	41.4	141	16	15	11	2	0	1	10	1	2	4	4	4	5	3	9	7	8	10	6	2	1	0	0	4	1	7	2	4	2	3	1	12	4	1	2	8	14	8	2	4	16
Q8WXH0	Nesprin-2 OS=Homo sapiens OX=9606 GN=SYNE2 PE=1 SV=3	2.346	Up	0.0026793	SYNE2	796.43	31.1	558	154	154	1	3	0	1	3	29	16	0	3	8	1	2	1	3	0	1	5	8	6	1	0	85	36	35	11	32	34	53	17	75	5	4	29	50	36	39	8	31	52
Q8WXI9	Transcriptional repressor p66-beta OS=Homo sapiens OX=9606 GN=GATAD2B PE=1 SV=1	3.461	Up	4.3283e-05	GATAD2B	65.26	32.4	75	12	10	0	0	0	0	0	1	1	0	1	4	2	1	0	1	0	0	2	0	3	0	0	7	3	6	3	1	8	5	5	3	3	3	4	8	2	3	0	3	4
Q8WXX5	DnaJ homolog subfamily C member 9 OS=Homo sapiens OX=9606 GN=DNAJC9 PE=1 SV=1	2.204	Up	0.00046009	DNAJC9	29.909	53.5	89	10	10	2	1	0	0	3	0	2	2	2	0	3	2	2	2	0	1	2	1	2	2	0	5	4	8	4	3	3	7	3	9	3	2	6	3	2	2	4	2	6
Q8WY22	BRI3-binding protein OS=Homo sapiens OX=9606 GN=BRI3BP PE=1 SV=1	2.45	Up	0.00150387	BRI3BP	27.835	14.3	51	2	2	2	1	1	2	1	2	1	2	1	2	1	1	2	1	0	0	2	1	1	1	1	2	2	1	3	1	2	2	2	2	2	2	2	2	2	1	1	2	1
Q8WYA6	Beta-catenin-like protein 1 OS=Homo sapiens OX=9606 GN=CTNNBL1 PE=1 SV=1	2.739	Up	3.6729e-05	CTNNBL1	65.173	26.8	83	12	12	1	0	0	1	2	0	2	0	1	4	1	0	0	1	1	1	2	2	2	0	0	7	2	9	1	3	8	9	1	7	2	1	4	8	4	4	0	4	6
Q8WZ82	Esterase OVCA2 OS=Homo sapiens OX=9606 GN=OVCA2 PE=1 SV=1	1.519	Up	0.0133962	OVCA2	24.418	46.7	56	6	6	1	2	0	1	2	4	1	2	1	1	3	1	1	2	1	1	1	1	1	0	0	3	2	4	1	4	2	2	2	2	0	2	2	3	4	2	0	3	4
Q92466	DNA damage-binding protein 2 OS=Homo sapiens OX=9606 GN=DDB2 PE=1 SV=1	1.686	Up	0.0049413	DDB2	47.863	27.4	61	7	7	0	2	0	0	2	1	3	0	2	2	1	1	1	1	0	1	0	1	2	0	0	4	3	3	1	4	2	4	5	6	2	2	4	1	1	2	1	1	4
Q92485	Acid sphingomyelinase-like phosphodiesterase 3b OS=Homo sapiens OX=9606 GN=SMPDL3B PE=1 SV=2	2.232	Up	0.044964	SMPDL3B	50.813	32.7	47	9	9	0	0	0	0	0	0	1	0	0	0	0	0	0	0	0	0	3	1	0	0	0	5	0	4	0	6	1	7	8	0	0	0	6	5	2	0	1	4	4
Q92504	Zinc transporter SLC39A7 OS=Homo sapiens OX=9606 GN=SLC39A7 PE=1 SV=2	1.692	Up	0.021296	SLC39A7	50.117	5.3	43	3	3	1	1	1	1	1	1	1	0	1	1	2	1	1	1	1	2	1	1	1	0	0	3	1	2	1	2	2	2	1	2	1	1	2	3	2	2	1	2	1
Q92520	Protein FAM3C OS=Homo sapiens OX=9606 GN=FAM3C PE=1 SV=1	1.526	Up	0.0044244	FAM3C	24.68	44.9	108	8	8	2	4	0	2	3	2	4	2	3	2	2	4	1	2	2	2	3	1	3	3	2	5	5	8	3	4	5	3	4	4	3	3	3	9	4	4	1	3	4
Q92541	RNA polymerase-associated protein RTF1 homolog OS=Homo sapiens OX=9606 GN=RTF1 PE=1 SV=4	2.492	Up	2.4368e-05	RTF1	80.313	17.7	58	10	10	1	1	0	1	1	0	0	0	1	1	2	1	1	1	1	2	1	0	3	0	0	1	4	3	1	2	9	3	4	4	1	3	1	4	4	2	0	5	3
Q92542	Nicastrin OS=Homo sapiens OX=9606 GN=NCSTN PE=1 SV=2	3.519	Up	2.4179e-05	NCSTN	78.41	21.4	61	9	9	1	1	0	0	2	0	1	0	3	3	1	0	1	0	0	0	0	0	1	1	4	7	2	5	1	2	3	8	1	5	2	1	3	2	2	2	0	2	3
Q92544	Transmembrane 9 superfamily member 4 OS=Homo sapiens OX=9606 GN=TM9SF4 PE=1 SV=2	1.975	Up	0.0034184	TM9SF4	74.518	26	132	11	11	1	2	0	2	2	1	5	2	7	5	3	1	2	3	4	2	3	3	4	0	3	7	4	8	2	6	8	10	5	10	2	3	6	6	4	2	3	4	5
Q92552	"28S ribosomal protein S27, mitochondrial OS=Homo sapiens OX=9606 GN=MRPS27 PE=1 SV=3"	1.868	Up	0.00086276	MRPS27	47.611	42.3	94	14	14	1	0	0	1	2	3	2	2	2	2	3	1	0	1	2	3	2	1	4	0	0	4	4	11	3	4	4	3	2	6	4	1	9	7	3	5	1	5	6
Q92598	Heat shock protein 105 kDa OS=Homo sapiens OX=9606 GN=HSPH1 PE=1 SV=1	2.171	Up	3.8049e-05	HSPH1	96.864	69.3	607	51	49	7	10	1	14	12	9	15	14	11	26	17	11	6	11	13	14	17	10	18	5	10	46	28	47	15	16	28	32	19	28	18	19	27	33	28	23	13	22	30
Q92600	CCR4-NOT transcription complex subunit 9 OS=Homo sapiens OX=9606 GN=CNOT9 PE=1 SV=1	1.895	Up	0.0041771	CNOT9	33.631	25.4	57	6	6	1	0	0	0	1	1	2	0	0	0	1	0	0	1	2	1	0	4	2	0	0	2	1	2	2	1	7	3	6	2	3	2	4	6	2	3	1	3	1
Q92609	TBC1 domain family member 5 OS=Homo sapiens OX=9606 GN=TBC1D5 PE=1 SV=1	1.947	Up	0.00099556	TBC1D5	89.003	40.8	82	22	22	1	1	0	1	1	1	3	0	2	1	3	0	0	0	0	1	0	0	2	0	0	5	7	10	3	2	9	4	3	4	2	1	7	8	6	3	3	5	4
Q92614	Unconventional myosin-XVIIIa OS=Homo sapiens OX=9606 GN=MYO18A PE=1 SV=3	2.049	Up	0.0117555	MYO18A	233.11	28.2	214	43	43	5	2	0	2	5	2	9	1	6	6	9	1	2	1	3	2	3	4	7	0	4	21	0	18	7	16	7	23	8	10	4	3	11	12	16	9	6	5	16
Q92616	eIF-2-alpha kinase activator GCN1 OS=Homo sapiens OX=9606 GN=GCN1 PE=1 SV=6	1.825	Up	0.0188646	GCN1	292.75	44.6	847	97	97	15	11	0	17	23	14	22	6	23	44	29	15	5	21	10	35	17	11	16	2	2	61	31	56	13	38	39	43	38	38	28	16	65	43	42	43	10	40	51
Q92620	Pre-mRNA-splicing factor ATP-dependent RNA helicase PRP16 OS=Homo sapiens OX=9606 GN=DHX38 PE=1 SV=2	2.062	Up	0.00041606	DHX38	140.5	22.2	71	19	19	1	0	0	1	1	0	3	0	1	4	2	0	0	0	0	2	0	0	1	0	0	5	5	6	1	4	13	6	2	5	1	2	4	1	5	4	1	5	6
Q92621	Nuclear pore complex protein Nup205 OS=Homo sapiens OX=9606 GN=NUP205 PE=1 SV=3	1.783	Up	0.0049006	NUP205	227.92	37.7	414	55	55	5	2	0	8	5	7	11	8	9	15	8	9	5	10	6	8	11	7	12	2	2	21	20	25	11	14	27	24	20	23	12	8	30	29	24	20	3	22	28
Q92629	Delta-sarcoglycan OS=Homo sapiens OX=9606 GN=SGCD PE=1 SV=2	0.304	Down	1.6057e-06	SGCD	32.071	35.3	99	8	8	3	4	0	3	4	2	5	8	3	4	4	6	3	7	3	3	4	2	2	0	0	1	0	3	3	4	0	3	3	1	2	5	1	3	5	5	6	5	6
Q92665	"28S ribosomal protein S31, mitochondrial OS=Homo sapiens OX=9606 GN=MRPS31 PE=1 SV=3"	1.927	Up	0.0154388	MRPS31	45.318	44.1	50	11	11	0	0	0	0	0	3	1	0	0	1	1	1	0	0	0	1	1	1	1	0	0	4	4	7	1	1	3	0	6	1	2	0	3	7	2	1	4	2	4
Q92685	"Dol-P-Man:Man(5)GlcNAc(2)-PP-Dol alpha-1,3-mannosyltransferase OS=Homo sapiens OX=9606 GN=ALG3 PE=1 SV=1"	1.527	Up	0.011576	ALG3	50.126	9.8	40	4	4	1	1	0	2	2	2	1	1	1	1	0	1	1	1	2	1	1	1	1	0	1	2	2	1	0	1	2	2	1	1	2	1	1	2	2	3	0	3	2
Q92688	Acidic leucine-rich nuclear phosphoprotein 32 family member B OS=Homo sapiens OX=9606 GN=ANP32B PE=1 SV=1	2.034	Up	5.7914e-05	ANP32B	28.787	31.1	82	8	6	2	1	0	2	1	1	2	1	2	1	1	2	1	2	1	3	1	1	2	0	1	9	3	6	2	2	3	6	2	4	2	1	10	4	7	4	3	5	7
Q92696	Geranylgeranyl transferase type-2 subunit alpha OS=Homo sapiens OX=9606 GN=RABGGTA PE=1 SV=2	1.601	Up	0.0018645	RABGGTA	65.071	37	86	16	16	0	1	0	1	1	1	1	2	1	2	3	3	1	1	1	2	0	2	3	0	0	5	6	8	2	5	6	4	4	6	2	2	5	5	5	4	1	4	5
Q92769	Histone deacetylase 2 OS=Homo sapiens OX=9606 GN=HDAC2 PE=1 SV=2	1.978	Up	0.007762	HDAC2	55.364	51.2	122	19	12	0	2	0	1	2	2	4	3	2	4	1	2	3	3	3	3	1	3	2	0	0	9	5	11	2	3	5	9	5	10	3	3	8	8	8	7	2	6	9
Q92785	Zinc finger protein ubi-d4 OS=Homo sapiens OX=9606 GN=DPF2 PE=1 SV=2	2.703	Up	0.00028259	DPF2	44.155	24.6	64	6	6	0	0	0	1	0	1	3	0	1	1	1	0	0	1	1	0	2	0	1	0	0	6	7	4	2	2	7	5	5	3	2	1	2	5	3	0	0	3	3
Q92797	Symplekin OS=Homo sapiens OX=9606 GN=SYMPK PE=1 SV=2	4.049	Up	2.0116e-05	SYMPK	141.15	43.2	166	35	35	1	1	0	2	1	1	6	1	4	2	2	0	0	1	0	1	5	3	5	0	0	19	6	21	3	3	11	17	10	12	4	4	9	11	6	7	1	5	12
Q92804	TATA-binding protein-associated factor 2N OS=Homo sapiens OX=9606 GN=TAF15 PE=1 SV=1	2.163	Up	0.034975	TAF15	61.829	26.2	162	13	11	2	4	0	6	5	2	1	5	3	3	2	3	4	2	6	3	4	1	6	3	1	14	8	14	5	6	7	10	5	4	4	4	8	7	7	6	6	6	10
Q92817	Envoplakin OS=Homo sapiens OX=9606 GN=EVPL PE=1 SV=3	7.885	Up	0.0020435	EVPL	231.6	31.3	184	45	45	1	0	0	0	0	4	1	0	1	4	0	1	0	2	0	1	0	0	14	3	1	6	37	25	0	2	27	16	0	8	17	0	13	0	8	5	8	4	5
Q92820	Gamma-glutamyl hydrolase OS=Homo sapiens OX=9606 GN=GGH PE=1 SV=2	2.505	Up	0.042237	GGH	35.964	42.1	174	14	14	5	1	2	9	4	5	6	1	4	4	7	1	2	3	3	3	4	6	4	4	5	9	2	9	2	4	8	19	5	9	3	4	6	11	10	4	8	8	10
Q92841	Probable ATP-dependent RNA helicase DDX17 OS=Homo sapiens OX=9606 GN=DDX17 PE=1 SV=2	1.663	Up	0.0099372	DDX17	80.272	52.3	508	34	27	10	10	2	13	15	16	15	9	12	16	16	11	10	15	10	10	12	4	18	5	2	21	22	29	18	16	27	25	17	21	21	16	20	24	19	22	11	22	25
Q92879	CUGBP Elav-like family member 1 OS=Homo sapiens OX=9606 GN=CELF1 PE=1 SV=2	2.211	Up	0.0024605	CELF1	52.063	25.1	117	11	10	4	1	0	2	5	1	5	0	2	3	4	0	2	1	2	4	2	2	1	0	0	12	4	8	2	6	5	5	4	11	1	1	10	7	5	1	2	3	8
Q92917	G-patch domain and KOW motifs-containing protein OS=Homo sapiens OX=9606 GN=GPKOW PE=1 SV=2	5.512	Up	0.00101552	GPKOW	52.228	45.6	46	15	15	0	0	0	0	0	0	0	0	0	1	0	0	0	0	0	0	0	0	0	0	0	8	2	4	1	1	4	2	7	3	1	0	3	9	1	3	0	2	3
Q92922	SWI/SNF complex subunit SMARCC1 OS=Homo sapiens OX=9606 GN=SMARCC1 PE=1 SV=3	4.509	Up	0.00183768	SMARCC1	122.87	43.4	138	34	27	0	1	1	0	0	0	3	1	0	7	2	1	0	0	0	2	1	1	1	0	0	15	3	16	3	2	13	20	5	17	1	0	9	13	13	9	5	8	14
Q92925	SWI/SNF-related matrix-associated actin-dependent regulator of chromatin subfamily D member 2 OS=Homo sapiens OX=9606 GN=SMARCD2 PE=1 SV=3	4.144	Up	0.00040216	SMARCD2	58.92	44.1	118	17	15	1	0	0	1	4	1	7	0	2	4	2	0	1	1	0	3	0	2	1	0	0	8	6	9	3	4	10	8	6	7	3	5	10	9	6	4	0	2	6
Q92945	Far upstream element-binding protein 2 OS=Homo sapiens OX=9606 GN=KHSRP PE=1 SV=4	1.87	Up	0.022496	KHSRP	73.114	63.3	532	35	34	10	10	4	14	10	10	10	16	9	17	16	13	13	13	12	14	14	8	16	6	0	30	22	29	16	12	28	25	26	24	20	13	29	23	17	15	13	16	19
Q92979	Ribosomal RNA small subunit methyltransferase NEP1 OS=Homo sapiens OX=9606 GN=EMG1 PE=1 SV=4	2.841	Up	0.00087659	EMG1	26.72	66.4	45	13	13	0	0	0	0	0	0	0	0	0	0	0	0	0	0	0	0	0	0	0	0	0	6	1	6	1	4	0	4	4	4	1	0	6	8	3	2	0	1	6
Q92990	Glomulin OS=Homo sapiens OX=9606 GN=GLMN PE=1 SV=2	1.738	Up	0.033096	GLMN	68.207	22.2	25	10	10	0	0	0	0	0	0	0	0	0	0	0	0	0	0	0	0	0	0	0	0	0	2	0	6	0	0	2	1	2	2	1	0	3	6	1	4	1	2	2
Q93009	Ubiquitin carboxyl-terminal hydrolase 7 OS=Homo sapiens OX=9606 GN=USP7 PE=1 SV=2	1.752	Up	0.034923	USP7	128.3	57.3	504	48	48	12	7	0	4	16	8	17	8	14	15	22	6	12	10	9	15	9	8	10	4	2	41	14	28	11	19	21	48	17	22	14	10	35	16	28	16	6	15	27
Q93052	Lipoma-preferred partner OS=Homo sapiens OX=9606 GN=LPP PE=1 SV=1	0.261	Down	1.92542e-05	LPP	65.746	85	1079	36	36	49	27	17	20	62	26	39	39	20	34	62	39	55	47	34	64	34	20	24	23	2	23	30	33	15	48	22	20	26	25	20	39	27	14	31	24	26	19	33
Q93062	RNA-binding protein with multiple splicing OS=Homo sapiens OX=9606 GN=RBPMS PE=1 SV=1	0.553	Down	0.0059781	RBPMS	21.802	32.1	73	5	4	1	2	1	2	2	3	2	2	1	2	4	2	4	3	3	6	3	0	2	3	0	1	2	2	2	1	2	0	2	2	4	2	5	0	4	3	3	2	3
Q93084	Sarcoplasmic/endoplasmic reticulum calcium ATPase 3 OS=Homo sapiens OX=9606 GN=ATP2A3 PE=1 SV=2	1.639	Up	0.0026002	ATP2A3	113.98	31.4	143	22	15	3	3	0	3	2	1	9	1	5	0	4	4	2	0	2	1	7	4	4	2	2	7	3	8	5	8	7	7	7	4	6	12	6	4	12	13	11	11	9
Q969G3	SWI/SNF-related matrix-associated actin-dependent regulator of chromatin subfamily E member 1 OS=Homo sapiens OX=9606 GN=SMARCE1 PE=1 SV=2	2.081	Up	8.2323e-07	SMARCE1	46.649	36.3	76	13	13	1	0	0	0	2	0	4	1	0	3	1	1	0	2	1	1	1	0	3	0	0	6	3	6	5	2	7	3	5	4	3	0	6	5	5	2	1	3	4
Q969G5	Caveolae-associated protein 3 OS=Homo sapiens OX=9606 GN=CAVIN3 PE=1 SV=3	0.33	Down	0.000104342	CAVIN3	27.701	43.3	127	9	9	3	5	3	4	6	6	6	6	2	4	8	3	6	5	3	2	5	1	4	4	0	4	3	4	5	2	0	1	4	6	3	3	5	1	5	6	6	5	7
Q969N2	GPI transamidase component PIG-T OS=Homo sapiens OX=9606 GN=PIGT PE=1 SV=1	1.916	Up	0.00100352	PIGT	65.699	31.8	96	14	14	3	1	0	1	3	1	5	2	2	1	2	1	2	2	0	3	2	1	2	0	1	8	2	6	0	5	6	12	4	5	2	0	8	3	10	7	0	3	9
Q969S3	Zinc finger protein 622 OS=Homo sapiens OX=9606 GN=ZNF622 PE=1 SV=1	2.789	Up	0.0036446	ZNF622	54.271	26.8	30	9	9	0	0	0	0	1	0	0	0	0	0	0	0	0	0	0	0	0	0	0	0	0	8	0	4	0	2	4	1	2	2	0	0	4	2	2	1	0	0	3
Q969X6	U3 small nucleolar RNA-associated protein 4 homolog OS=Homo sapiens OX=9606 GN=UTP4 PE=1 SV=1	3.476	Up	0.00157563	UTP4	76.889	37.3	53	18	18	0	0	0	0	0	0	4	0	0	0	0	1	0	0	0	0	0	0	0	1	0	6	2	9	0	1	0	11	5	4	1	0	2	6	2	6	0	3	4
Q969Z0	FAST kinase domain-containing protein 4 OS=Homo sapiens OX=9606 GN=TBRG4 PE=1 SV=1	3.069	Up	0.0112638	TBRG4	70.737	42.5	59	15	15	0	0	0	0	0	2	2	0	0	1	1	0	0	0	0	1	0	0	1	0	0	1	5	14	0	5	3	3	5	0	0	0	4	11	8	3	0	1	5
Q96A33	Coiled-coil domain-containing protein 47 OS=Homo sapiens OX=9606 GN=CCDC47 PE=1 SV=1	1.914	Up	0.00112165	CCDC47	55.873	39.5	264	20	20	4	6	0	7	7	4	10	4	9	7	7	5	3	5	6	2	8	3	7	0	3	8	14	14	12	8	12	12	12	19	9	6	18	13	14	14	2	12	17
Q96A49	Synapse-associated protein 1 OS=Homo sapiens OX=9606 GN=SYAP1 PE=1 SV=1	2.094	Up	0.00193608	SYAP1	39.933	40.9	94	14	14	2	1	0	1	3	1	3	1	2	3	3	1	2	2	2	5	0	2	2	2	0	10	2	8	1	3	3	1	5	8	3	1	9	2	7	3	2	3	9
Q96AB3	Isochorismatase domain-containing protein 2 OS=Homo sapiens OX=9606 GN=ISOC2 PE=1 SV=1	0.616	Down	0.02864	ISOC2	22.337	71.7	158	9	9	6	2	0	1	8	5	6	4	8	3	10	3	7	4	5	6	4	2	3	1	0	5	6	5	3	8	8	6	3	4	2	5	10	5	8	4	1	3	9
Q96AB6	Protein N-terminal asparagine amidohydrolase OS=Homo sapiens OX=9606 GN=NTAN1 PE=1 SV=3	1.569	Up	0.026822	NTAN1	34.677	54.8	47	10	10	0	0	0	0	0	0	1	1	1	0	2	1	0	0	0	1	0	1	1	0	0	5	3	7	0	4	1	1	2	4	1	2	8	0	3	1	1	0	5
Q96AC1	Fermitin family homolog 2 OS=Homo sapiens OX=9606 GN=FERMT2 PE=1 SV=1	0.233	Down	9.2914e-07	FERMT2	77.86	64.6	642	35	32	28	17	9	15	38	16	21	30	14	16	39	27	42	27	24	43	22	16	16	2	2	8	5	17	16	26	2	13	9	16	17	23	17	9	27	23	22	19	28
Q96AE4	Far upstream element-binding protein 1 OS=Homo sapiens OX=9606 GN=FUBP1 PE=1 SV=3	2.174	Up	5.82e-05	FUBP1	67.56	57.5	396	26	24	7	3	3	11	8	8	11	10	7	12	5	7	5	8	11	7	9	7	9	4	1	22	19	21	21	13	23	13	19	17	12	11	24	28	14	11	10	15	9
Q96AG4	Leucine-rich repeat-containing protein 59 OS=Homo sapiens OX=9606 GN=LRRC59 PE=1 SV=1	1.835	Up	0.0074354	LRRC59	34.93	50.8	253	13	13	6	5	0	8	5	5	9	9	8	7	8	7	3	7	8	3	9	4	9	3	4	13	7	10	8	11	8	9	10	14	7	8	8	13	7	7	3	7	7
Q96B26	Exosome complex component RRP43 OS=Homo sapiens OX=9606 GN=EXOSC8 PE=1 SV=1	2.498	Up	1.0173e-06	EXOSC8	30.039	30.1	47	5	5	1	0	0	0	1	0	1	0	1	2	1	0	1	0	1	1	0	1	2	0	0	5	2	5	0	1	4	3	1	3	2	0	4	4	3	1	1	2	3
Q96B97	SH3 domain-containing kinase-binding protein 1 OS=Homo sapiens OX=9606 GN=SH3KBP1 PE=1 SV=2	2.073	Up	0.023265	SH3KBP1	73.125	44.8	117	20	20	0	5	1	5	0	2	3	2	2	0	5	2	0	2	0	0	2	1	4	0	0	10	0	15	4	7	2	3	7	11	5	5	5	7	6	10	3	10	9
Q96BJ3	"Axin interactor, dorsalization-associated protein OS=Homo sapiens OX=9606 GN=AIDA PE=1 SV=1"	0.647	Down	0.0050152	AIDA	35.023	47.4	140	12	12	6	2	0	2	5	2	7	3	4	2	7	6	4	4	5	4	2	5	3	1	0	5	4	12	5	7	3	5	3	9	4	3	3	3	11	7	4	5	9
Q96BR5	Cytochrome c oxidase assembly factor 7 OS=Homo sapiens OX=9606 GN=COA7 PE=1 SV=2	4.257	Up	0.026678	COA7	25.709	30.3	27	4	4	0	0	0	0	0	1	0	0	0	0	1	0	0	0	0	1	0	0	0	0	0	4	0	3	0	1	2	0	2	2	0	0	5	5	0	0	0	1	2
Q96BY6	Dedicator of cytokinesis protein 10 OS=Homo sapiens OX=9606 GN=DOCK10 PE=1 SV=3	1.734	Up	0.033143	DOCK10	249.53	11.6	38	17	16	0	0	0	2	0	0	3	0	1	1	0	0	0	0	0	0	0	2	0	0	0	5	0	4	6	3	0	1	2	2	1	4	1	0	2	3	0	5	3
Q96C01	Protein FAM136A OS=Homo sapiens OX=9606 GN=FAM136A PE=1 SV=1	2.432	Up	0.028463	FAM136A	15.641	58.7	88	7	7	1	0	0	0	2	3	1	3	2	1	4	2	3	2	3	2	4	1	3	0	0	3	1	6	5	4	3	4	4	3	4	2	4	8	3	1	0	2	5
Q96C19	EF-hand domain-containing protein D2 OS=Homo sapiens OX=9606 GN=EFHD2 PE=1 SV=1	1.872	Up	0.00129909	EFHD2	26.697	42.9	147	11	9	3	4	0	4	4	1	6	4	2	7	5	2	3	4	1	1	1	1	6	4	4	8	5	7	6	7	8	5	6	6	6	5	7	4	6	6	7	6	7
Q96C36	Pyrroline-5-carboxylate reductase 2 OS=Homo sapiens OX=9606 GN=PYCR2 PE=1 SV=1	2.748	Up	0.030483	PYCR2	33.637	48.8	114	13	11	0	2	0	3	0	1	3	2	6	3	2	3	0	0	2	4	3	2	2	0	0	6	5	9	2	5	6	7	6	4	2	1	11	12	2	4	0	6	5
Q96CN9	GRIP and coiled-coil domain-containing protein 1 OS=Homo sapiens OX=9606 GN=GCC1 PE=1 SV=1	1.549	Up	0.0096577	GCC1	87.81	23.1	23	10	10	0	0	0	1	0	0	0	0	0	0	0	0	0	0	0	0	1	1	1	0	0	2	1	2	0	0	1	0	3	2	1	1	1	5	2	1	0	4	2
Q96D46	60S ribosomal export protein NMD3 OS=Homo sapiens OX=9606 GN=NMD3 PE=1 SV=1	2.487	Up	0.00071979	NMD3	57.603	49.9	103	15	15	3	0	0	0	2	2	0	0	1	2	4	0	0	3	0	3	1	0	3	0	0	10	4	14	1	5	5	6	3	8	5	0	10	8	10	2	0	2	12
Q96D71	RalBP1-associated Eps domain-containing protein 1 OS=Homo sapiens OX=9606 GN=REPS1 PE=1 SV=3	2.742	Up	4.1681e-05	REPS1	86.661	30.9	66	17	16	0	0	0	0	0	1	1	0	1	1	0	0	0	0	0	0	1	0	3	0	0	9	6	5	1	1	10	3	4	3	3	1	3	9	5	5	0	5	1
Q96DG6	Carboxymethylenebutenolidase homolog OS=Homo sapiens OX=9606 GN=CMBL PE=1 SV=1	0.328	Down	0.0003029	CMBL	28.048	30.6	106	7	7	3	3	0	1	5	9	5	2	2	1	8	3	5	4	4	7	3	1	4	2	0	3	3	3	2	4	0	3	3	4	1	2	2	4	4	5	1	4	7
Q96DH6	RNA-binding protein Musashi homolog 2 OS=Homo sapiens OX=9606 GN=MSI2 PE=1 SV=1	2.24	Up	0.00145975	MSI2	35.196	32.9	68	7	5	0	1	0	1	0	3	2	1	1	1	2	2	0	0	2	1	1	1	1	1	0	2	8	5	1	4	5	2	4	2	4	1	3	6	3	3	0	2	3
Q96DI7	U5 small nuclear ribonucleoprotein 40 kDa protein OS=Homo sapiens OX=9606 GN=SNRNP40 PE=1 SV=1	2.904	Up	3.551e-05	SNRNP40	39.31	66.9	145	16	16	3	1	0	2	3	2	4	1	3	3	6	2	1	2	0	3	4	3	3	0	0	12	6	13	2	6	8	12	10	9	2	3	7	9	10	5	2	5	8
Q96DV4	"39S ribosomal protein L38, mitochondrial OS=Homo sapiens OX=9606 GN=MRPL38 PE=1 SV=2"	3.361	Up	0.0038613	MRPL38	44.596	22.9	31	7	7	0	0	0	0	0	1	0	0	0	0	1	1	0	1	0	1	1	0	0	0	0	2	2	2	2	2	2	1	1	2	0	0	2	7	0	1	1	1	0
Q96EE3	Nucleoporin SEH1 OS=Homo sapiens OX=9606 GN=SEH1L PE=1 SV=3	1.518	Up	0.033937	SEH1L	39.648	66.9	177	17	17	2	3	1	4	7	3	7	2	5	6	5	2	3	3	2	3	2	4	5	1	2	10	11	12	4	6	9	11	9	10	3	2	8	10	7	7	2	8	10
Q96EI5	Transcription elongation factor A protein-like 4 OS=Homo sapiens OX=9606 GN=TCEAL4 PE=1 SV=2	1.533	Up	0.024962	TCEAL4	24.647	39.1	37	6	6	0	1	1	0	1	1	3	0	1	1	1	1	2	0	0	0	0	0	1	1	0	3	1	4	1	0	4	2	0	2	0	0	4	1	2	2	2	1	3
Q96EK6	Glucosamine 6-phosphate N-acetyltransferase OS=Homo sapiens OX=9606 GN=GNPNAT1 PE=1 SV=1	2.066	Up	0.0137625	GNPNAT1	20.749	58.2	70	7	7	1	0	0	0	2	0	2	2	3	3	1	1	1	2	0	1	0	1	3	0	0	5	3	7	3	5	3	4	2	5	0	1	6	3	4	3	1	4	4
Q96EL3	"39S ribosomal protein L53, mitochondrial OS=Homo sapiens OX=9606 GN=MRPL53 PE=1 SV=1"	1.796	Up	0.035778	MRPL53	12.107	51.8	31	4	4	0	0	0	0	0	2	1	0	0	2	1	0	0	0	1	0	1	0	0	0	0	1	2	3	1	2	2	1	1	3	1	1	2	3	0	0	0	0	0
Q96EM0	Trans-3-hydroxy-L-proline dehydratase OS=Homo sapiens OX=9606 GN=L3HYPDH PE=1 SV=2	0.514	Down	0.02364	L3HYPDH	38.137	33.1	50	7	7	1	2	0	2	2	1	1	3	3	1	6	2	1	2	1	1	3	0	2	0	0	1	0	1	1	2	0	2	2	2	1	2	0	2	4	5	0	3	3
Q96EP0	E3 ubiquitin-protein ligase RNF31 OS=Homo sapiens OX=9606 GN=RNF31 PE=1 SV=1	1.655	Up	0.0155041	RNF31	119.65	26.5	68	17	17	1	0	0	0	3	1	3	0	1	2	2	1	0	1	0	1	0	2	2	0	0	8	3	13	1	3	3	2	4	3	2	0	3	3	8	4	0	2	7
Q96EP5	DAZ-associated protein 1 OS=Homo sapiens OX=9606 GN=DAZAP1 PE=1 SV=1	1.595	Up	0.0161828	DAZAP1	43.383	34.2	190	9	9	3	3	1	3	5	3	7	4	6	5	6	4	6	4	3	7	3	2	5	4	1	11	6	13	5	9	5	12	6	12	5	4	11	6	6	3	3	3	7
Q96ER3	Protein SAAL1 OS=Homo sapiens OX=9606 GN=SAAL1 PE=1 SV=2	3.518	Up	0.030063	SAAL1	53.557	17.3	14	5	5	0	0	0	0	0	0	0	0	0	0	0	0	0	0	0	0	1	0	0	0	0	2	1	0	0	0	0	1	2	3	0	0	1	3	1	1	0	0	0
Q96ER9	Mitochondrial potassium channel OS=Homo sapiens OX=9606 GN=CCDC51 PE=1 SV=2	1.935	Up	0.0151568	CCDC51	45.811	19.7	44	6	6	1	0	0	0	1	3	0	1	1	1	1	0	2	0	0	3	0	0	1	0	1	1	1	2	0	2	4	2	2	3	0	2	3	6	1	3	0	2	3
Q96EY1	"DnaJ homolog subfamily A member 3, mitochondrial OS=Homo sapiens OX=9606 GN=DNAJA3 PE=1 SV=2"	1.897	Up	0.039902	DNAJA3	52.488	24	53	8	8	1	1	0	0	2	2	3	0	1	0	0	0	0	0	0	1	0	0	1	0	0	2	4	4	0	5	3	0	5	4	2	0	7	5	4	4	1	0	4
Q96EY7	"Pentatricopeptide repeat domain-containing protein 3, mitochondrial OS=Homo sapiens OX=9606 GN=PTCD3 PE=1 SV=3"	2.926	Up	0.0023569	PTCD3	78.549	27.1	63	12	12	0	0	0	1	1	0	2	0	0	1	1	2	0	2	0	1	1	0	3	0	0	7	3	7	2	2	3	0	3	4	1	1	8	7	5	4	2	3	5
Q96F44	E3 ubiquitin-protein ligase TRIM11 OS=Homo sapiens OX=9606 GN=TRIM11 PE=1 SV=2	4.591	Up	0.028037	TRIM11	52.774	7.5	9	3	2	0	0	0	0	0	0	0	0	0	0	0	0	0	0	0	0	0	0	0	0	0	1	0	1	0	0	1	1	2	0	0	0	1	2	2	1	0	1	2
Q96F63	Coiled-coil domain-containing protein 97 OS=Homo sapiens OX=9606 GN=CCDC97 PE=1 SV=1	1.837	Up	0.0065964	CCDC97	38.946	39.7	30	10	10	0	0	0	0	0	0	1	0	0	1	0	1	0	0	0	0	0	1	0	0	0	6	2	3	0	1	2	4	4	2	0	0	0	2	2	1	0	2	3
Q96F85	CB1 cannabinoid receptor-interacting protein 1 OS=Homo sapiens OX=9606 GN=CNRIP1 PE=1 SV=1	0.543	Down	0.033958	CNRIP1	18.648	37.2	54	3	3	1	3	2	1	4	1	2	1	2	2	2	1	2	1	1	1	1	1	1	2	1	2	1	3	1	3	1	1	1	3	1	1	2	1	2	2	3	1	3
Q96FV2	Secernin-2 OS=Homo sapiens OX=9606 GN=SCRN2 PE=1 SV=3	0.656	Down	0.040902	SCRN2	46.596	42.6	151	12	12	6	5	1	2	8	6	6	3	5	3	8	3	7	6	2	7	4	5	6	0	0	2	12	10	5	8	1	1	2	4	2	4	5	2	6	6	3	6	7
Q96FV9	THO complex subunit 1 OS=Homo sapiens OX=9606 GN=THOC1 PE=1 SV=1	2.935	Up	0.00038417	THOC1	75.665	29.5	58	14	14	1	0	0	0	1	0	1	0	1	0	0	1	0	0	0	1	1	1	0	0	0	5	2	4	1	1	9	4	4	6	3	1	1	9	4	4	1	4	4
Q96FX7	tRNA (adenine(58)-N(1))-methyltransferase catalytic subunit TRMT61A OS=Homo sapiens OX=9606 GN=TRMT61A PE=1 SV=1	2.015	Up	0.032382	TRMT61A	31.381	38.4	37	7	7	0	1	0	1	1	0	2	0	0	0	0	0	0	0	0	0	1	1	0	0	0	5	1	4	0	3	1	4	1	5	1	0	2	3	1	2	1	2	3
Q96G03	Phosphoglucomutase-2 OS=Homo sapiens OX=9606 GN=PGM2 PE=1 SV=4	1.538	Up	0.03308	PGM2	68.283	53.9	659	34	33	16	12	10	15	15	14	27	17	20	19	22	16	16	14	8	20	12	15	16	11	7	27	30	35	20	27	23	22	16	31	27	21	42	16	19	19	21	17	23
Q96G23	Ceramide synthase 2 OS=Homo sapiens OX=9606 GN=CERS2 PE=1 SV=1	1.719	Up	0.0158753	CERS2	44.876	26.1	100	8	8	1	1	0	2	2	2	4	2	2	3	3	1	4	2	1	2	3	0	3	0	1	8	5	5	3	2	4	5	4	7	3	4	5	6	3	4	1	2	4
Q96GC5	"39S ribosomal protein L48, mitochondrial OS=Homo sapiens OX=9606 GN=MRPL48 PE=1 SV=2"	1.856	Up	0.0053179	MRPL48	23.934	21.7	16	4	4	0	0	0	0	0	1	0	0	0	1	0	0	0	0	0	0	1	0	0	0	0	0	1	2	1	0	2	0	2	1	0	0	1	3	1	1	0	1	1
Q96GC9	Vacuole membrane protein 1 OS=Homo sapiens OX=9606 GN=VMP1 PE=1 SV=1	2.427	Up	0.0052791	VMP1	46.237	15.5	29	4	4	0	0	0	1	1	1	1	0	1	2	1	0	1	0	0	0	0	0	1	0	0	1	1	2	1	2	2	1	2	2	1	1	0	3	2	3	0	3	2
Q96GM5	SWI/SNF-related matrix-associated actin-dependent regulator of chromatin subfamily D member 1 OS=Homo sapiens OX=9606 GN=SMARCD1 PE=1 SV=2	2.002	Up	0.0113608	SMARCD1	58.232	25.4	25	9	7	0	0	0	0	0	0	1	0	1	1	1	0	0	0	0	0	0	1	0	0	0	1	1	1	0	1	2	1	2	4	0	0	2	5	1	2	0	1	3
Q96GQ7	Probable ATP-dependent RNA helicase DDX27 OS=Homo sapiens OX=9606 GN=DDX27 PE=1 SV=2	2.741	Up	0.035022	DDX27	89.834	23.2	41	14	14	0	0	0	0	1	1	0	0	0	1	0	0	0	0	0	0	0	0	1	0	0	6	2	1	0	0	3	4	7	2	1	0	4	7	4	2	1	1	3
Q96HE7	ERO1-like protein alpha OS=Homo sapiens OX=9606 GN=ERO1A PE=1 SV=2	2.402	Up	0.00068168	ERO1A	54.392	62.6	459	24	23	11	6	1	10	9	5	15	12	17	14	9	4	11	12	7	13	8	7	10	6	21	23	16	27	11	27	17	26	14	25	15	14	24	12	15	8	8	12	17
Q96HS1	"Serine/threonine-protein phosphatase PGAM5, mitochondrial OS=Homo sapiens OX=9606 GN=PGAM5 PE=1 SV=2"	2.728	Up	0.00045507	PGAM5	32.004	42.2	61	13	13	0	0	0	1	2	0	1	0	0	1	0	1	0	1	0	0	0	0	0	0	0	9	1	10	1	5	5	2	4	6	0	0	7	4	4	2	0	3	4
Q96HY7	"Probable 2-oxoglutarate dehydrogenase E1 component DHKTD1, mitochondrial OS=Homo sapiens OX=9606 GN=DHTKD1 PE=1 SV=2"	1.72	Up	0.0085805	DHTKD1	103.08	38	118	21	21	1	1	0	0	1	10	3	0	4	1	3	1	0	1	0	0	1	0	2	0	0	15	9	10	0	16	4	2	7	6	2	2	3	13	6	3	2	1	5
Q96I24	Far upstream element-binding protein 3 OS=Homo sapiens OX=9606 GN=FUBP3 PE=1 SV=2	1.89	Up	0.044264	FUBP3	61.64	49.3	178	17	16	3	4	0	3	7	4	5	1	3	4	6	3	2	4	2	3	1	2	7	0	0	13	10	11	5	9	7	11	9	11	4	2	12	10	6	7	1	8	9
Q96I25	Splicing factor 45 OS=Homo sapiens OX=9606 GN=RBM17 PE=1 SV=1	2.488	Up	0.0098161	RBM17	44.961	28.2	36	8	8	0	0	0	0	0	1	1	1	0	2	1	1	0	1	0	0	1	0	1	0	0	3	3	1	0	1	3	2	4	1	0	1	1	6	0	3	1	2	2
Q96I59	"Probable asparagine--tRNA ligase, mitochondrial OS=Homo sapiens OX=9606 GN=NARS2 PE=1 SV=3"	1.935	Up	0.0099581	NARS2	54.089	27.3	42	9	9	1	0	0	0	1	1	4	1	1	0	2	0	0	1	0	0	0	0	2	0	0	1	3	3	1	2	2	0	1	3	1	0	6	5	2	4	1	3	5
Q96IY4	Carboxypeptidase B2 OS=Homo sapiens OX=9606 GN=CPB2 PE=1 SV=2	0.611	Down	0.046581	CPB2	48.424	39.2	114	11	11	3	4	11	4	2	1	5	5	6	1	1	2	3	2	5	1	6	3	3	5	3	2	1	5	4	1	0	10	1	2	4	6	2	0	7	6	11	5	7
Q96IZ0	PRKC apoptosis WT1 regulator protein OS=Homo sapiens OX=9606 GN=PAWR PE=1 SV=1	0.51	Down	0.0107574	PAWR	36.567	40.6	103	12	12	4	4	3	0	4	1	1	6	0	3	9	6	5	5	6	8	1	1	2	5	0	2	2	2	0	2	3	4	4	1	1	2	4	2	7	7	5	4	8
Q96J01	THO complex subunit 3 OS=Homo sapiens OX=9606 GN=THOC3 PE=1 SV=1	2.564	Up	2.2627e-05	THOC3	38.771	35.6	57	9	9	0	0	0	0	1	0	1	0	1	1	0	0	0	1	0	1	0	1	2	0	0	7	3	4	2	3	6	5	4	5	2	0	4	3	3	4	1	3	4
Q96J02	E3 ubiquitin-protein ligase Itchy homolog OS=Homo sapiens OX=9606 GN=ITCH PE=1 SV=2	1.503	Up	0.04118	ITCH	102.8	25	72	18	17	0	0	0	1	0	0	4	1	1	2	2	0	2	1	0	2	0	0	0	0	0	7	2	6	0	1	4	9	3	16	0	1	3	4	5	5	2	6	8
Q96J42	Thioredoxin domain-containing protein 15 OS=Homo sapiens OX=9606 GN=TXNDC15 PE=1 SV=1	1.945	Up	0.00037812	TXNDC15	39.885	16.4	25	3	3	0	0	0	0	1	0	0	0	1	0	0	0	0	1	1	0	1	0	0	0	0	1	3	2	1	1	1	2	1	3	1	1	1	2	0	1	0	1	3
Q96JB2	Conserved oligomeric Golgi complex subunit 3 OS=Homo sapiens OX=9606 GN=COG3 PE=1 SV=3	2.151	Up	0.00011977	COG3	94.095	35.7	107	20	20	0	0	0	2	0	2	3	0	2	5	2	2	0	0	0	0	3	1	1	0	0	12	8	8	1	9	8	5	7	6	0	3	9	8	4	5	1	4	5
Q96JM3	Chromosome alignment-maintaining phosphoprotein 1 OS=Homo sapiens OX=9606 GN=CHAMP1 PE=1 SV=2	2.934	Up	0.00172058	CHAMP1	89.098	19.6	50	13	13	0	0	0	1	0	0	0	0	0	2	0	0	0	0	0	0	0	0	1	0	0	5	5	6	0	0	7	1	4	3	2	1	1	11	1	2	3	4	5
Q96JQ0	Protocadherin-16 OS=Homo sapiens OX=9606 GN=DCHS1 PE=1 SV=1	0.484	Down	0.007298	DCHS1	346.18	3.1	12	6	6	1	0	0	0	1	0	1	0	1	0	1	0	2	1	0	2	0	0	0	0	0	0	0	0	0	0	0	0	0	1	0	1	0	0	3	2	0	1	3
Q96K17	Transcription factor BTF3 homolog 4 OS=Homo sapiens OX=9606 GN=BTF3L4 PE=1 SV=1	1.616	Up	0.00074066	BTF3L4	17.27	49.4	91	7	7	4	1	2	1	2	2	2	2	4	2	2	2	4	2	1	3	2	2	1	3	0	6	5	5	2	4	3	2	3	3	2	2	7	3	4	1	3	2	4
Q96K37	Solute carrier family 35 member E1 OS=Homo sapiens OX=9606 GN=SLC35E1 PE=1 SV=2	1.968	Up	0.0107156	SLC35E1	44.772	20.2	36	4	4	0	0	0	0	0	1	0	0	0	1	1	0	0	0	0	0	2	1	1	0	0	2	1	4	0	3	1	1	5	3	2	2	3	2	0	0	0	0	1
Q96K49	Transmembrane protein 87B OS=Homo sapiens OX=9606 GN=TMEM87B PE=1 SV=1	2	Up	0.000199498	TMEM87B	63.535	13.9	60	6	6	0	0	0	2	0	0	4	0	1	2	1	1	1	0	0	0	2	1	1	0	0	3	3	4	3	4	3	1	5	5	2	3	4	4	2	1	0	4	1
Q96KA5	Cleft lip and palate transmembrane protein 1-like protein OS=Homo sapiens OX=9606 GN=CLPTM1L PE=1 SV=1	2.086	Up	0.0039998	CLPTM1L	62.228	27.5	96	10	10	2	1	0	1	3	2	4	1	5	0	4	2	2	1	1	1	3	0	2	0	1	8	3	7	3	6	4	5	5	7	1	3	3	5	2	4	1	4	3
Q96KC8	DnaJ homolog subfamily C member 1 OS=Homo sapiens OX=9606 GN=DNAJC1 PE=1 SV=1	2.015	Up	0.0045233	DNAJC1	63.882	22.7	53	10	10	0	0	0	3	0	0	1	1	2	0	1	0	0	1	1	0	1	0	1	0	0	7	1	5	3	6	2	3	4	4	0	1	2	3	4	5	0	5	4
Q96KG9	N-terminal kinase-like protein OS=Homo sapiens OX=9606 GN=SCYL1 PE=1 SV=1	1.742	Up	0.0112197	SCYL1	89.63	42.2	147	23	23	3	1	0	2	5	0	3	2	3	2	7	1	1	4	3	5	2	5	5	0	1	13	3	11	2	4	5	9	9	13	2	4	4	13	11	9	3	6	12
Q96KR1	Zinc finger RNA-binding protein OS=Homo sapiens OX=9606 GN=ZFR PE=1 SV=2	2.067	Up	0.0042405	ZFR	117.01	35.6	183	25	25	3	5	0	2	5	2	4	3	3	4	7	3	1	4	2	6	3	1	6	0	0	13	7	11	7	5	9	11	11	11	6	6	6	16	7	11	5	9	9
Q96L91	E1A-binding protein p400 OS=Homo sapiens OX=9606 GN=EP400 PE=1 SV=4	4.061	Up	0.0127447	EP400	343.48	11	34	20	20	0	0	0	0	0	0	0	0	0	0	0	0	0	0	0	0	0	0	0	0	0	2	4	5	0	0	10	1	2	0	0	0	1	9	0	0	1	0	0
Q96LD4	E3 ubiquitin-protein ligase TRIM47 OS=Homo sapiens OX=9606 GN=TRIM47 PE=1 SV=2	0.552	Down	0.0066405	TRIM47	69.531	37.1	198	17	17	12	5	0	4	13	5	5	11	0	7	8	4	11	11	7	7	5	1	3	0	1	5	0	4	5	6	1	3	9	13	5	12	1	14	13	8	2	5	16
Q96LD8	Sentrin-specific protease 8 OS=Homo sapiens OX=9606 GN=SENP8 PE=1 SV=1	0.556	Down	0.0115207	SENP8	24.107	17.9	25	2	2	1	0	0	0	1	1	1	1	0	1	1	0	1	1	1	1	0	1	0	0	0	1	2	1	1	2	1	1	1	1	0	1	1	0	2	0	0	0	2
Q96M29	Tektin-5 OS=Homo sapiens OX=9606 GN=TEKT5 PE=1 SV=1	0.287	Down	0.029059	TEKT5	56.294	4.9	29	2	2	2	0	0	0	1	0	0	2	0	3	1	2	1	3	1	1	2	0	1	0	0	1	1	1	1	0	2	0	0	0	0	3	0	0	2	1	2	2	1
Q96ME1	F-box/LRR-repeat protein 18 OS=Homo sapiens OX=9606 GN=FBXL18 PE=1 SV=2	2.254	Up	0.00097969	FBXL18	88.34	36.5	45	17	17	0	0	0	0	0	0	0	0	0	0	1	0	0	0	0	0	0	1	0	0	0	5	1	7	0	0	1	5	3	11	1	0	8	1	5	0	2	1	7
Q96MM6	Heat shock 70 kDa protein 12B OS=Homo sapiens OX=9606 GN=HSPA12B PE=1 SV=2	0.265	Down	1.76562e-05	HSPA12B	75.687	31	76	14	13	5	2	0	1	6	3	6	4	7	1	9	0	7	3	2	5	0	3	1	0	0	0	0	0	6	0	0	0	0	0	1	2	2	0	9	10	6	3	10
Q96MU7	YTH domain-containing protein 1 OS=Homo sapiens OX=9606 GN=YTHDC1 PE=1 SV=3	2.389	Up	0.0043218	YTHDC1	84.699	8.5	27	5	5	0	0	0	1	1	0	1	1	0	0	0	0	0	0	1	0	1	0	1	0	0	3	1	2	0	1	2	0	2	2	1	0	3	3	1	1	0	1	3
Q96N66	Lysophospholipid acyltransferase 7 OS=Homo sapiens OX=9606 GN=MBOAT7 PE=1 SV=2	2.578	Up	0.0132631	MBOAT7	52.764	21.6	185	9	9	6	4	1	2	6	3	8	5	6	6	6	4	5	5	4	7	5	3	6	1	3	9	6	9	6	8	8	7	5	8	5	4	9	5	5	5	2	5	6
Q96NY8	Nectin-4 OS=Homo sapiens OX=9606 GN=NECTIN4 PE=1 SV=1	3.863	Up	0.047916	NECTIN4	55.454	37.6	61	14	14	0	0	0	0	0	0	0	1	0	5	0	0	0	0	0	0	0	0	2	0	0	9	10	6	11	0	9	2	0	0	2	0	4	0	4	0	3	2	3
Q96P70	Importin-9 OS=Homo sapiens OX=9606 GN=IPO9 PE=1 SV=3	1.547	Up	5.878e-05	IPO9	115.96	24.8	246	19	19	6	4	1	4	3	4	5	5	5	9	8	8	2	4	8	5	2	8	8	5	2	10	10	18	6	7	10	17	11	15	9	7	7	13	9	7	7	6	7
Q96PC5	Melanoma inhibitory activity protein 2 OS=Homo sapiens OX=9606 GN=MIA2 PE=1 SV=4	1.907	Up	0.027516	MIA2	159.83	22.3	146	26	17	1	2	0	5	4	5	5	3	3	3	2	0	0	1	0	3	2	0	2	0	0	12	8	15	3	10	5	5	11	10	4	2	10	10	5	8	1	8	12
Q96PE2	Rho guanine nucleotide exchange factor 17 OS=Homo sapiens OX=9606 GN=ARHGEF17 PE=1 SV=1	0.407	Down	3.2432e-06	ARHGEF17	221.67	10.1	53	12	12	2	4	0	0	5	1	6	1	1	6	4	4	1	6	1	0	2	1	0	0	0	0	0	3	0	2	0	0	0	0	2	0	1	0	6	8	1	3	7
Q96PK6	RNA-binding protein 14 OS=Homo sapiens OX=9606 GN=RBM14 PE=1 SV=2	2.372	Up	0.00094004	RBM14	69.491	29.6	129	17	17	0	2	0	3	2	3	1	2	1	5	5	3	2	4	3	1	3	0	2	0	3	6	9	8	1	3	12	7	9	5	4	3	5	12	6	7	2	8	8
Q96PP9	Guanylate-binding protein 4 OS=Homo sapiens OX=9606 GN=GBP4 PE=2 SV=2	3.516	Up	0.0127761	GBP4	73.164	35.5	43	16	13	0	0	0	2	0	0	2	0	0	1	0	0	0	0	0	0	0	0	2	0	0	10	2	4	2	8	3	0	4	0	2	0	1	0	2	3	1	5	7
Q96PU8	Protein quaking OS=Homo sapiens OX=9606 GN=QKI PE=1 SV=1	1.659	Up	0.0035982	QKI	37.67	45.5	106	11	11	1	3	0	4	3	1	2	0	5	0	2	3	0	1	0	0	2	1	3	0	0	7	2	10	5	3	3	2	7	10	5	5	6	10	7	5	1	7	7
Q96PZ0	Pseudouridylate synthase 7 homolog OS=Homo sapiens OX=9606 GN=PUS7 PE=1 SV=2	7.812	Up	3.8079e-05	PUS7	75.035	41	91	20	20	0	0	0	0	1	0	1	0	0	1	0	0	0	0	0	0	0	0	0	0	0	12	5	13	1	3	7	8	7	9	0	0	13	10	3	3	4	5	6
Q96Q06	Perilipin-4 OS=Homo sapiens OX=9606 GN=PLIN4 PE=1 SV=2	0.07	Down	2.3049e-08	PLIN4	134.43	64.3	396	46	46	12	38	7	17	21	20	1	27	24	24	23	13	20	28	24	28	21	3	10	6	0	0	0	0	2	1	6	0	0	1	0	18	1	0	27	36	20	24	28
Q96QC0	Serine/threonine-protein phosphatase 1 regulatory subunit 10 OS=Homo sapiens OX=9606 GN=PPP1R10 PE=1 SV=1	3.256	Up	0.00178058	PPP1R10	99.057	13.4	36	9	9	0	0	0	1	0	0	0	0	0	0	1	1	0	0	0	0	0	0	1	0	0	4	1	3	0	1	4	2	5	2	1	0	1	8	1	2	0	1	2
Q96QG7	Myotubularin-related protein 9 OS=Homo sapiens OX=9606 GN=MTMR9 PE=1 SV=1	0.57	Down	0.00076102	MTMR9	63.461	35.5	61	13	13	4	0	0	1	2	0	1	2	4	1	4	4	1	3	5	3	3	2	0	0	0	3	1	2	0	3	1	2	0	1	0	4	1	3	8	7	1	3	7
Q96RD7	Pannexin-1 OS=Homo sapiens OX=9606 GN=PANX1 PE=1 SV=4	4.755	Up	0.022856	PANX1	48.05	14.6	19	3	3	0	0	0	0	0	0	0	0	0	0	0	0	0	0	0	0	0	1	0	0	2	3	0	2	0	2	0	4	0	4	0	0	0	1	2	0	0	0	2
Q96RN5	Mediator of RNA polymerase II transcription subunit 15 OS=Homo sapiens OX=9606 GN=MED15 PE=1 SV=2	2.064	Up	0.0024395	MED15	86.753	13.8	20	7	7	0	0	0	0	0	0	0	0	0	0	0	0	0	0	0	0	0	0	0	0	0	2	0	3	0	0	3	1	1	3	0	0	3	4	2	1	0	1	2
Q96RP9	"Elongation factor G, mitochondrial OS=Homo sapiens OX=9606 GN=GFM1 PE=1 SV=2"	1.519	Up	0.0085242	GFM1	83.471	34.6	145	19	19	4	3	0	0	4	7	5	2	2	3	5	2	3	3	0	3	3	1	5	0	0	7	8	11	2	12	6	5	7	11	3	1	8	9	7	9	2	4	12
Q96RQ1	Endoplasmic reticulum-Golgi intermediate compartment protein 2 OS=Homo sapiens OX=9606 GN=ERGIC2 PE=1 SV=2	2.007	Up	0.00093839	ERGIC2	42.548	30.8	66	7	7	1	0	0	1	1	0	3	0	1	1	2	0	1	0	1	1	2	2	1	0	0	7	2	6	0	3	1	6	5	9	0	0	4	5	4	2	0	2	4
Q96RQ9	L-amino-acid oxidase OS=Homo sapiens OX=9606 GN=IL4I1 PE=1 SV=1	5.307	Up	0.030003	IL4I1	62.88	28	58	12	12	0	0	0	5	0	0	1	0	0	0	0	0	0	0	0	0	0	0	0	0	1	3	0	2	6	8	0	6	13	1	0	6	2	4	3	5	0	10	5
Q96RS6	NudC domain-containing protein 1 OS=Homo sapiens OX=9606 GN=NUDCD1 PE=1 SV=2	3.333	Up	0.00051987	NUDCD1	66.755	54.5	217	21	21	7	1	0	1	10	0	6	1	8	4	12	1	3	3	2	7	2	7	3	0	2	17	4	21	3	15	8	23	6	13	5	1	11	10	10	2	3	3	13
Q96S44	EKC/KEOPS complex subunit TP53RK OS=Homo sapiens OX=9606 GN=TP53RK PE=1 SV=2	2.376	Up	0.00033582	TP53RK	28.16	23.7	38	4	4	0	1	0	0	2	0	0	0	1	0	2	0	1	1	0	1	0	0	2	0	0	1	2	2	2	2	3	1	3	2	1	1	4	3	3	3	0	3	3
Q96S55	ATPase WRNIP1 OS=Homo sapiens OX=9606 GN=WRNIP1 PE=1 SV=2	3.346	Up	0.00139975	WRNIP1	72.132	39.7	81	16	16	1	0	0	0	2	0	2	0	0	2	2	0	0	1	0	1	0	0	1	0	0	12	5	9	0	2	4	12	5	3	5	0	6	6	5	1	0	1	8
Q96S59	Ran-binding protein 9 OS=Homo sapiens OX=9606 GN=RANBP9 PE=1 SV=1	2.506	Up	0.0044994	RANBP9	77.846	23	45	11	10	0	0	0	0	2	0	0	0	1	0	0	0	0	0	0	1	0	1	0	0	0	3	3	5	0	1	2	6	0	3	3	1	2	11	7	4	1	2	6
Q96S97	Myeloid-associated differentiation marker OS=Homo sapiens OX=9606 GN=MYADM PE=1 SV=2	0.541	Down	0.0036158	MYADM	35.273	19.6	135	5	5	5	3	3	3	3	3	5	3	3	3	5	5	4	5	4	4	4	3	4	2	3	8	4	4	3	6	2	6	3	7	4	3	6	2	5	3	4	3	5
Q96SB4	SRSF protein kinase 1 OS=Homo sapiens OX=9606 GN=SRPK1 PE=1 SV=2	5.181	Up	3.7708e-05	SRPK1	74.324	38.9	118	19	17	1	0	0	0	2	1	1	0	0	2	2	0	0	0	0	2	2	1	3	0	0	11	9	16	1	3	11	13	5	11	3	1	10	7	5	3	2	2	5
Q96SI9	Spermatid perinuclear RNA-binding protein OS=Homo sapiens OX=9606 GN=STRBP PE=1 SV=1	3.735	Up	0.038119	STRBP	73.652	25.3	21	13	9	0	0	0	0	0	0	0	0	0	0	0	0	0	0	0	0	0	0	0	0	0	6	0	1	0	1	1	7	0	0	0	0	0	5	3	3	3	1	6
Q96SK2	Transmembrane protein 209 OS=Homo sapiens OX=9606 GN=TMEM209 PE=1 SV=2	2.102	Up	0.0036245	TMEM209	62.921	27.8	67	10	9	1	0	0	0	1	0	1	0	2	1	2	0	0	1	0	1	1	1	1	0	0	6	2	7	1	3	3	3	5	6	2	1	7	8	5	1	1	3	4
Q96ST2	Protein IWS1 homolog OS=Homo sapiens OX=9606 GN=IWS1 PE=1 SV=2	1.986	Up	0.0034433	IWS1	91.954	15.6	31	8	8	0	1	0	0	0	1	1	0	0	1	1	0	0	0	0	0	0	0	1	0	0	2	1	6	0	1	1	5	0	4	2	0	1	2	2	3	0	2	4
Q96ST3	Paired amphipathic helix protein Sin3a OS=Homo sapiens OX=9606 GN=SIN3A PE=1 SV=2	1.973	Up	0.00173953	SIN3A	145.17	32.5	145	28	28	1	2	0	2	3	2	10	1	2	6	1	1	1	3	1	1	3	1	2	0	0	11	8	14	3	6	10	12	8	10	3	2	8	7	9	8	2	5	12
Q96T23	Remodeling and spacing factor 1 OS=Homo sapiens OX=9606 GN=RSF1 PE=1 SV=2	2.523	Up	0.00030292	RSF1	163.82	16.7	85	17	17	2	0	0	0	1	0	3	0	1	2	1	0	1	1	1	1	3	0	1	0	0	6	4	10	2	2	4	5	4	10	5	1	7	7	5	1	0	1	7
Q96T37	RNA-binding protein 15 OS=Homo sapiens OX=9606 GN=RBM15 PE=1 SV=2	1.795	Up	0.0074616	RBM15	107.19	19.8	55	13	13	1	0	0	1	1	0	1	0	0	2	1	0	0	1	0	0	2	0	1	0	0	7	3	6	0	3	1	5	3	4	3	1	4	4	2	3	1	2	6
Q96T60	Bifunctional polynucleotide phosphatase/kinase OS=Homo sapiens OX=9606 GN=PNKP PE=1 SV=1	1.947	Up	0.0160182	PNKP	57.076	30.5	36	10	10	0	0	0	1	0	0	2	0	0	1	1	0	0	0	1	0	0	0	2	0	0	1	0	7	0	3	1	8	2	3	2	0	0	1	2	5	0	3	0
Q96TA2	ATP-dependent zinc metalloprotease YME1L1 OS=Homo sapiens OX=9606 GN=YME1L1 PE=1 SV=2	2.394	Up	0.00198049	YME1L1	86.454	22.5	43	13	13	0	0	0	0	0	1	0	0	0	1	0	0	0	0	0	0	0	0	0	0	0	8	0	7	0	2	6	0	2	4	1	0	4	7	4	1	1	3	1
Q96TC7	Regulator of microtubule dynamics protein 3 OS=Homo sapiens OX=9606 GN=RMDN3 PE=1 SV=2	1.634	Up	0.00049696	RMDN3	52.118	43.4	115	15	15	5	0	0	0	2	1	3	0	6	3	4	0	2	0	0	4	0	5	2	0	0	10	4	6	1	6	9	5	4	10	2	3	15	3	7	4	1	3	7
Q99417	c-Myc-binding protein OS=Homo sapiens OX=9606 GN=MYCBP PE=1 SV=3	2.22	Up	0.00038238	MYCBP	11.967	58.3	74	5	5	1	1	0	1	1	1	2	1	3	2	1	1	0	1	2	1	1	1	3	3	1	5	4	5	2	5	3	4	3	5	1	1	5	3	3	2	1	2	3
Q99442	Translocation protein SEC62 OS=Homo sapiens OX=9606 GN=SEC62 PE=1 SV=1	2.519	Up	0.0048002	SEC62	45.861	16.5	46	7	7	0	2	0	2	0	1	1	0	0	1	1	1	0	1	1	1	2	0	2	0	0	4	2	0	1	2	2	2	7	2	3	1	2	2	2	4	2	3	2
Q99459	Cell division cycle 5-like protein OS=Homo sapiens OX=9606 GN=CDC5L PE=1 SV=2	3.751	Up	2.2902e-05	CDC5L	92.25	45.9	159	27	27	1	2	0	1	5	2	3	2	2	3	3	2	2	1	0	0	1	2	8	0	0	17	8	11	4	8	11	9	10	9	2	3	10	17	3	8	4	7	9
Q99467	CD180 antigen OS=Homo sapiens OX=9606 GN=CD180 PE=1 SV=2	1.604	Up	0.026464	CD180	74.178	30.9	71	10	10	2	1	0	3	0	0	5	1	2	1	1	1	1	0	1	0	2	5	2	0	2	3	0	2	5	3	0	6	3	6	2	3	6	2	4	2	0	4	4
Q99470	Stromal cell-derived factor 2 OS=Homo sapiens OX=9606 GN=SDF2 PE=1 SV=2	2.582	Up	0.0145243	SDF2	23.026	39.3	51	6	6	0	0	0	1	1	0	1	0	2	1	1	0	0	0	0	0	0	1	1	0	0	5	1	3	2	3	5	7	4	3	2	1	2	4	1	3	1	2	3
Q99519	Sialidase-1 OS=Homo sapiens OX=9606 GN=NEU1 PE=1 SV=1	1.943	Up	0.028159	NEU1	45.467	18.3	30	6	6	0	0	0	0	0	1	2	0	0	0	0	0	0	0	0	0	0	0	0	0	0	5	0	4	0	1	1	2	2	4	1	0	3	4	2	4	1	4	4
Q99541	Perilipin-2 OS=Homo sapiens OX=9606 GN=PLIN2 PE=1 SV=2	2.91	Up	0.0025213	PLIN2	48.075	48.5	98	14	14	1	1	0	5	0	1	0	1	4	3	1	0	0	1	0	1	0	1	4	0	10	3	3	4	1	3	7	12	4	3	9	8	3	4	4	4	0	6	3
Q99543	DnaJ homolog subfamily C member 2 OS=Homo sapiens OX=9606 GN=DNAJC2 PE=1 SV=4	2.448	Up	0.0030814	DNAJC2	71.996	33.7	48	15	15	1	0	0	0	0	0	0	0	1	0	1	0	0	0	0	0	1	0	0	0	0	5	4	6	0	1	4	3	6	5	0	0	3	7	2	3	0	4	4
Q99567	Nuclear pore complex protein Nup88 OS=Homo sapiens OX=9606 GN=NUP88 PE=1 SV=2	2.456	Up	0.0130812	NUP88	83.541	41	143	20	20	3	0	0	4	4	1	5	0	1	3	3	2	2	2	0	4	1	2	3	0	0	12	8	12	4	7	8	10	6	10	4	3	10	9	8	4	1	5	10
Q99571	P2X purinoceptor 4 OS=Homo sapiens OX=9606 GN=P2RX4 PE=1 SV=2	2.278	Up	0.035697	P2RX4	43.369	20.6	19	4	4	0	0	0	0	0	0	2	0	0	0	0	0	0	0	0	0	0	1	0	0	0	1	0	0	0	2	0	2	2	1	2	2	3	1	1	2	0	0	1
Q99575	Ribonucleases P/MRP protein subunit POP1 OS=Homo sapiens OX=9606 GN=POP1 PE=1 SV=2	3.547	Up	0.0195815	POP1	114.71	27.6	57	18	18	0	0	0	0	0	0	2	0	0	0	0	0	0	0	0	1	0	1	0	0	0	6	4	8	0	0	3	6	2	7	0	0	8	9	1	1	0	1	4
Q99590	Protein SCAF11 OS=Homo sapiens OX=9606 GN=SCAF11 PE=1 SV=2	2.404	Up	7.7354e-05	SCAF11	164.65	11.9	55	11	11	0	0	0	0	0	1	1	0	0	2	0	1	0	0	0	0	0	0	3	0	0	5	4	9	1	0	5	1	7	5	3	1	3	3	3	1	1	2	3
Q99611	"Selenide, water dikinase 2 OS=Homo sapiens OX=9606 GN=SEPHS2 PE=1 SV=3"	1.644	Up	0.0096759	SEPHS2	47.305	44.2	78	9	9	1	1	0	0	2	4	3	1	2	2	1	1	0	0	0	5	1	6	1	0	0	4	2	5	1	5	3	3	2	5	2	1	10	4	4	2	1	2	7
Q99615	DnaJ homolog subfamily C member 7 OS=Homo sapiens OX=9606 GN=DNAJC7 PE=1 SV=2	3.034	Up	0.00025519	DNAJC7	56.44	38.9	92	17	17	0	1	0	1	4	2	1	2	0	3	2	1	0	2	1	1	2	0	2	0	0	9	3	8	4	2	4	8	6	9	1	1	4	8	7	7	1	4	9
Q99685	Monoglyceride lipase OS=Homo sapiens OX=9606 GN=MGLL PE=1 SV=2	0.436	Down	0.0147836	MGLL	33.261	43.9	96	8	8	4	2	0	2	6	0	6	1	8	1	8	1	10	2	2	7	2	1	0	1	0	2	1	4	2	4	0	5	0	5	1	2	6	0	6	6	3	3	7
Q99707	Methionine synthase OS=Homo sapiens OX=9606 GN=MTR PE=1 SV=2	0.476	Down	0.00097949	MTR	140.53	22.8	62	19	19	4	3	0	1	4	1	0	3	4	2	10	4	3	1	3	0	1	1	1	0	0	2	0	0	0	5	2	0	2	1	0	2	0	2	13	7	1	9	11
Q99729	Heterogeneous nuclear ribonucleoprotein A/B OS=Homo sapiens OX=9606 GN=HNRNPAB PE=1 SV=2	2.342	Up	0.00034393	HNRNPAB	36.224	21.1	124	7	7	3	1	1	1	8	2	6	2	5	4	5	2	4	2	0	4	2	2	2	3	1	9	2	10	1	4	2	6	2	11	2	2	11	2	5	2	5	1	6
Q99733	Nucleosome assembly protein 1-like 4 OS=Homo sapiens OX=9606 GN=NAP1L4 PE=1 SV=1	1.758	Up	0.0178823	NAP1L4	42.823	55.5	176	13	12	6	3	2	3	8	5	6	4	6	6	8	4	6	3	1	5	2	0	2	3	0	8	6	11	3	9	9	11	6	13	3	2	8	4	10	6	7	5	10
Q99805	Transmembrane 9 superfamily member 2 OS=Homo sapiens OX=9606 GN=TM9SF2 PE=1 SV=1	1.799	Up	6.3586e-05	TM9SF2	75.775	29.6	258	12	12	7	3	1	8	7	7	10	6	10	6	7	6	5	3	6	5	5	5	7	1	3	12	8	14	9	14	10	15	7	13	8	7	11	12	9	8	5	8	10
Q99828	Calcium and integrin-binding protein 1 OS=Homo sapiens OX=9606 GN=CIB1 PE=1 SV=4	2.517	Up	0.0166957	CIB1	21.703	51.3	47	8	8	0	1	0	0	1	0	3	0	0	4	1	0	0	0	0	0	0	0	2	0	1	3	5	4	1	2	7	3	0	3	0	1	5	0	3	5	0	0	2
Q99848	Probable rRNA-processing protein EBP2 OS=Homo sapiens OX=9606 GN=EBNA1BP2 PE=1 SV=2	5.949	Up	0.00036383	EBNA1BP2	34.852	26.1	33	7	7	0	0	0	0	0	0	1	0	0	0	0	1	0	1	0	0	0	1	0	0	0	2	4	3	1	1	4	1	4	3	0	0	2	4	2	4	0	1	2
Q99873	Protein arginine N-methyltransferase 1 OS=Homo sapiens OX=9606 GN=PRMT1 PE=1 SV=3	1.863	Up	0.0057364	PRMT1	42.461	63.9	314	24	24	6	7	0	6	10	5	13	6	13	9	12	4	10	8	5	10	6	5	6	0	2	20	10	20	6	14	9	21	9	19	8	5	20	10	16	11	3	9	15
Q99986	Serine/threonine-protein kinase VRK1 OS=Homo sapiens OX=9606 GN=VRK1 PE=1 SV=1	2.763	Up	0.008579	VRK1	45.476	36.1	75	8	8	0	0	0	1	1	0	2	0	1	3	3	0	0	1	0	0	1	0	1	0	0	11	2	5	0	5	3	9	4	8	1	3	5	5	2	3	1	2	5
Q99996	A-kinase anchor protein 9 OS=Homo sapiens OX=9606 GN=AKAP9 PE=1 SV=4	5.327	Up	0.00042259	AKAP9	452.98	27.9	258	79	79	0	0	0	0	1	1	3	0	0	0	0	1	0	1	0	1	0	0	0	0	1	32	24	27	0	8	23	9	24	24	3	0	20	55	10	7	6	11	16
Q9BQ39	ATP-dependent RNA helicase DDX50 OS=Homo sapiens OX=9606 GN=DDX50 PE=1 SV=1	3.756	Up	0.0062577	DDX50	82.564	28.4	41	14	13	0	0	0	0	0	0	0	0	0	0	0	0	0	0	0	0	0	0	0	0	0	6	3	10	0	0	0	5	4	6	1	0	1	5	3	0	0	4	5
Q9BQ52	Zinc phosphodiesterase ELAC protein 2 OS=Homo sapiens OX=9606 GN=ELAC2 PE=1 SV=2	2.006	Up	0.0183215	ELAC2	92.218	32	52	16	16	0	0	0	0	0	3	1	0	1	0	0	0	0	0	0	0	0	0	0	0	0	7	5	7	0	1	0	6	2	3	1	0	8	7	0	2	0	2	4
Q9BQ67	Glutamate-rich WD repeat-containing protein 1 OS=Homo sapiens OX=9606 GN=GRWD1 PE=1 SV=1	2.528	Up	0.0025842	GRWD1	49.419	42.4	63	10	10	0	2	0	1	2	0	5	0	1	1	0	0	0	1	0	1	1	0	0	0	0	10	2	4	2	1	3	7	2	6	1	0	7	3	4	2	1	2	4
Q9BQ69	ADP-ribose glycohydrolase MACROD1 OS=Homo sapiens OX=9606 GN=MACROD1 PE=1 SV=2	0.497	Down	0.034502	MACROD1	35.505	29.5	104	6	6	4	0	0	0	7	4	4	3	3	3	7	3	4	3	2	7	1	2	2	0	0	3	4	2	2	8	4	3	4	1	2	3	6	3	4	2	1	0	4
Q9BQE5	Apolipoprotein L2 OS=Homo sapiens OX=9606 GN=APOL2 PE=1 SV=1	1.899	Up	0.026836	APOL2	37.092	27.3	66	9	9	1	1	0	1	2	1	2	1	3	4	2	1	1	1	2	0	3	1	1	0	0	3	5	5	3	2	5	1	3	0	4	2	2	3	4	4	1	4	3
Q9BQG0	Myb-binding protein 1A OS=Homo sapiens OX=9606 GN=MYBBP1A PE=1 SV=2	3.913	Up	0.00033668	MYBBP1A	148.85	38.3	258	40	40	6	2	0	2	8	0	7	0	3	3	10	4	0	0	2	7	4	5	4	0	0	19	9	21	3	11	9	19	20	19	4	2	19	36	13	8	1	9	20
Q9BQI9	Nuclear receptor-interacting protein 2 OS=Homo sapiens OX=9606 GN=NRIP2 PE=1 SV=3	1.509	Up	0.0186422	NRIP2	31.33	11.7	19	3	3	0	0	0	0	1	2	4	0	0	1	1	1	2	0	0	1	0	2	1	0	0	0	0	0	1	0	0	0	0	0	1	1	0	0	0	0	1	1	1
Q9BQL6	Fermitin family homolog 1 OS=Homo sapiens OX=9606 GN=FERMT1 PE=1 SV=1	3.833	Up	0.026744	FERMT1	77.436	35.9	54	19	17	0	0	0	0	0	0	0	0	0	3	0	0	0	0	0	0	0	0	0	0	1	3	8	4	1	0	8	0	2	14	4	0	6	0	4	5	3	3	6
Q9BQS8	FYVE and coiled-coil domain-containing protein 1 OS=Homo sapiens OX=9606 GN=FYCO1 PE=1 SV=3	0.458	Down	0.0040758	FYCO1	166.98	43.5	307	47	47	18	11	0	2	19	6	15	4	6	9	27	11	9	20	12	19	9	10	7	0	0	4	12	17	3	5	11	2	9	4	7	5	8	6	30	24	7	13	35
Q9BR39	Junctophilin-2 OS=Homo sapiens OX=9606 GN=JPH2 PE=1 SV=2	0.258	Down	0.0025564	JPH2	74.221	29	65	13	13	5	1	1	1	8	2	1	6	0	3	4	3	3	7	3	3	2	0	0	2	0	0	0	0	1	3	0	0	1	0	0	5	0	0	9	4	3	1	10
Q9BRC7	"1-phosphatidylinositol 4,5-bisphosphate phosphodiesterase delta-4 OS=Homo sapiens OX=9606 GN=PLCD4 PE=2 SV=1"	0.269	Down	0.00135541	PLCD4	87.584	22.8	32	11	11	4	0	0	0	10	0	0	1	0	0	0	0	2	4	2	7	1	0	0	0	0	0	0	0	0	0	0	0	0	0	0	1	0	0	7	2	2	1	10
Q9BRJ2	"39S ribosomal protein L45, mitochondrial OS=Homo sapiens OX=9606 GN=MRPL45 PE=1 SV=2"	2.539	Up	0.00125682	MRPL45	35.351	45.8	65	10	10	1	0	0	0	0	2	2	1	0	2	1	0	0	0	0	0	2	4	2	0	0	4	2	8	3	3	4	2	3	6	1	1	6	5	2	2	0	0	4
Q9BRJ7	Tudor-interacting repair regulator protein OS=Homo sapiens OX=9606 GN=NUDT16L1 PE=1 SV=1	1.501	Up	0.0181649	NUDT16L1	23.338	33.2	20	5	4	0	0	0	0	0	1	1	0	0	1	0	0	0	1	0	0	0	0	1	0	0	1	2	2	0	0	1	2	1	2	1	0	0	3	3	4	0	1	3
Q9BRK5	45 kDa calcium-binding protein OS=Homo sapiens OX=9606 GN=SDF4 PE=1 SV=1	1.689	Up	0.0063043	SDF4	41.806	35.9	50	12	12	0	0	0	0	1	1	1	0	2	1	1	0	0	0	0	0	0	0	2	0	0	1	1	5	1	2	0	5	6	10	1	1	3	5	1	2	2	4	5
Q9BRP8	Partner of Y14 and mago OS=Homo sapiens OX=9606 GN=PYM1 PE=1 SV=1	2.292	Up	2.2551e-05	PYM1	22.655	32.4	63	5	5	1	1	0	1	1	1	1	2	1	3	1	1	1	1	1	2	1	1	3	2	0	3	5	4	2	2	3	3	3	2	3	1	3	3	2	3	3	2	2
Q9BRQ6	MICOS complex subunit MIC25 OS=Homo sapiens OX=9606 GN=CHCHD6 PE=1 SV=1	1.646	Up	0.019024	CHCHD6	26.457	40.9	55	7	7	1	0	0	1	1	3	1	2	1	1	3	0	0	2	2	0	0	1	0	2	0	4	3	1	2	6	6	1	2	1	2	1	3	2	5	1	0	3	5
Q9BRR6	ADP-dependent glucokinase OS=Homo sapiens OX=9606 GN=ADPGK PE=1 SV=1	1.832	Up	0.0185205	ADPGK	54.088	41.4	157	13	13	3	1	0	2	5	1	5	1	7	4	6	2	4	1	1	4	2	3	4	0	0	10	4	11	3	10	9	13	10	11	2	5	8	5	8	5	1	5	8
Q9BRT2	Ubiquinol-cytochrome-c reductase complex assembly factor 2 OS=Homo sapiens OX=9606 GN=UQCC2 PE=1 SV=1	1.845	Up	0.021581	UQCC2	14.875	50	53	6	6	1	0	0	0	2	2	3	0	0	1	2	0	1	0	0	0	0	0	1	0	0	5	2	4	1	4	7	2	2	3	1	0	4	5	2	3	0	2	2
Q9BSH4	Translational activator of cytochrome c oxidase 1 OS=Homo sapiens OX=9606 GN=TACO1 PE=1 SV=1	1.914	Up	0.0097824	TACO1	32.477	27.3	101	6	6	5	0	0	2	2	4	2	4	2	3	5	1	3	1	1	2	4	1	3	0	0	5	4	5	4	5	3	5	5	5	2	2	5	6	4	2	1	2	4
Q9BT09	Protein canopy homolog 3 OS=Homo sapiens OX=9606 GN=CNPY3 PE=1 SV=1	1.633	Up	0.0130994	CNPY3	30.748	28.4	68	6	6	1	0	1	3	2	0	1	2	1	3	3	1	3	1	2	1	2	1	1	1	2	2	3	4	1	4	4	3	3	4	1	2	2	3	2	5	4	5	3
Q9BT40	Inositol polyphosphate 5-phosphatase K OS=Homo sapiens OX=9606 GN=INPP5K PE=1 SV=3	1.685	Up	0.034405	INPP5K	51.09	12.9	28	5	5	1	0	0	0	2	0	1	0	0	0	0	0	1	0	0	1	0	0	1	0	0	3	3	1	1	1	3	1	3	1	0	0	1	3	3	3	0	2	2
Q9BT73	Proteasome assembly chaperone 3 OS=Homo sapiens OX=9606 GN=PSMG3 PE=1 SV=1	1.885	Up	0.019382	PSMG3	13.104	42.6	25	4	4	1	0	1	0	0	0	0	0	0	0	2	0	1	0	0	1	0	0	0	1	0	3	1	3	0	2	0	2	2	2	0	0	2	1	1	0	1	1	1
Q9BTA9	WW domain-containing adapter protein with coiled-coil OS=Homo sapiens OX=9606 GN=WAC PE=1 SV=3	2.575	Up	0.0081599	WAC	70.723	23.2	45	10	10	0	1	0	0	1	1	1	0	0	2	1	1	0	1	1	0	1	0	1	0	0	4	1	6	1	1	3	2	2	2	1	1	2	7	0	1	0	2	2
Q9BTC0	Death-inducer obliterator 1 OS=Homo sapiens OX=9606 GN=DIDO1 PE=1 SV=5	4.317	Up	7.9991e-05	DIDO1	243.87	18.9	95	24	24	0	0	0	1	0	0	2	0	0	1	0	0	0	0	0	0	1	0	2	0	0	14	6	11	2	2	11	5	8	7	2	2	4	14	1	5	0	4	3
Q9BTD8	RNA-binding protein 42 OS=Homo sapiens OX=9606 GN=RBM42 PE=1 SV=1	1.955	Up	0.004822	RBM42	50.413	25.4	24	6	5	0	0	0	0	1	0	0	0	0	0	0	0	0	0	0	0	0	0	0	0	0	1	2	4	1	2	4	1	2	1	0	0	2	3	1	1	0	1	2
Q9BTE3	Mini-chromosome maintenance complex-binding protein OS=Homo sapiens OX=9606 GN=MCMBP PE=1 SV=2	3.186	Up	4.3862e-05	MCMBP	72.979	42.5	104	20	20	1	1	0	2	0	1	5	0	1	2	2	0	1	0	1	2	1	5	0	0	0	7	2	9	5	4	3	10	9	11	2	0	8	9	5	3	0	4	5
Q9BTX1	Nucleoporin NDC1 OS=Homo sapiens OX=9606 GN=NDC1 PE=1 SV=2	2.557	Up	0.0036048	NDC1	76.304	23.4	34	11	11	0	0	0	1	0	0	0	0	0	1	0	0	0	0	0	0	0	0	1	0	0	6	0	6	0	1	4	3	0	4	0	0	3	4	5	2	1	3	5
Q9BUI4	DNA-directed RNA polymerase III subunit RPC3 OS=Homo sapiens OX=9606 GN=POLR3C PE=1 SV=1	2.2	Up	0.00056459	POLR3C	60.611	22.1	30	8	8	0	0	0	0	0	0	0	0	0	1	0	0	0	0	0	0	0	1	0	0	0	3	0	2	1	0	3	4	1	4	0	0	3	7	3	2	1	3	3
Q9BUJ2	Heterogeneous nuclear ribonucleoprotein U-like protein 1 OS=Homo sapiens OX=9606 GN=HNRNPUL1 PE=1 SV=2	2.285	Up	0.020564	HNRNPUL1	95.737	37.4	288	23	23	4	5	2	5	8	3	12	4	6	10	12	7	3	5	2	3	5	4	6	2	0	15	14	21	6	11	19	24	11	15	10	4	13	17	13	9	4	8	16
Q9BUM1	Glucose-6-phosphatase 3 OS=Homo sapiens OX=9606 GN=G6PC3 PE=1 SV=2	1.739	Up	0.0028618	G6PC3	38.734	11.8	40	3	3	1	1	0	0	1	1	2	1	1	1	1	0	1	1	1	1	0	2	1	0	0	1	2	2	1	2	1	3	1	2	1	1	2	4	2	3	0	2	2
Q9BUP3	Oxidoreductase HTATIP2 OS=Homo sapiens OX=9606 GN=HTATIP2 PE=1 SV=2	2.276	Up	0.0033802	HTATIP2	27.049	53.3	70	11	11	3	0	0	1	4	0	1	2	2	2	1	0	2	1	1	1	3	0	1	1	0	4	3	4	2	4	5	3	7	5	0	1	2	4	4	2	0	4	4
Q9BUQ8	Probable ATP-dependent RNA helicase DDX23 OS=Homo sapiens OX=9606 GN=DDX23 PE=1 SV=3	3.216	Up	2.4442e-06	DDX23	95.581	25.1	65	17	17	0	0	0	0	1	0	4	1	0	2	2	0	1	0	1	0	1	0	0	0	0	5	6	7	0	1	7	6	4	5	3	1	3	4	4	3	1	8	3
Q9BV38	WD repeat-containing protein 18 OS=Homo sapiens OX=9606 GN=WDR18 PE=1 SV=2	2.577	Up	4.3729e-06	WDR18	47.405	34	80	9	9	0	0	0	1	0	0	3	1	2	2	2	1	0	2	1	1	1	2	5	0	0	5	4	3	0	3	5	5	5	6	3	2	5	10	2	2	1	2	2
Q9BV40	Vesicle-associated membrane protein 8 OS=Homo sapiens OX=9606 GN=VAMP8 PE=1 SV=1	2.031	Up	0.0024621	VAMP8	11.438	53	56	6	6	2	1	1	2	2	1	1	1	1	1	2	1	1	2	2	1	2	1	2	0	1	3	2	1	1	3	4	1	2	1	2	1	4	3	2	4	1	2	3
Q9BV68	E3 ubiquitin-protein ligase RNF126 OS=Homo sapiens OX=9606 GN=RNF126 PE=1 SV=2	1.995	Up	0.00069584	RNF126	33.861	30.5	34	6	6	0	1	0	0	0	0	1	1	0	1	0	1	0	1	0	0	1	0	1	0	0	2	3	3	2	2	2	1	2	5	1	1	1	1	1	2	1	2	2
Q9BVA1	Tubulin beta-2B chain OS=Homo sapiens OX=9606 GN=TUBB2B PE=1 SV=1	0.643	Down	0.0094788	TUBB2B	49.953	79.1	188	28	1	7	6	3	3	8	6	10	3	5	6	9	4	7	4	4	7	5	5	4	1	3	7	3	7	4	7	3	13	6	7	4	3	6	8	23	21	21	16	25
Q9BVJ7	Dual specificity protein phosphatase 23 OS=Homo sapiens OX=9606 GN=DUSP23 PE=1 SV=1	1.713	Up	0.0046022	DUSP23	16.588	77.3	69	10	10	3	1	0	2	1	1	3	1	2	1	2	0	1	1	0	3	1	4	4	0	0	4	2	6	1	3	4	2	2	3	2	1	5	3	6	4	2	3	6
Q9BVP2	Guanine nucleotide-binding protein-like 3 OS=Homo sapiens OX=9606 GN=GNL3 PE=1 SV=2	4.514	Up	0.00028263	GNL3	61.992	35.7	66	15	15	0	1	0	0	1	0	0	0	0	3	1	1	0	0	0	0	0	1	1	0	0	4	7	1	0	1	7	6	5	3	3	0	6	14	4	5	0	2	4
Q9BW27	Nuclear pore complex protein Nup85 OS=Homo sapiens OX=9606 GN=NUP85 PE=1 SV=1	2.259	Up	5.6136e-07	NUP85	75.019	38	130	18	18	3	0	0	0	1	0	5	2	2	2	1	2	1	0	1	4	5	2	2	0	0	8	6	10	3	7	8	10	6	10	4	3	8	14	7	10	1	4	5
Q9BW30	Tubulin polymerization-promoting protein family member 3 OS=Homo sapiens OX=9606 GN=TPPP3 PE=1 SV=1	0.397	Down	0.00055519	TPPP3	18.985	43.2	80	8	8	3	4	3	0	3	3	6	3	2	2	5	1	1	2	3	3	4	1	1	3	0	0	0	4	3	3	2	2	2	0	2	1	3	5	6	4	4	3	5
Q9BW60	Elongation of very long chain fatty acids protein 1 OS=Homo sapiens OX=9606 GN=ELOVL1 PE=1 SV=1	2.316	Up	0.0021988	ELOVL1	32.662	14	44	3	3	1	1	0	1	1	1	1	1	0	4	1	0	0	0	1	1	1	0	1	0	1	3	1	3	1	1	3	4	1	4	1	1	2	2	2	2	0	1	2
Q9BW91	"ADP-ribose pyrophosphatase, mitochondrial OS=Homo sapiens OX=9606 GN=NUDT9 PE=1 SV=1"	1.602	Up	0.044098	NUDT9	39.125	36.3	57	9	9	3	0	0	1	1	1	2	0	2	0	3	2	1	0	2	2	0	1	2	1	0	4	2	3	0	3	3	0	2	5	2	2	3	4	5	3	2	2	4
Q9BW92	"Threonine--tRNA ligase, mitochondrial OS=Homo sapiens OX=9606 GN=TARS2 PE=1 SV=1"	2.96	Up	0.0032166	TARS2	81.035	29.8	49	15	15	1	0	0	0	1	1	3	0	1	0	0	0	0	0	0	0	0	0	0	0	0	5	3	8	0	4	3	4	3	0	0	0	3	9	3	3	0	0	3
Q9BWF3	RNA-binding protein 4 OS=Homo sapiens OX=9606 GN=RBM4 PE=1 SV=1	2.917	Up	0.000163764	RBM4	40.313	45.6	100	11	4	1	2	0	2	1	0	2	2	1	6	3	2	1	2	0	1	1	0	4	0	0	7	7	7	3	4	5	7	3	6	4	2	7	7	4	5	1	3	3
Q9BWH6	RNA polymerase II-associated protein 1 OS=Homo sapiens OX=9606 GN=RPAP1 PE=1 SV=3	1.602	Up	0.027081	RPAP1	152.75	15.6	40	14	14	0	0	0	0	0	0	0	0	0	2	0	0	0	0	0	0	0	0	0	0	0	3	6	6	0	0	4	1	2	6	0	0	3	7	3	0	0	2	3
Q9BWJ5	Splicing factor 3B subunit 5 OS=Homo sapiens OX=9606 GN=SF3B5 PE=1 SV=1	2.319	Up	9.8501e-05	SF3B5	10.135	83.7	120	6	6	4	2	0	4	3	2	4	3	3	2	5	4	3	3	3	3	3	2	3	0	1	6	4	5	4	5	4	4	4	5	5	4	8	5	5	3	0	4	4
Q9BWU0	Kanadaptin OS=Homo sapiens OX=9606 GN=SLC4A1AP PE=1 SV=1	4.806	Up	0.00066494	SLC4A1AP	88.813	29.1	62	16	16	0	0	0	0	0	0	0	0	0	2	0	0	0	0	0	0	0	0	1	0	0	12	1	7	0	2	5	11	6	5	3	1	1	5	1	2	1	2	5
Q9BX66	Sorbin and SH3 domain-containing protein 1 OS=Homo sapiens OX=9606 GN=SORBS1 PE=1 SV=3	0.168	Down	2.4292e-06	SORBS1	142.51	41.6	588	41	40	42	23	11	16	41	22	20	27	8	23	44	33	35	31	21	30	16	13	16	14	0	1	0	3	6	28	0	1	16	2	12	21	11	1	34	23	23	24	31
Q9BX67	Junctional adhesion molecule C OS=Homo sapiens OX=9606 GN=JAM3 PE=1 SV=1	0.42	Down	0.0097421	JAM3	35.02	21	51	4	4	1	3	1	2	2	2	1	3	0	2	2	3	2	2	3	2	3	0	3	1	0	0	1	0	2	1	0	1	1	1	2	2	0	2	3	3	1	2	3
Q9BXB4	Oxysterol-binding protein-related protein 11 OS=Homo sapiens OX=9606 GN=OSBPL11 PE=1 SV=2	1.714	Up	3.6002e-05	OSBPL11	83.642	26.2	53	11	10	2	1	0	0	1	1	0	0	1	0	3	1	0	0	0	1	0	0	1	0	0	7	1	5	1	4	1	5	2	4	2	3	3	3	8	5	0	5	8
Q9BXB5	Oxysterol-binding protein-related protein 10 OS=Homo sapiens OX=9606 GN=OSBPL10 PE=1 SV=2	0.445	Down	0.0033217	OSBPL10	83.969	24.3	75	15	14	6	1	0	0	8	0	5	0	0	1	7	3	2	5	2	8	2	1	0	0	0	0	0	4	0	8	0	0	0	4	3	0	3	2	11	5	1	5	12
Q9BXF6	Rab11 family-interacting protein 5 OS=Homo sapiens OX=9606 GN=RAB11FIP5 PE=1 SV=1	0.611	Down	0.035895	RAB11FIP5	70.414	33.2	60	12	12	3	4	0	1	1	5	4	0	0	3	5	2	1	1	1	3	2	1	3	0	0	1	1	3	0	3	1	1	2	6	0	0	2	0	6	6	1	3	5
Q9BXJ9	"N-alpha-acetyltransferase 15, NatA auxiliary subunit OS=Homo sapiens OX=9606 GN=NAA15 PE=1 SV=1"	1.892	Up	0.0030154	NAA15	101.27	33.8	191	26	21	5	0	0	2	5	1	6	2	2	4	8	1	5	5	2	8	4	2	2	0	0	13	10	14	6	10	11	12	8	13	5	3	14	8	9	5	1	7	10
Q9BXK5	Bcl-2-like protein 13 OS=Homo sapiens OX=9606 GN=BCL2L13 PE=1 SV=1	1.612	Up	0.0154027	BCL2L13	52.723	47.4	115	15	15	1	1	1	1	2	5	3	1	1	2	5	1	2	0	1	4	3	3	0	1	0	5	8	7	3	3	6	6	8	4	8	1	10	8	7	3	1	4	8
Q9BXP5	Serrate RNA effector molecule homolog OS=Homo sapiens OX=9606 GN=SRRT PE=1 SV=1	2.112	Up	0.024002	SRRT	100.67	36	222	28	28	3	3	0	2	8	2	10	1	3	5	6	2	3	3	2	7	2	2	5	0	0	20	8	21	3	14	8	15	13	20	3	1	13	14	12	11	3	9	16
Q9BXW6	Oxysterol-binding protein-related protein 1 OS=Homo sapiens OX=9606 GN=OSBPL1A PE=1 SV=2	0.456	Down	0.00034249	OSBPL1A	108.47	27.5	99	16	16	4	1	0	1	6	0	4	3	2	1	8	1	5	3	3	9	1	1	0	0	0	7	0	3	1	5	0	5	4	7	1	2	5	6	11	6	1	4	10
Q9BY32	Inosine triphosphate pyrophosphatase OS=Homo sapiens OX=9606 GN=ITPA PE=1 SV=2	1.927	Up	0.035583	ITPA	21.445	70.1	108	12	12	3	0	0	1	1	1	4	0	2	3	3	1	4	1	1	7	2	6	3	2	1	3	3	8	1	6	6	2	1	12	2	2	13	3	9	4	3	3	5
Q9BY43	Charged multivesicular body protein 4a OS=Homo sapiens OX=9606 GN=CHMP4A PE=1 SV=3	1.884	Up	0.00173921	CHMP4A	25.098	39.6	81	7	7	1	1	2	1	3	1	1	2	2	2	2	3	0	2	2	1	0	1	2	4	4	3	3	4	2	4	5	5	4	4	0	2	4	4	5	4	5	1	7
Q9BY77	Polymerase delta-interacting protein 3 OS=Homo sapiens OX=9606 GN=POLDIP3 PE=1 SV=2	4.336	Up	0.027058	POLDIP3	46.089	47	58	13	13	0	0	0	0	0	2	0	0	0	1	0	0	0	0	0	0	1	0	2	0	0	5	6	6	1	1	9	3	6	4	0	0	3	8	3	3	1	3	1
Q9BYD3	"39S ribosomal protein L4, mitochondrial OS=Homo sapiens OX=9606 GN=MRPL4 PE=1 SV=1"	2.623	Up	0.004937	MRPL4	34.919	51.4	67	9	9	0	0	0	0	0	2	4	0	1	1	4	0	0	0	0	1	1	0	1	0	0	5	3	4	2	6	5	0	2	6	1	0	11	7	5	2	1	1	6
Q9BYD6	"39S ribosomal protein L1, mitochondrial OS=Homo sapiens OX=9606 GN=MRPL1 PE=1 SV=2"	1.843	Up	0.00058498	MRPL1	36.908	32	39	7	7	0	0	0	1	0	0	1	0	0	0	2	0	0	1	0	0	1	0	1	0	0	2	4	6	0	3	3	2	3	2	0	0	1	6	2	2	1	2	4
Q9BYT8	"Neurolysin, mitochondrial OS=Homo sapiens OX=9606 GN=NLN PE=1 SV=1"	2.107	Up	7.8492e-05	NLN	80.651	38.2	136	20	20	4	1	0	1	2	4	1	2	5	6	5	3	0	0	1	4	2	2	7	0	0	9	7	15	0	6	2	6	8	10	3	3	11	6	8	5	0	3	7
Q9BYX4	Interferon-induced helicase C domain-containing protein 1 OS=Homo sapiens OX=9606 GN=IFIH1 PE=1 SV=3	0.501	Down	0.049878	IFIH1	116.69	9.4	18	7	7	0	0	0	0	1	0	0	0	0	0	0	0	0	0	0	0	1	0	0	0	0	2	0	1	0	2	1	0	6	0	0	0	1	3	1	1	2	2	2
Q9BZE1	"39S ribosomal protein L37, mitochondrial OS=Homo sapiens OX=9606 GN=MRPL37 PE=1 SV=2"	2.267	Up	0.00023978	MRPL37	48.117	48.7	78	15	15	1	0	0	1	1	6	2	0	1	1	2	1	1	1	1	1	1	1	2	0	0	3	3	8	2	1	6	1	3	6	2	2	10	7	4	2	1	4	1
Q9BZE4	Nucleolar GTP-binding protein 1 OS=Homo sapiens OX=9606 GN=GTPBP4 PE=1 SV=3	8.838	Up	0.00139866	GTPBP4	73.964	44.2	98	22	22	0	0	0	0	2	0	3	0	1	1	0	0	0	0	0	1	0	2	0	0	0	16	3	9	0	1	6	16	8	9	1	0	2	17	3	3	0	2	7
Q9BZG1	Ras-related protein Rab-34 OS=Homo sapiens OX=9606 GN=RAB34 PE=1 SV=1	0.592	Down	0.0006022	RAB34	29.044	47.5	106	9	9	3	3	0	3	3	2	3	5	4	4	6	6	4	5	3	2	6	2	2	0	0	3	3	6	2	3	3	3	4	2	3	4	1	3	5	6	2	4	8
Q9BZH6	WD repeat-containing protein 11 OS=Homo sapiens OX=9606 GN=WDR11 PE=1 SV=1	1.745	Up	0.000144397	WDR11	136.68	23	130	18	18	1	3	0	7	0	3	3	4	2	2	3	3	0	3	3	0	5	1	3	0	2	6	6	8	3	5	9	8	7	6	6	3	8	7	7	6	2	6	8
Q9BZI7	Regulator of nonsense transcripts 3B OS=Homo sapiens OX=9606 GN=UPF3B PE=1 SV=1	2.271	Up	0.021739	UPF3B	57.761	16.1	21	6	6	0	0	0	0	0	0	0	0	0	1	0	0	0	2	0	0	0	0	0	0	0	2	2	2	1	0	1	1	3	1	1	0	2	2	1	0	0	3	2
Q9BZK7	F-box-like/WD repeat-containing protein TBL1XR1 OS=Homo sapiens OX=9606 GN=TBL1XR1 PE=1 SV=1	2.332	Up	0.0066563	TBL1XR1	55.594	76.7	253	23	17	6	4	0	4	6	2	8	2	8	8	12	5	3	2	2	5	5	7	7	0	1	21	7	16	5	12	7	25	8	17	9	4	15	10	9	9	6	8	13
Q9BZL4	Protein phosphatase 1 regulatory subunit 12C OS=Homo sapiens OX=9606 GN=PPP1R12C PE=1 SV=1	0.367	Down	4.0356e-05	PPP1R12C	84.88	48.2	180	23	23	9	4	1	3	9	4	6	7	2	4	13	11	8	14	6	12	4	1	4	5	0	5	6	7	2	4	5	2	2	3	4	4	6	3	18	15	3	9	19
Q9BZL6	Serine/threonine-protein kinase D2 OS=Homo sapiens OX=9606 GN=PRKD2 PE=1 SV=3	1.875	Up	0.0061242	PRKD2	96.721	22.6	50	12	9	0	0	0	1	0	0	4	0	0	1	1	0	0	0	0	0	0	0	1	0	0	4	1	6	1	4	4	7	3	4	0	1	4	3	2	4	0	4	5
Q9BZQ6	ER degradation-enhancing alpha-mannosidase-like protein 3 OS=Homo sapiens OX=9606 GN=EDEM3 PE=1 SV=2	1.594	Up	0.030015	EDEM3	104.66	15.6	29	10	10	0	0	0	0	0	0	1	0	0	0	0	1	0	0	0	0	1	1	0	0	0	2	0	3	1	0	4	1	4	3	0	0	2	5	3	2	1	5	2
Q9BZV1	UBX domain-containing protein 6 OS=Homo sapiens OX=9606 GN=UBXN6 PE=1 SV=1	0.642	Down	0.0096991	UBXN6	49.753	47.6	117	13	13	7	2	0	0	7	3	6	0	4	3	9	3	3	4	2	7	3	1	2	0	0	5	7	10	0	3	6	3	5	4	2	1	4	1	9	7	1	5	10
Q9BZZ5	Apoptosis inhibitor 5 OS=Homo sapiens OX=9606 GN=API5 PE=1 SV=3	1.925	Up	0.0058045	API5	59.004	45	166	18	18	1	3	0	6	4	3	7	3	6	4	4	1	2	3	2	4	3	3	4	1	1	9	7	10	7	6	11	11	4	8	6	6	11	5	8	8	3	8	9
Q9C002	Normal mucosa of esophagus-specific gene 1 protein OS=Homo sapiens OX=9606 GN=NMES1 PE=2 SV=1	3.031	Up	0.032396	NMES1	9.6172	43.4	18	5	5	0	0	0	2	0	0	0	0	0	1	0	0	0	0	0	0	0	0	0	0	0	2	0	0	1	2	2	0	4	0	0	2	0	2	1	0	1	1	2
Q9C0B5	Palmitoyltransferase ZDHHC5 OS=Homo sapiens OX=9606 GN=ZDHHC5 PE=1 SV=2	2.65	Up	0.0027354	ZDHHC5	77.544	20	21	9	9	0	0	0	0	0	0	0	0	0	0	0	0	0	0	0	0	0	0	1	0	0	3	4	3	0	1	1	0	0	3	0	0	3	2	0	1	1	1	2
Q9C0C9	(E3-independent) E2 ubiquitin-conjugating enzyme OS=Homo sapiens OX=9606 GN=UBE2O PE=1 SV=3	1.529	Up	0.0027558	UBE2O	141.29	33.7	218	26	26	3	2	2	2	4	1	5	2	8	5	6	9	2	2	2	5	6	2	6	9	0	10	8	15	5	10	12	12	15	15	5	5	10	13	10	10	9	6	14
Q9C0E2	Exportin-4 OS=Homo sapiens OX=9606 GN=XPO4 PE=1 SV=2	2.189	Up	1.61232e-05	XPO4	130.14	22.6	84	20	20	1	2	0	0	1	2	3	1	1	1	3	1	2	0	0	1	0	1	0	0	0	9	8	4	4	4	6	6	4	3	2	2	5	7	11	7	1	5	8
Q9C0J8	pre-mRNA 3' end processing protein WDR33 OS=Homo sapiens OX=9606 GN=WDR33 PE=1 SV=2	2.184	Up	0.022982	WDR33	145.89	17.6	35	14	14	0	0	0	0	0	0	0	0	0	0	0	0	0	0	0	0	0	0	1	0	0	5	1	6	0	1	5	2	1	1	1	0	3	8	4	1	1	0	3
Q9GZL7	Ribosome biogenesis protein WDR12 OS=Homo sapiens OX=9606 GN=WDR12 PE=1 SV=2	4.682	Up	0.0090979	WDR12	47.707	44	66	12	12	0	1	0	0	0	0	2	0	0	1	0	0	0	0	1	2	1	2	2	0	0	7	4	7	1	4	3	4	4	3	0	1	4	12	3	3	0	2	3
Q9GZQ8	Microtubule-associated proteins 1A/1B light chain 3B OS=Homo sapiens OX=9606 GN=MAP1LC3B PE=1 SV=3	0.469	Down	0.00193937	MAP1LC3B	14.688	11.2	31	1	1	0	0	0	1	2	0	2	2	2	2	2	1	0	0	1	0	1	0	1	0	1	0	1	1	1	0	0	1	2	1	1	1	2	2	1	1	0	1	1
Q9GZR7	ATP-dependent RNA helicase DDX24 OS=Homo sapiens OX=9606 GN=DDX24 PE=1 SV=1	4.426	Up	0.045019	DDX24	96.331	29	60	21	21	0	0	0	0	2	0	2	0	0	0	0	0	0	0	0	0	0	0	0	0	0	7	0	7	0	1	1	9	13	5	2	0	0	11	2	4	2	2	5
Q9GZT3	"SRA stem-loop-interacting RNA-binding protein, mitochondrial OS=Homo sapiens OX=9606 GN=SLIRP PE=1 SV=1"	3.679	Up	0.00023624	SLIRP	12.349	46.8	53	5	5	1	1	1	1	1	1	0	1	1	1	2	1	1	1	1	1	1	1	2	1	0	1	3	2	1	3	3	2	4	2	1	1	3	6	2	2	1	1	1
Q9GZZ1	N-alpha-acetyltransferase 50 OS=Homo sapiens OX=9606 GN=NAA50 PE=1 SV=1	1.972	Up	0.00103996	NAA50	19.398	72.2	97	11	11	0	0	0	0	3	1	3	0	3	0	3	0	2	1	0	4	1	3	2	0	0	10	4	7	2	6	5	6	6	6	3	2	9	5	7	5	1	5	6
Q9H008	Phospholysine phosphohistidine inorganic pyrophosphate phosphatase OS=Homo sapiens OX=9606 GN=LHPP PE=1 SV=2	0.444	Down	0.0020211	LHPP	29.165	39.6	50	7	7	3	2	3	0	2	2	5	1	3	2	1	1	2	1	1	2	0	2	0	2	0	1	2	1	1	2	1	1	1	1	0	1	3	0	5	2	4	2	5
Q9H089	Large subunit GTPase 1 homolog OS=Homo sapiens OX=9606 GN=LSG1 PE=1 SV=2	2.463	Up	3.733e-05	LSG1	75.225	22.5	37	10	10	0	0	0	0	1	0	0	0	0	1	0	1	0	0	0	0	0	0	0	0	0	7	3	2	0	1	2	5	3	4	2	0	2	3	4	2	3	1	5
Q9H0A0	RNA cytidine acetyltransferase OS=Homo sapiens OX=9606 GN=NAT10 PE=1 SV=2	3.375	Up	1.7919e-05	NAT10	115.73	33.5	169	26	26	2	4	0	4	6	1	3	0	2	3	5	2	1	1	1	1	3	2	4	0	0	16	10	14	4	5	12	13	14	13	3	2	7	11	5	7	3	8	10
Q9H0C8	Integrin-linked kinase-associated serine/threonine phosphatase 2C OS=Homo sapiens OX=9606 GN=ILKAP PE=1 SV=1	2.105	Up	1.88809e-05	ILKAP	42.906	22.7	79	8	8	2	1	0	2	2	1	1	0	1	0	2	0	0	1	1	2	2	0	1	0	0	6	5	5	3	2	8	6	5	3	3	2	6	6	6	3	1	4	6
Q9H0D6	5'-3' exoribonuclease 2 OS=Homo sapiens OX=9606 GN=XRN2 PE=1 SV=1	2.944	Up	0.020858	XRN2	108.58	44.7	148	28	28	1	0	0	1	4	2	6	0	2	4	2	3	3	2	1	0	3	0	3	0	0	19	4	20	3	4	4	12	5	16	2	1	17	4	10	6	4	4	11
Q9H0H0	Integrator complex subunit 2 OS=Homo sapiens OX=9606 GN=INTS2 PE=1 SV=2	2.244	Up	0.0011767	INTS2	134.32	14.8	19	9	9	0	0	0	0	0	0	0	0	0	0	0	0	0	0	0	0	0	0	1	0	0	2	1	3	1	0	0	2	2	2	0	0	2	3	1	1	1	0	2
Q9H0J9	Protein mono-ADP-ribosyltransferase PARP12 OS=Homo sapiens OX=9606 GN=PARP12 PE=1 SV=1	2.873	Up	4.1061e-05	PARP12	79.063	27.7	50	13	13	0	0	0	1	1	0	1	0	0	1	0	0	0	0	0	1	1	1	1	0	0	13	4	3	0	2	1	4	5	1	1	0	1	7	2	2	3	3	4
Q9H0P0	Cytosolic 5'-nucleotidase 3A OS=Homo sapiens OX=9606 GN=NT5C3A PE=1 SV=3	2.842	Up	0.00029581	NT5C3A	37.948	37.5	60	11	11	0	1	0	1	0	2	1	1	0	0	0	0	0	1	0	1	0	0	0	1	0	5	5	9	1	6	2	3	4	4	2	0	5	5	5	3	2	3	6
Q9H0Q0	Protein FAM49A OS=Homo sapiens OX=9606 GN=FAM49A PE=2 SV=1	0.665	Down	0.042982	FAM49A	37.312	58.8	109	13	11	5	3	0	2	5	1	4	4	3	0	9	2	6	3	3	4	2	4	1	0	0	5	0	5	5	6	1	4	3	3	3	6	6	1	10	4	3	8	10
Q9H0R4	Haloacid dehalogenase-like hydrolase domain-containing protein 2 OS=Homo sapiens OX=9606 GN=HDHD2 PE=1 SV=1	0.614	Down	0.00081557	HDHD2	28.536	70.3	121	12	12	6	3	4	1	5	3	6	2	4	2	5	3	6	4	5	5	3	3	2	2	0	8	3	5	1	6	3	3	1	5	3	3	5	1	6	5	5	3	8
Q9H0S4	Probable ATP-dependent RNA helicase DDX47 OS=Homo sapiens OX=9606 GN=DDX47 PE=1 SV=1	4.104	Up	0.0077816	DDX47	50.646	33.4	40	10	10	0	1	0	0	1	0	0	0	0	1	0	0	0	0	0	0	0	1	1	0	0	6	0	7	0	2	0	6	4	5	0	0	2	3	2	1	0	0	5
Q9H0U3	Magnesium transporter protein 1 OS=Homo sapiens OX=9606 GN=MAGT1 PE=1 SV=1	1.603	Up	0.0163421	MAGT1	38.036	16.1	43	5	5	0	1	0	0	1	0	0	1	1	2	0	1	1	1	1	0	2	1	2	0	0	0	3	3	2	2	4	1	3	1	1	4	1	3	2	3	1	3	3
Q9H0W5	Coiled-coil domain-containing protein 8 OS=Homo sapiens OX=9606 GN=CCDC8 PE=1 SV=2	0.198	Down	0.0110965	CCDC8	59.374	16.2	19	5	5	1	0	0	0	1	0	1	0	2	2	3	0	1	0	0	1	0	0	0	0	0	1	0	1	0	2	0	1	0	0	0	0	2	0	2	1	2	1	2
Q9H1A7	DNA-directed RNA polymerase II subunit RPB11-b2 OS=Homo sapiens OX=9606 GN=POLR2J3 PE=3 SV=1	1.559	Up	0.004018	POLR2J3	13.092	21.7	8	3	3	1	0	0	0	0	0	0	0	0	0	0	0	0	0	0	0	0	0	0	0	0	1	0	2	1	0	0	0	1	0	1	0	1	0	2	1	0	2	2
Q9H1B7	Probable E3 ubiquitin-protein ligase IRF2BPL OS=Homo sapiens OX=9606 GN=IRF2BPL PE=1 SV=1	2.261	Up	0.00075615	IRF2BPL	82.658	33.2	80	16	13	0	1	0	1	1	1	2	0	3	4	1	2	1	4	2	0	2	0	3	0	0	4	8	4	1	3	9	2	3	6	6	1	2	3	5	4	2	9	8
Q9H1E3	Nuclear ubiquitous casein and cyclin-dependent kinase substrate 1 OS=Homo sapiens OX=9606 GN=NUCKS1 PE=1 SV=1	4.221	Up	0.00088426	NUCKS1	27.296	52.3	68	13	13	0	1	0	0	1	1	0	1	3	1	2	0	1	0	1	1	0	2	2	2	0	9	2	7	2	2	2	5	2	7	0	1	9	1	3	1	0	0	5
Q9H1E5	Thioredoxin-related transmembrane protein 4 OS=Homo sapiens OX=9606 GN=TMX4 PE=1 SV=1	0.62	Down	0.0025184	TMX4	38.952	19.8	98	6	6	6	1	1	3	6	3	4	2	2	1	5	2	4	2	3	4	3	1	2	1	0	2	3	6	3	3	3	5	1	5	1	2	5	3	5	4	3	2	5
Q9H2D6	TRIO and F-actin-binding protein OS=Homo sapiens OX=9606 GN=TRIOBP PE=1 SV=3	0.605	Down	0.0031393	TRIOBP	261.37	11.2	196	23	22	7	7	0	4	5	6	6	4	5	10	11	7	2	9	6	7	5	1	8	0	0	5	10	9	6	3	11	1	3	4	10	5	9	10	15	13	4	11	12
Q9H2K8	Serine/threonine-protein kinase TAO3 OS=Homo sapiens OX=9606 GN=TAOK3 PE=1 SV=2	2.069	Up	0.00059783	TAOK3	105.4	30.6	105	21	19	2	1	0	0	2	1	3	2	3	0	2	0	1	0	0	0	1	0	0	0	0	15	6	10	4	7	6	5	7	6	5	0	12	4	4	5	2	7	7
Q9H2P0	Activity-dependent neuroprotector homeobox protein OS=Homo sapiens OX=9606 GN=ADNP PE=1 SV=1	5.076	Up	0.000138584	ADNP	123.56	28.1	112	22	21	0	0	0	0	2	1	3	0	0	5	1	0	0	1	0	0	2	1	3	0	0	10	11	13	2	3	11	11	5	12	2	1	5	7	5	5	0	3	9
Q9H2U1	ATP-dependent DNA/RNA helicase DHX36 OS=Homo sapiens OX=9606 GN=DHX36 PE=1 SV=2	2.548	Up	9.7568e-05	DHX36	114.76	33.1	140	24	24	4	0	0	1	3	0	3	2	3	5	2	2	1	2	2	3	3	1	4	0	0	14	6	13	3	6	10	8	7	7	4	2	5	14	7	5	0	4	9
Q9H307	Pinin OS=Homo sapiens OX=9606 GN=PNN PE=1 SV=5	4	Up	8.1334e-05	PNN	81.627	24.7	102	14	14	0	0	0	2	1	1	3	1	1	3	2	2	0	1	2	0	1	0	3	0	0	11	5	7	2	3	10	7	4	7	2	3	6	12	2	6	0	6	3
Q9H3K6	BolA-like protein 2 OS=Homo sapiens OX=9606 GN=BOLA2 PE=1 SV=1	1.651	Up	0.0060593	BOLA2	10.116	61.6	92	4	4	3	1	0	2	2	1	3	3	3	2	4	2	2	1	3	2	2	4	2	3	0	4	3	5	1	2	4	3	4	6	0	4	5	6	2	2	1	3	3
Q9H3N1	Thioredoxin-related transmembrane protein 1 OS=Homo sapiens OX=9606 GN=TMX1 PE=1 SV=1	1.763	Up	0.0099215	TMX1	31.791	31.4	141	12	12	2	1	0	5	6	1	2	3	1	4	3	4	5	3	3	3	6	1	4	2	2	8	4	6	5	6	7	6	6	9	5	5	8	5	8	6	3	4	7
Q9H3P2	Negative elongation factor A OS=Homo sapiens OX=9606 GN=NELFA PE=1 SV=3	3.727	Up	0.00046183	NELFA	57.276	42	97	14	14	0	0	0	0	0	0	1	0	1	3	0	1	0	2	0	0	3	0	4	0	0	7	10	5	3	0	8	8	9	6	7	2	5	12	1	6	2	5	4
Q9H3Z4	DnaJ homolog subfamily C member 5 OS=Homo sapiens OX=9606 GN=DNAJC5 PE=1 SV=1	1.987	Up	0.0171034	DNAJC5	22.149	54.5	121	7	7	2	1	0	2	4	2	7	2	5	2	5	0	7	2	1	6	1	2	1	4	4	9	4	8	2	6	6	6	2	6	1	2	8	1	4	2	5	2	6
Q9H425	Uncharacterized protein C1orf198 OS=Homo sapiens OX=9606 GN=C1orf198 PE=1 SV=1	0.254	Down	0.0072175	C1orf198	36.346	26	19	7	6	0	2	0	1	0	0	0	0	0	1	3	1	0	1	1	0	1	0	1	0	0	0	1	1	0	1	2	0	0	0	1	0	0	1	2	3	2	5	2
Q9H444	Charged multivesicular body protein 4b OS=Homo sapiens OX=9606 GN=CHMP4B PE=1 SV=1	2.394	Up	0.000179552	CHMP4B	24.95	46.9	145	9	9	4	4	2	3	5	3	2	4	2	6	3	4	3	4	2	2	2	2	4	1	4	4	5	7	5	7	10	8	6	9	3	3	6	6	6	6	5	4	6
Q9H4A5	Golgi phosphoprotein 3-like OS=Homo sapiens OX=9606 GN=GOLPH3L PE=1 SV=1	2.528	Up	4.4288e-05	GOLPH3L	32.767	24.9	33	6	5	0	1	0	2	1	1	0	0	0	1	0	0	0	1	0	0	0	0	2	0	0	3	2	2	2	2	2	1	2	0	2	2	2	2	4	3	0	3	4
Q9H4A6	Golgi phosphoprotein 3 OS=Homo sapiens OX=9606 GN=GOLPH3 PE=1 SV=1	1.726	Up	0.00144191	GOLPH3	33.81	37.9	71	10	9	1	1	0	2	2	1	2	1	1	1	4	2	0	0	1	2	1	0	1	0	1	7	3	6	4	4	3	2	5	2	3	2	2	4	7	5	0	4	4
Q9H4E7	Differentially expressed in FDCP 6 homolog OS=Homo sapiens OX=9606 GN=DEF6 PE=1 SV=1	1.793	Up	0.0079376	DEF6	73.91	24.7	43	13	13	1	0	0	0	1	0	0	0	0	0	0	1	0	0	0	0	1	2	3	0	0	5	2	4	2	2	2	0	5	0	2	3	4	3	3	3	2	3	2
Q9H4G4	Golgi-associated plant pathogenesis-related protein 1 OS=Homo sapiens OX=9606 GN=GLIPR2 PE=1 SV=3	0.458	Down	0.00129519	GLIPR2	17.218	61.7	134	7	7	6	4	4	4	6	2	7	3	5	4	11	5	6	3	2	6	3	1	2	4	2	4	0	4	2	7	1	4	4	4	2	5	4	3	6	3	6	3	6
Q9H4M9	EH domain-containing protein 1 OS=Homo sapiens OX=9606 GN=EHD1 PE=1 SV=2	0.577	Down	0.00032458	EHD1	60.626	68.5	498	32	19	13	10	4	12	16	13	23	11	16	14	26	13	23	16	20	18	12	7	12	5	6	19	8	23	11	20	8	15	12	25	13	20	23	11	27	19	15	17	26
Q9H4Z3	mRNA (2'-O-methyladenosine-N(6)-)-methyltransferase OS=Homo sapiens OX=9606 GN=PCIF1 PE=1 SV=1	1.586	Up	0.0079369	PCIF1	80.669	31.1	54	13	13	1	0	0	1	2	0	2	0	1	3	1	0	0	1	1	1	1	1	0	0	0	4	2	5	1	3	7	5	2	5	1	0	2	1	3	3	0	2	4
Q9H583	HEAT repeat-containing protein 1 OS=Homo sapiens OX=9606 GN=HEATR1 PE=1 SV=3	4.725	Up	0.00189555	HEATR1	242.37	26.2	154	38	38	0	0	0	0	1	0	3	0	1	3	0	0	0	0	1	2	3	1	2	0	0	17	6	17	0	2	6	22	12	16	7	0	8	24	6	3	4	1	11
Q9H5V8	CUB domain-containing protein 1 OS=Homo sapiens OX=9606 GN=CDCP1 PE=1 SV=3	3.896	Up	0.0052626	CDCP1	92.931	17.9	40	12	12	0	0	0	0	0	0	0	0	0	1	0	0	0	0	0	0	0	0	0	0	3	7	2	4	0	1	3	6	2	8	1	0	2	0	0	0	1	1	2
Q9H5Y7	SLIT and NTRK-like protein 6 OS=Homo sapiens OX=9606 GN=SLITRK6 PE=2 SV=3	2.324	Up	0.00125668	SLITRK6	95.109	18.7	37	11	11	0	0	0	0	0	0	0	0	0	0	0	0	0	0	0	0	0	0	3	0	0	0	8	5	0	0	6	0	0	4	4	0	7	0	1	1	0	0	3
Q9H6E4	Coiled-coil domain-containing protein 134 OS=Homo sapiens OX=9606 GN=CCDC134 PE=1 SV=1	2.715	Up	0.0026754	CCDC134	26.56	34.9	35	6	6	0	0	0	0	1	0	1	0	1	1	1	0	0	0	0	1	1	1	0	0	0	3	1	2	1	2	2	2	2	4	2	0	3	3	2	1	0	1	4
Q9H6F5	Coiled-coil domain-containing protein 86 OS=Homo sapiens OX=9606 GN=CCDC86 PE=1 SV=1	2.894	Up	0.044281	CCDC86	40.235	34.2	33	7	7	0	0	0	0	0	1	0	0	0	1	0	0	0	0	0	0	1	0	1	0	0	3	1	2	0	0	3	1	3	5	1	0	6	4	2	1	0	1	2
Q9H6R4	Nucleolar protein 6 OS=Homo sapiens OX=9606 GN=NOL6 PE=1 SV=2	3.361	Up	0.00197912	NOL6	127.59	22.4	53	18	18	0	0	0	0	1	0	1	0	0	1	0	0	0	0	0	0	0	2	1	0	0	6	2	7	0	1	2	3	6	4	2	0	3	11	4	4	1	3	3
Q9H6S3	Epidermal growth factor receptor kinase substrate 8-like protein 2 OS=Homo sapiens OX=9606 GN=EPS8L2 PE=1 SV=2	3.221	Up	0.0054621	EPS8L2	80.62	35.5	81	16	16	0	0	0	0	4	7	1	0	0	1	1	0	0	1	0	2	1	0	2	0	2	11	4	12	1	5	5	1	2	8	1	1	6	2	3	2	1	2	6
Q9H6T3	RNA polymerase II-associated protein 3 OS=Homo sapiens OX=9606 GN=RPAP3 PE=1 SV=2	3.452	Up	4.5201e-06	RPAP3	75.718	29.3	63	13	13	0	0	0	0	0	0	0	0	0	2	1	0	0	1	0	0	0	0	3	0	0	9	5	8	3	1	2	2	8	5	0	1	5	7	1	3	0	1	2
Q9H6V9	Lipid droplet-associated hydrolase OS=Homo sapiens OX=9606 GN=LDAH PE=1 SV=1	1.743	Up	0.0195597	LDAH	37.318	48	52	10	9	1	1	0	1	0	1	2	0	0	2	2	1	2	1	0	3	0	0	2	0	0	6	3	2	1	4	3	1	1	3	0	0	7	2	4	4	1	4	3
Q9H6Y2	WD repeat-containing protein 55 OS=Homo sapiens OX=9606 GN=WDR55 PE=1 SV=2	2.395	Up	0.0134371	WDR55	42.07	27.7	12	7	7	0	0	0	0	0	0	0	0	0	0	0	0	0	0	0	0	0	0	0	0	0	2	0	0	0	0	0	0	2	0	0	0	4	4	0	0	0	0	1
Q9H6Z4	Ran-binding protein 3 OS=Homo sapiens OX=9606 GN=RANBP3 PE=1 SV=1	1.641	Up	0.00065526	RANBP3	60.209	37.4	130	17	17	3	2	0	2	3	2	5	3	4	4	4	3	3	1	1	2	3	0	1	1	0	6	10	8	3	6	10	7	4	7	4	3	9	6	8	6	1	6	9
Q9H773	dCTP pyrophosphatase 1 OS=Homo sapiens OX=9606 GN=DCTPP1 PE=1 SV=1	5.522	Up	1.4886e-06	DCTPP1	18.681	58.2	65	10	10	0	0	0	0	0	1	1	0	1	3	0	0	0	0	0	3	2	1	1	0	0	7	6	6	4	2	3	3	3	5	1	0	7	5	3	3	1	3	3
Q9H7B2	Ribosome production factor 2 homolog OS=Homo sapiens OX=9606 GN=RPF2 PE=1 SV=2	2.977	Up	0.0064362	RPF2	35.582	30.4	30	8	8	1	0	0	0	0	0	2	0	0	0	0	0	0	0	0	0	0	0	2	0	0	2	2	3	0	0	2	5	2	2	0	0	2	5	3	3	1	1	4
Q9H7D7	WD repeat-containing protein 26 OS=Homo sapiens OX=9606 GN=WDR26 PE=1 SV=3	1.584	Up	0.008402	WDR26	72.123	37.2	131	15	15	4	1	0	0	4	0	5	0	6	2	6	1	4	0	1	6	2	3	2	0	1	15	3	6	1	6	5	9	6	12	4	2	8	6	8	6	1	4	8
Q9H7N4	"Splicing factor, arginine/serine-rich 19 OS=Homo sapiens OX=9606 GN=SCAF1 PE=1 SV=3"	1.732	Up	0.0103978	SCAF1	139.27	11.1	32	8	8	0	0	0	0	0	0	1	0	0	1	1	1	0	0	0	0	1	0	1	0	0	3	2	5	1	1	4	1	2	3	1	0	1	2	3	2	1	2	3
Q9H871	E3 ubiquitin-protein transferase RMND5A OS=Homo sapiens OX=9606 GN=RMND5A PE=1 SV=1	1.853	Up	0.020116	RMND5A	43.992	17.6	14	5	5	1	0	0	0	0	0	0	0	0	0	0	0	0	0	0	0	0	0	1	0	0	3	1	0	0	0	0	3	1	2	0	0	0	2	4	2	0	1	3
Q9H910	Jupiter microtubule associated homolog 2 OS=Homo sapiens OX=9606 GN=JPT2 PE=1 SV=1	4.144	Up	0.00102412	JPT2	20.063	57.4	48	8	7	0	1	0	1	0	1	0	1	0	4	0	1	0	0	0	0	0	0	1	1	0	6	3	5	0	2	6	2	2	1	1	0	5	4	1	4	0	3	1
Q9H936	Mitochondrial glutamate carrier 1 OS=Homo sapiens OX=9606 GN=SLC25A22 PE=1 SV=1	1.916	Up	0.0054759	SLC25A22	34.47	41.2	36	9	8	0	0	0	0	1	0	0	0	1	0	1	0	0	0	0	0	0	1	1	0	0	6	0	4	0	2	2	2	3	4	0	1	4	3	3	2	1	2	4
Q9H939	Proline-serine-threonine phosphatase-interacting protein 2 OS=Homo sapiens OX=9606 GN=PSTPIP2 PE=1 SV=4	1.718	Up	0.03048	PSTPIP2	38.858	26	18	6	6	0	0	0	0	0	0	0	0	0	0	0	0	0	0	0	0	0	0	0	0	0	4	0	2	0	0	1	3	0	6	0	0	2	0	2	1	1	1	2
Q9H974	Queuine tRNA-ribosyltransferase accessory subunit 2 OS=Homo sapiens OX=9606 GN=QTRT2 PE=1 SV=1	1.503	Up	0.0138601	QTRT2	46.712	36.4	41	11	11	0	0	0	0	0	2	2	0	0	1	0	1	0	1	0	0	0	0	1	0	0	2	4	5	1	1	2	3	6	1	1	0	4	3	2	1	0	1	3
Q9H9A5	CCR4-NOT transcription complex subunit 10 OS=Homo sapiens OX=9606 GN=CNOT10 PE=1 SV=1	1.517	Up	0.02446	CNOT10	82.309	29.4	68	14	14	0	0	0	0	2	0	2	0	0	0	1	0	0	0	1	1	1	0	2	0	0	7	4	9	3	4	8	5	4	4	2	0	4	4	3	2	0	1	5
Q9H9E3	Conserved oligomeric Golgi complex subunit 4 OS=Homo sapiens OX=9606 GN=COG4 PE=1 SV=3	2.136	Up	2.317e-05	COG4	89.082	28.5	108	17	17	1	0	0	5	0	1	2	0	2	2	3	2	0	1	1	1	3	3	2	0	1	8	12	8	2	4	8	1	7	6	3	4	8	7	7	7	2	8	9
Q9H9H4	Vacuolar protein sorting-associated protein 37B OS=Homo sapiens OX=9606 GN=VPS37B PE=1 SV=1	1.6	Up	0.0020575	VPS37B	31.307	37.9	48	7	7	1	1	0	1	2	1	0	1	0	1	2	1	1	1	1	0	1	0	2	0	1	3	3	3	1	1	2	4	4	3	1	2	1	2	4	3	2	3	4
Q9H9Y6	DNA-directed RNA polymerase I subunit RPA2 OS=Homo sapiens OX=9606 GN=POLR1B PE=1 SV=2	4.494	Up	0.0049951	POLR1B	128.23	12.7	29	11	11	0	0	0	0	0	0	0	0	0	0	1	0	0	0	0	0	0	0	0	0	0	3	2	4	0	0	1	2	4	0	0	0	2	10	3	0	1	0	3
Q9HA64	Ketosamine-3-kinase OS=Homo sapiens OX=9606 GN=FN3KRP PE=1 SV=2	0.528	Down	0.0171204	FN3KRP	34.412	27.8	148	8	8	8	4	0	1	7	3	4	5	3	6	7	2	7	7	5	7	4	6	2	0	0	4	3	4	5	6	3	5	3	6	4	6	5	6	6	5	4	3	5
Q9HA65	TBC1 domain family member 17 OS=Homo sapiens OX=9606 GN=TBC1D17 PE=1 SV=2	0.594	Down	1.92835e-05	TBC1D17	72.727	31.3	58	14	13	2	0	0	0	5	2	4	0	2	2	6	1	2	4	1	4	2	0	3	0	0	2	4	2	0	1	0	1	2	1	0	1	4	0	10	6	3	4	7
Q9HAD4	WD repeat-containing protein 41 OS=Homo sapiens OX=9606 GN=WDR41 PE=1 SV=3	0.659	Down	0.034745	WDR41	51.727	16.6	11	5	5	0	0	0	0	0	0	0	0	0	1	0	0	0	0	0	0	0	1	0	0	0	2	1	2	0	0	0	0	1	1	0	0	0	2	1	1	0	2	1
Q9HAN9	Nicotinamide/nicotinic acid mononucleotide adenylyltransferase 1 OS=Homo sapiens OX=9606 GN=NMNAT1 PE=1 SV=1	1.901	Up	0.039538	NMNAT1	31.932	38	40	8	7	0	2	0	1	0	2	0	1	0	1	0	1	0	1	1	0	2	0	2	0	0	4	2	4	1	0	3	0	1	1	2	0	6	2	2	2	0	2	3
Q9HAS0	Protein Njmu-R1 OS=Homo sapiens OX=9606 GN=C17orf75 PE=1 SV=2	2.262	Up	0.00025971	C17orf75	44.621	37.1	42	9	9	0	0	0	1	0	2	1	0	0	2	1	0	0	0	0	0	0	0	0	0	0	4	2	4	0	3	4	2	3	2	0	0	6	5	3	1	1	2	0
Q9HAT2	Sialate O-acetylesterase OS=Homo sapiens OX=9606 GN=SIAE PE=1 SV=1	1.771	Up	0.031903	SIAE	58.314	38.2	80	12	11	1	0	0	2	1	4	4	1	3	0	1	0	0	1	1	2	2	4	3	1	0	3	4	9	1	1	3	1	5	0	3	5	11	3	4	3	2	5	4
Q9HAU5	Regulator of nonsense transcripts 2 OS=Homo sapiens OX=9606 GN=UPF2 PE=1 SV=1	2.484	Up	2.0163e-05	UPF2	147.81	20.5	76	18	18	0	1	0	1	2	0	2	0	0	1	0	0	0	1	0	0	0	1	1	0	0	11	3	10	1	2	8	3	9	5	1	0	3	10	4	4	0	8	3
Q9HAV4	Exportin-5 OS=Homo sapiens OX=9606 GN=XPO5 PE=1 SV=1	6.375	Up	0.004304	XPO5	136.31	37	185	33	32	2	0	0	0	3	0	4	0	4	5	2	0	0	0	0	2	5	1	1	0	0	22	6	18	1	6	11	28	13	8	3	0	11	29	7	5	3	7	17
Q9HAV7	"GrpE protein homolog 1, mitochondrial OS=Homo sapiens OX=9606 GN=GRPEL1 PE=1 SV=2"	1.773	Up	0.00140172	GRPEL1	24.279	37.3	137	6	6	3	2	0	3	4	5	5	2	4	4	5	3	5	3	2	4	2	2	2	0	3	6	4	5	6	6	5	5	5	4	7	4	9	8	5	5	0	5	6
Q9HB07	"UPF0160 protein MYG1, mitochondrial OS=Homo sapiens OX=9606 GN=C12orf10 PE=1 SV=2"	1.818	Up	0.0084616	C12orf10	42.449	41	148	12	12	2	3	0	1	1	2	2	4	3	8	3	2	1	3	5	3	4	4	2	0	3	7	6	12	4	7	8	11	7	7	5	3	8	7	8	4	0	6	6
Q9HB40	Retinoid-inducible serine carboxypeptidase OS=Homo sapiens OX=9606 GN=SCPEP1 PE=1 SV=1	1.738	Up	0.0035362	SCPEP1	50.83	23.7	70	8	8	1	0	0	2	2	2	5	1	3	3	2	1	1	3	1	1	2	0	2	1	0	5	1	6	1	5	3	1	2	3	2	2	4	2	5	1	3	3	4
Q9HB71	Calcyclin-binding protein OS=Homo sapiens OX=9606 GN=CACYBP PE=1 SV=2	2.213	Up	0.0071584	CACYBP	26.21	64.5	225	16	16	6	3	0	3	7	5	7	4	7	7	9	3	5	1	0	5	3	6	3	0	0	21	8	17	6	10	9	15	9	12	4	4	14	12	8	7	4	7	7
Q9HBE1	"POZ-, AT hook-, and zinc finger-containing protein 1 OS=Homo sapiens OX=9606 GN=PATZ1 PE=1 SV=1"	0.259	Down	0.00092457	PATZ1	74.059	10	22	4	4	1	0	0	0	0	0	0	0	1	1	0	1	0	0	1	1	0	0	0	0	0	2	1	1	1	0	3	0	0	0	1	1	2	4	2	0	1	2	2
Q9HBI0	Gamma-parvin OS=Homo sapiens OX=9606 GN=PARVG PE=1 SV=1	1.904	Up	0.0129781	PARVG	37.485	33.8	49	7	7	2	0	0	1	2	0	4	0	3	0	2	2	0	0	0	0	1	4	1	0	1	4	0	3	1	4	0	3	3	3	0	2	2	1	2	1	0	1	2
Q9HBI6	Cytochrome P450 4F11 OS=Homo sapiens OX=9606 GN=CYP4F11 PE=1 SV=3	4.153	Up	0.0061184	CYP4F11	60.145	42.2	54	17	9	1	0	0	0	0	3	1	0	0	4	1	0	0	1	0	2	0	0	2	0	1	1	14	9	0	0	4	3	0	1	2	1	3	0	2	3	2	3	0
Q9HBL0	Tensin-1 OS=Homo sapiens OX=9606 GN=TNS1 PE=1 SV=2	0.177	Down	1.4622e-06	TNS1	185.7	72	1360	79	78	88	59	18	27	90	44	60	55	33	52	101	59	72	73	49	87	45	23	29	15	0	13	6	26	20	64	1	12	37	8	24	43	26	1	68	63	38	44	72
Q9HBR0	Putative sodium-coupled neutral amino acid transporter 10 OS=Homo sapiens OX=9606 GN=SLC38A10 PE=1 SV=2	1.634	Up	0.00195763	SLC38A10	119.76	13.9	47	10	10	0	1	0	1	0	0	1	0	2	1	2	1	0	0	0	0	0	0	2	0	0	3	0	2	1	6	3	2	5	6	1	0	3	4	2	3	0	6	2
Q9HC07	Transmembrane protein 165 OS=Homo sapiens OX=9606 GN=TMEM165 PE=1 SV=1	2.741	Up	3.751e-05	TMEM165	34.905	33.3	93	8	8	2	1	0	0	1	0	4	1	3	2	1	1	2	2	1	3	2	3	2	1	0	6	3	5	3	6	5	4	6	8	4	3	4	4	5	4	2	2	4
Q9HC35	Echinoderm microtubule-associated protein-like 4 OS=Homo sapiens OX=9606 GN=EML4 PE=1 SV=3	1.749	Up	0.0122797	EML4	108.91	50.7	428	39	39	6	6	0	13	8	11	11	3	15	9	12	4	5	9	6	9	12	9	12	0	5	26	21	31	12	24	15	19	20	25	10	13	22	25	17	16	4	19	18
Q9HC78	Zinc finger and BTB domain-containing protein 20 OS=Homo sapiens OX=9606 GN=ZBTB20 PE=1 SV=3	0.569	Down	0.00159789	ZBTB20	81.082	11.7	20	5	5	1	1	0	0	1	0	4	0	1	0	2	1	0	2	0	0	0	0	2	0	0	0	1	2	1	0	0	0	0	0	1	0	0	0	2	2	0	2	2
Q9HCB6	Spondin-1 OS=Homo sapiens OX=9606 GN=SPON1 PE=1 SV=2	0.23	Down	0.000162804	SPON1	90.973	40.9	211	20	20	7	11	0	14	5	8	12	10	17	6	15	13	10	9	11	6	8	3	11	1	1	0	2	3	8	5	0	1	3	2	4	5	0	0	11	16	3	15	10
Q9HCD5	Nuclear receptor coactivator 5 OS=Homo sapiens OX=9606 GN=NCOA5 PE=1 SV=2	3.816	Up	8.9817e-08	NCOA5	65.536	40.9	80	15	15	0	0	0	1	1	0	1	0	0	2	0	0	0	2	1	0	1	1	2	0	0	11	5	10	4	1	7	7	5	4	2	1	6	5	2	2	1	2	5
Q9HCE1	Helicase MOV-10 OS=Homo sapiens OX=9606 GN=MOV10 PE=1 SV=2	1.617	Up	0.0182413	MOV10	113.67	40	132	25	25	0	1	0	2	3	4	2	1	2	2	1	2	1	2	2	1	3	2	1	0	0	21	6	5	2	7	5	14	11	14	3	2	5	5	9	6	4	5	13
Q9HCN8	Stromal cell-derived factor 2-like protein 1 OS=Homo sapiens OX=9606 GN=SDF2L1 PE=1 SV=2	1.684	Up	0.020022	SDF2L1	23.598	47.5	122	7	7	2	1	0	6	4	0	4	0	5	1	4	3	2	0	2	1	6	1	2	0	1	10	3	8	5	8	3	10	7	6	2	5	6	4	5	3	1	6	6
Q9HCS7	Pre-mRNA-splicing factor SYF1 OS=Homo sapiens OX=9606 GN=XAB2 PE=1 SV=2	3.087	Up	3.5904e-05	XAB2	100.01	22.7	63	14	14	0	1	0	0	0	0	0	0	1	1	0	0	0	2	0	0	1	0	1	0	0	6	5	8	1	1	8	7	6	6	1	0	3	4	4	5	2	2	2
Q9HCU0	Endosialin OS=Homo sapiens OX=9606 GN=CD248 PE=1 SV=1	0.365	Down	0.00049664	CD248	80.858	16.6	44	6	6	2	1	0	0	1	1	5	2	3	0	5	1	5	1	1	3	1	0	0	1	0	1	0	5	1	1	0	1	0	1	0	1	0	0	5	4	4	0	5
Q9HCU5	Prolactin regulatory element-binding protein OS=Homo sapiens OX=9606 GN=PREB PE=1 SV=2	1.546	Up	0.0099841	PREB	45.468	56.8	189	16	16	5	1	0	5	5	1	12	3	10	3	8	4	6	4	2	4	6	3	3	0	0	11	6	8	3	9	4	12	10	10	5	2	11	13	11	7	4	8	13
Q9HD26	Golgi-associated PDZ and coiled-coil motif-containing protein OS=Homo sapiens OX=9606 GN=GOPC PE=1 SV=1	1.507	Up	0.037023	GOPC	50.519	44.2	79	13	12	0	1	0	2	2	2	4	0	6	0	3	0	0	2	0	0	1	2	2	0	0	5	5	9	0	4	3	7	1	9	2	1	4	2	6	4	3	5	9
Q9HD45	Transmembrane 9 superfamily member 3 OS=Homo sapiens OX=9606 GN=TM9SF3 PE=1 SV=2	1.575	Up	0.032036	TM9SF3	67.887	23.1	121	13	13	4	1	0	2	2	1	5	2	5	1	3	3	3	2	2	2	2	1	3	0	5	6	4	7	3	7	3	9	10	7	3	2	5	6	6	4	0	5	7
Q9HDC9	Adipocyte plasma membrane-associated protein OS=Homo sapiens OX=9606 GN=APMAP PE=1 SV=2	1.94	Up	0.0181761	APMAP	46.48	66.8	310	25	25	6	11	2	11	6	6	11	4	11	16	10	2	11	5	4	7	2	6	7	2	9	14	13	14	8	14	16	22	10	14	6	12	14	4	15	16	6	14	14
Q9NNW5	WD repeat-containing protein 6 OS=Homo sapiens OX=9606 GN=WDR6 PE=1 SV=1	1.986	Up	0.03794	WDR6	121.72	16	31	9	9	0	0	0	0	1	0	1	0	0	0	0	0	0	0	0	0	0	0	1	0	0	5	0	5	0	1	3	3	0	7	0	0	1	3	1	1	1	1	3
Q9NP77	RNA polymerase II subunit A C-terminal domain phosphatase SSU72 OS=Homo sapiens OX=9606 GN=SSU72 PE=1 SV=1	3.409	Up	0.00036346	SSU72	22.574	42.3	31	7	7	1	0	0	1	0	0	1	0	1	1	1	0	0	0	0	0	0	0	0	0	0	6	1	2	0	2	2	1	1	4	1	1	2	2	4	3	0	2	1
Q9NP79	Vacuolar protein sorting-associated protein VTA1 homolog OS=Homo sapiens OX=9606 GN=VTA1 PE=1 SV=1	1.628	Up	0.0121971	VTA1	33.879	33.9	94	9	9	1	2	2	1	2	3	1	3	1	3	1	1	3	4	2	3	3	1	2	1	3	3	5	6	5	2	6	3	3	3	3	2	4	6	3	5	4	4	4
Q9NP81	"Serine--tRNA ligase, mitochondrial OS=Homo sapiens OX=9606 GN=SARS2 PE=1 SV=1"	1.726	Up	0.048661	SARS2	58.282	47.9	166	18	18	2	1	0	2	3	6	2	1	2	5	4	5	2	6	2	3	4	4	6	0	0	7	9	11	5	8	10	4	6	5	8	5	13	15	5	5	1	7	8
Q9NP92	"39S ribosomal protein S30, mitochondrial OS=Homo sapiens OX=9606 GN=MRPS30 PE=1 SV=2"	2.87	Up	1.89171e-05	MRPS30	50.364	22.6	51	7	7	0	0	0	0	1	1	0	0	0	1	1	2	0	1	2	1	1	0	2	0	0	4	2	5	2	4	4	0	3	3	2	0	6	3	4	0	1	1	3
Q9NPD3	Exosome complex component RRP41 OS=Homo sapiens OX=9606 GN=EXOSC4 PE=1 SV=3	1.797	Up	0.00086326	EXOSC4	26.383	36.7	60	7	7	0	0	0	2	2	1	1	1	0	2	2	0	0	0	0	1	2	0	1	0	0	6	3	4	2	3	4	3	4	3	3	0	5	5	3	3	0	2	4
Q9NPF4	Probable tRNA N6-adenosine threonylcarbamoyltransferase OS=Homo sapiens OX=9606 GN=OSGEP PE=1 SV=1	1.568	Up	0.0070601	OSGEP	36.426	59.7	106	12	12	0	1	0	1	3	1	3	3	4	3	4	2	1	2	2	3	3	4	3	0	0	8	4	6	4	5	7	3	2	3	3	2	11	5	5	3	2	4	7
Q9NPJ8	NTF2-related export protein 2 OS=Homo sapiens OX=9606 GN=NXT2 PE=1 SV=1	2.557	Up	0.0027622	NXT2	16.228	26.8	11	2	2	0	0	0	0	0	0	1	0	0	0	0	0	0	0	0	0	0	0	0	0	0	2	0	2	0	1	0	2	0	1	0	0	2	0	1	0	1	0	0
Q9NPL8	"Complex I assembly factor TIMMDC1, mitochondrial OS=Homo sapiens OX=9606 GN=TIMMDC1 PE=1 SV=2"	1.96	Up	0.0112392	TIMMDC1	32.177	34	71	8	8	0	1	0	0	2	1	4	1	2	1	1	0	0	1	1	1	0	1	3	0	0	8	2	4	1	4	3	4	4	5	3	1	6	6	0	3	0	3	4
Q9NPR2	Semaphorin-4B OS=Homo sapiens OX=9606 GN=SEMA4B PE=1 SV=4	3.001	Up	0.0101449	SEMA4B	92.765	23.2	53	13	13	1	0	0	1	0	1	1	0	0	2	0	0	1	1	1	2	0	1	1	0	1	1	6	5	1	2	7	6	0	6	1	1	3	0	4	2	2	2	3
Q9NQ29	Putative RNA-binding protein Luc7-like 1 OS=Homo sapiens OX=9606 GN=LUC7L PE=1 SV=1	2.706	Up	0.0174002	LUC7L	43.727	28.3	31	9	5	0	0	0	0	0	0	2	0	0	0	1	0	0	0	0	1	1	1	1	0	0	2	1	3	1	2	2	3	2	2	0	0	1	5	6	6	0	5	4
Q9NQ55	Suppressor of SWI4 1 homolog OS=Homo sapiens OX=9606 GN=PPAN PE=2 SV=1	2.122	Up	0.00134315	PPAN	53.193	24.3	17	7	7	0	0	0	0	0	0	1	0	0	0	0	0	0	0	0	0	0	1	0	0	0	3	0	3	0	0	0	1	2	2	0	0	3	1	2	1	0	1	2
Q9NQ66	"1-phosphatidylinositol 4,5-bisphosphate phosphodiesterase beta-1 OS=Homo sapiens OX=9606 GN=PLCB1 PE=1 SV=1"	0.385	Down	0.00113922	PLCB1	138.57	20.1	46	15	15	5	1	0	0	7	0	1	3	0	0	5	0	0	3	3	7	0	0	1	0	1	0	4	0	0	0	0	0	0	1	1	2	1	0	8	4	1	3	11
Q9NQ88	"Fructose-2,6-bisphosphatase TIGAR OS=Homo sapiens OX=9606 GN=TIGAR PE=1 SV=1"	1.834	Up	0.046063	TIGAR	30.062	53.7	67	9	9	2	2	0	1	1	1	0	2	1	0	3	1	1	1	1	1	0	1	2	1	1	5	1	7	2	4	1	6	4	6	0	2	2	4	3	4	1	3	3
Q9NQC3	Reticulon-4 OS=Homo sapiens OX=9606 GN=RTN4 PE=1 SV=2	0.598	Down	0.00120429	RTN4	129.93	19.3	361	12	12	13	16	6	8	14	8	8	17	11	15	14	11	17	12	14	13	8	5	8	5	7	10	11	7	12	10	10	9	13	14	7	12	9	7	10	11	7	8	11
Q9NQG5	Regulation of nuclear pre-mRNA domain-containing protein 1B OS=Homo sapiens OX=9606 GN=RPRD1B PE=1 SV=1	2.098	Up	3.8967e-05	RPRD1B	36.899	46	162	12	9	3	2	0	5	5	4	6	2	6	8	4	4	4	3	1	3	3	2	3	1	0	6	9	8	5	8	9	9	8	7	5	2	9	8	4	7	1	7	8
Q9NQT5	Exosome complex component RRP40 OS=Homo sapiens OX=9606 GN=EXOSC3 PE=1 SV=3	2.205	Up	0.000143512	EXOSC3	29.572	52	70	10	10	0	0	0	0	0	1	2	0	1	4	1	0	0	1	0	1	0	1	1	0	0	8	5	6	1	2	5	4	5	7	2	2	5	5	3	4	2	4	7
Q9NQY0	Bridging integrator 3 OS=Homo sapiens OX=9606 GN=BIN3 PE=1 SV=1	0.252	Down	0.000184333	BIN3	29.665	16.2	19	3	3	1	0	0	0	3	2	1	0	0	0	1	0	2	2	2	3	0	0	0	0	0	0	0	1	0	0	0	0	0	1	0	0	0	0	2	1	1	0	2
Q9NR09	Baculoviral IAP repeat-containing protein 6 OS=Homo sapiens OX=9606 GN=BIRC6 PE=1 SV=2	5.1	Up	4.4803e-06	BIRC6	530.25	18.2	154	50	50	1	1	0	0	1	1	2	0	1	3	1	0	2	0	1	1	1	0	1	0	0	25	10	17	3	4	14	7	9	8	4	1	15	20	6	4	3	5	10
Q9NR12	PDZ and LIM domain protein 7 OS=Homo sapiens OX=9606 GN=PDLIM7 PE=1 SV=1	0.198	Down	2.4379e-06	PDLIM7	49.844	76.1	532	27	27	47	14	9	8	41	14	20	17	8	18	46	19	29	21	17	39	8	9	10	14	0	13	2	10	3	31	2	5	8	14	9	14	12	1	24	19	16	16	23
Q9NR30	Nucleolar RNA helicase 2 OS=Homo sapiens OX=9606 GN=DDX21 PE=1 SV=5	8.494	Up	8.0957e-07	DDX21	87.343	47.1	140	30	29	0	2	0	0	2	0	1	1	0	1	1	0	0	0	0	1	2	3	2	0	0	11	3	14	3	6	5	10	18	19	4	1	8	22	7	7	4	6	14
Q9NR50	Translation initiation factor eIF-2B subunit gamma OS=Homo sapiens OX=9606 GN=EIF2B3 PE=1 SV=1	2.035	Up	0.00040057	EIF2B3	50.24	46	95	14	14	1	1	0	0	2	1	2	0	2	3	5	2	0	1	1	3	2	3	2	0	0	8	5	10	1	1	3	7	3	8	1	3	8	6	3	4	1	5	8
Q9NRG7	Epimerase family protein SDR39U1 OS=Homo sapiens OX=9606 GN=SDR39U1 PE=1 SV=3	0.455	Down	0.0199956	SDR39U1	31.076	9.2	14	2	2	0	0	0	1	0	1	0	1	0	0	2	0	1	1	0	1	0	0	1	0	0	0	1	1	0	1	1	0	0	0	0	0	1	0	1	1	0	1	0
Q9NRG9	Aladin OS=Homo sapiens OX=9606 GN=AAAS PE=1 SV=1	2.372	Up	0.0054196	AAAS	59.573	43.6	69	15	14	0	1	0	2	0	0	3	0	0	0	1	2	0	0	1	1	0	0	3	0	0	7	4	7	1	2	4	4	4	7	3	0	7	5	2	3	0	2	3
Q9NRN5	Olfactomedin-like protein 3 OS=Homo sapiens OX=9606 GN=OLFML3 PE=2 SV=1	0.38	Down	0.00020394	OLFML3	46.01	39.7	178	13	13	5	7	8	4	9	7	9	7	7	5	8	8	8	9	7	5	6	4	4	5	0	2	3	6	5	6	0	4	2	5	6	4	2	1	11	6	12	7	12
[truncated: 273 more rows]
[truncated: 140 more columns]
