# Supplementary material for: Allosteric activation of the metabolic enzyme GPD1 inhibits bladder cancer growth via the lysoPC-PAFR-TRPV2 axis
Source: J Hematol Oncol. 2022 Jul 14;15:93. doi: 10.1186/s13045-022-01312-5 (PMC9284842; doi:10.1186/s13045-022-01312-5)
Supplement: Supplementary file 3 — Additional file 3: Table S3. The list of DEG identified in RNA-seq. [file 13045_2022_1312_MOESM3_ESM.xls]

#ID	Symbol	Con-1	Con-2	Con-3	Mut-1	Mut-2	Mut-3	Wt-1	Wt-2	Wt-3
Homo_sapiens_newGene_7592	Homo_sapiens_newGene_7592	1.8355869999999999	2.232017	2.6115760000000003	1.2638440000000002	1.423004	1.600293	1.1967219999999998	1.45221	0.941562
ENSG00000149798	CDC42EP2	4.441433	2.292462	3.450616	3.265987	4.486397	4.544389	5.130843	6.966064	5.063002999999999
Homo_sapiens_newGene_5537	Homo_sapiens_newGene_5537	3.066987	2.5642139999999998	2.652737	1.918393	2.326782	1.530044	1.875419	1.14281	2.009526
ENSG00000124766	SOX4	108.332817	108.826103	113.233284	100.292992	98.187469	98.980606	67.217827	62.129532	70.373085
ENSG00000213853	EMP2	15.472931	16.142242	15.858821	13.222865	13.389738	13.781366	9.956137	9.566518	9.84912
ENSG00000161681	SHANK1	0.0	0.0	0.0	0.0	0.0	0.0	0.5958739999999999	0.7582699999999999	0.5337989999999999
ENSG00000247596	TWF2	24.98163	25.595182	23.303993	23.118071	22.038692	25.843685	37.451118	36.948875	34.830456
ENSG00000198246	SLC29A3	3.604845	4.328543	3.54633	4.953406	4.6079550000000005	4.0895660000000005	2.504735	2.9370030000000003	2.5028870000000003
ENSG00000135919	SERPINE2	57.201505000000004	57.50322	58.272797	43.610034999999996	43.815940000000005	47.705192000000004	28.948778	26.392411000000003	29.815841
ENSG00000237289	CKMT1B	6.66465	7.009880000000001	7.145105	6.839586000000001	5.174442	7.638575	5.076189000000001	4.4652579999999995	3.871485
ENSG00000049192	ADAMTS6	0.144471	0.134304	0.118244	0.252636	0.324887	0.310706	1.091347	1.312972	1.133828
ENSG00000116016	EPAS1	30.054495	32.471442	31.074127	32.205032	31.206982	34.054153	51.551594	50.197824999999995	48.632591
ENSG00000174099	MSRB3	1.698079	1.816993	1.632609	2.242162	2.137551	1.670359	5.385759999999999	5.201253	5.080172
ENSG00000135631	RAB11FIP5	5.460449	6.057180000000001	5.264991	5.953397	6.972806	6.999408	10.313713	10.104965	8.690498
ENSG00000135636	DYSF	0.059704999999999994	0.036395	0.031725	0.235909	0.173631	0.213081	0.635091	0.691096	0.598878
ENSG00000146205	ANO7	1.066185	0.7656179999999999	0.605977	0.475134	0.772522	1.015372	0.473266	0.691284	0.573124
Homo_sapiens_newGene_6465	Homo_sapiens_newGene_6465	2.631887	3.03406	3.196291	3.848076	3.801005	2.931726	2.404592	2.551273	1.883844
Homo_sapiens_newGene_8949	Homo_sapiens_newGene_8949	0.633375	0.961894	0.625016	0.339294	0.387573	0.458154	0.318338	0.399472	0.193565
Homo_sapiens_newGene_8946	Homo_sapiens_newGene_8946	0.870738	1.04821	1.025777	0.608574	0.683183	0.55255	0.043592	0.080074	0.173935
Homo_sapiens_newGene_5282	Homo_sapiens_newGene_5282	1.058452	0.7786959999999999	0.984635	0.95457	0.667786	0.7541519999999999	0.790733	0.594212	0.608417
Homo_sapiens_newGene_2398	Homo_sapiens_newGene_2398	0.607472	0.757271	0.783917	0.436704	0.5297229999999999	0.497621	0.362886	0.365402	0.459627
Homo_sapiens_newGene_2397	Homo_sapiens_newGene_2397	3.7103580000000003	4.239151	3.622412	5.019431	4.424078000000001	4.703441	2.665329	2.364798	2.982427
Homo_sapiens_newGene_1154	Homo_sapiens_newGene_1154	6.944183	6.613454	6.564045	6.770062	5.942483	5.77204	4.337677	3.905415	4.843802
Homo_sapiens_newGene_1157	Homo_sapiens_newGene_1157	0.418163	0.5243990000000001	0.298485	0.521489	0.496668	0.424579	2.181015	2.033037	1.732294
Homo_sapiens_newGene_1158	Homo_sapiens_newGene_1158	0.866164	0.48674799999999996	0.741567	0.370283	0.6199049999999999	0.42431800000000003	1.036829	1.287646	1.834189
ENSG00000178922	HYI	1.6142379999999998	1.5370200000000003	1.252011	3.166756	3.108953	3.520711	6.378394000000001	5.8658150000000004	7.114251999999999
ENSG00000198721	ECI2	18.990121	20.185225	18.841309	19.027251	18.368596	18.509926	29.964182	28.76502	27.541292
ENSG00000183248	PRR36	1.780333	1.872921	1.953581	2.089389	2.104111	2.362348	0.980576	1.014464	1.214056
ENSG00000122729	ACO1	8.156335	9.417012	9.345994	10.720844999999999	9.451165	11.359154	16.869506	14.02073	16.404349
ENSG00000130513	GDF15	3.161877	4.119663999999999	4.103889	2.575904	3.0681920000000003	3.418011	7.766171	8.353833	9.770544
Homo_sapiens_newGene_1221	Homo_sapiens_newGene_1221	0.337827	1.3536389999999998	0.471372	0.34951	0.789609	0.178475	0.193455	0.39727199999999996	0.401105
ENSG00000011478	QPCTL	2.416635	3.120521	2.7596249999999998	3.38666	2.926734	3.963203	5.013973999999999	4.2029119999999995	3.476238
ENSG00000175294	CATSPER1	0.138618	0.201597	0.232327	0.19585	0.328538	0.321501	0.761078	0.740131	0.582013
ENSG00000231389	HLA-DPA1	0.053343	0.0	0.0	0.0	0.0	0.0	1.062587	1.378177	1.301489
ENSG00000175745	NR2F1	1.406293	1.47186	1.2338129999999998	1.4074849999999999	1.396096	1.8126920000000002	2.139429	2.473621	2.0767569999999997
ENSG00000133138	TBC1D8B	0.88852	0.670395	1.173649	0.941253	0.7582340000000001	0.5669839999999999	1.516667	1.164563	1.4558
ENSG00000067840	PDZD4	6.426614000000001	7.548356999999999	7.555128	6.903683	7.001071	7.583705999999999	3.735359	3.585267	3.5036120000000004
ENSG00000146592	CREB5	0.360219	0.323649	0.46442500000000003	0.769658	0.823321	0.8127040000000001	2.236867	1.834048	2.2820780000000003
ENSG00000172824	CES4A	0.441548	0.524372	0.6058669999999999	0.710013	0.64436	0.73827	0.5104730000000001	0.30895799999999995	0.289097
ENSG00000066468	FGFR2	8.215176	8.458202	8.92258	9.591283	8.014693	8.140947	5.586613	5.647988	5.065258999999999
ENSG00000101938	CHRDL1	0.0	0.0	0.0	0.0	0.0	0.0	1.32322	0.898118	1.1452430000000002
Homo_sapiens_newGene_6705	Homo_sapiens_newGene_6705	1.009109	0.527433	0.653048	0.739879	0.615587	0.616817	0.431358	0.37178900000000004	0.33692900000000003
ENSG00000180596	HIST1H2BC	0.7622009999999999	0.606025	0.998537	1.190501	1.580028	1.115191	1.621165	2.086948	1.4699689999999999
ENSG00000169203	NPIPB12	6.169428	5.934566	1.496407	1.566762	5.797282000000001	5.032398000000001	1.6957849999999999	2.455886	1.862489
ENSG00000103642	LACTB	6.072112000000001	5.840758	4.865045	6.164385	5.857709	5.764887	10.857502	9.121936	9.784529
ENSG00000103647	CORO2B	0.234714	0.186253	0.031859	0.226396	0.272852	0.154458	0.636485	0.495767	0.549921
ENSG00000143333	RGS16	0.435827	0.70525	0.653248	0.82875	0.244427	0.530575	0.311793	0.164369	0.232314
ENSG00000111837	MAK	0.334113	0.35190899999999997	0.346416	0.255692	0.442052	0.543119	0.143322	0.194663	0.242946
ENSG00000171903	CYP4F11	0.8037180000000002	0.93987	1.063677	0.527452	0.513057	0.37016499999999997	0.339017	0.255812	0.5061100000000001
ENSG00000170100	ZNF778	1.373424	1.366972	1.318873	2.368177	2.034052	1.5569009999999999	1.90531	2.1095509999999997	2.2580299999999998
ENSG00000153029	MR1	1.76214	1.029263	1.344994	1.276805	1.01775	1.3220239999999999	1.875098	1.8502430000000003	1.805704
Homo_sapiens_newGene_7890	Homo_sapiens_newGene_7890	0.936215	0.8242579999999999	1.451214	1.137025	1.103111	1.326688	0.553825	0.685032	0.6659539999999999
Homo_sapiens_newGene_7896	Homo_sapiens_newGene_7896	0.233765	0.147582	0.146153	0.26723	0.387055	0.177436	0.344757	0.690177	0.583964
ENSG00000101096	NFATC2	0.159494	0.090426	0.15893200000000002	0.225713	0.188391	0.294565	0.468628	0.48000499999999996	0.423804
Homo_sapiens_newGene_7277	Homo_sapiens_newGene_7277	0.192478	0.250213	0.094159	0.105651	0.10382	0.312344	0.372462	0.389438	0.755102
Homo_sapiens_newGene_7276	Homo_sapiens_newGene_7276	0.682956	0.927755	0.68686	1.249618	1.378573	1.236797	1.469146	1.489193	1.20877
ENSG00000125285	SOX21	5.054985	5.6526	5.600281	2.954271	2.746623	2.717494	0.733795	0.871054	0.686426
ENSG00000168939	SPRY3	0.314427	0.28703	0.288911	0.319205	0.279747	0.263557	0.420899	0.449572	0.516314
ENSG00000186081	KRT5	451.560789	470.96358999999995	449.69309599999997	386.835753	405.164861	421.679431	274.30731199999997	297.94848899999994	259.184392
ENSG00000126882	FAM78A	0.731942	0.895104	1.144428	1.074511	0.9905949999999999	0.968132	0.478332	0.5601160000000001	0.408504
ENSG00000167680	SEMA6B	3.312781	3.700339	3.047425	2.509653	2.389818	2.933346	1.769269	1.756302	2.042416
Homo_sapiens_newGene_5123	Homo_sapiens_newGene_5123	4.278557	4.966387	6.250525	3.10087	4.620792	4.513823	3.395378	2.999145	3.366343
Homo_sapiens_newGene_5124	Homo_sapiens_newGene_5124	2.284865	1.669746	2.350079	1.909168	1.4481	1.7085050000000002	1.068366	1.250408	1.226976
Homo_sapiens_newGene_2587	Homo_sapiens_newGene_2587	0.0	0.047876	0.348214	0.0	0.373703	0.493494	0.618416	0.509539	0.690086
Homo_sapiens_newGene_3981	Homo_sapiens_newGene_3981	0.0	0.0	0.0	0.0	0.0	0.0	0.9537380000000001	1.432072	1.4378790000000001
ENSG00000167105	TMEM92	0.16468	0.122301	0.509018	0.411619	0.331404	0.274346	1.61036	1.364142	1.5701580000000002
ENSG00000167103	PIP5KL1	0.558435	0.7315929999999999	0.41142999999999996	0.615542	0.488289	0.300527	1.080989	1.052789	0.787415
Homo_sapiens_newGene_2630	Homo_sapiens_newGene_2630	1.324877	1.057364	1.3167410000000002	0.890865	1.117455	1.2369450000000002	0.6798649999999999	0.485914	0.518351
Homo_sapiens_newGene_2631	Homo_sapiens_newGene_2631	0.294825	0.326594	0.43068800000000007	0.912337	0.598461	0.495861	4.111058	4.414866	3.9365710000000003
Homo_sapiens_newGene_2639	Homo_sapiens_newGene_2639	0.913983	0.789258	0.620495	1.184625	0.9106209999999999	0.685021	1.4065889999999999	1.024985	1.5567410000000002
ENSG00000163376	KBTBD8	0.0	0.0	0.0	0.0	0.0	0.014726	0.37985800000000003	0.433759	0.506473
ENSG00000178882	RFLNA	0.7891170000000001	0.7865030000000001	1.0938949999999998	1.642162	1.995472	1.941998	2.073897	2.300321	2.0114170000000002
ENSG00000225526	MKRN2OS	3.714331	3.105075	4.119212	3.1787159999999997	3.883539	3.530213	2.100336	2.675384	2.17518
ENSG00000184012	TMPRSS2	1.817552	2.138856	2.3667290000000003	2.399426	2.294556	3.0343069999999996	1.366877	1.4300739999999998	1.272646
ENSG00000130429	ARPC1B	77.3479	77.460131	74.255024	67.899207	73.189889	78.28673199999999	119.171556	124.09367799999998	115.18301000000001
Homo_sapiens_newGene_3215	Homo_sapiens_newGene_3215	0.308667	0.17477900000000002	0.324347	0.28072199999999997	0.293608	0.190056	0.95811	1.066221	1.1474039999999999
ENSG00000122912	SLC25A16	1.6623290000000002	1.6176479999999998	1.878748	1.4097649999999997	2.0011360000000002	1.428747	3.106493	2.205366	2.558063
ENSG00000170525	PFKFB3	46.74882899999999	50.30554599999999	48.27879299999999	40.162575999999994	38.447261	39.586593	29.349741	32.809923	27.978320999999998
ENSG00000105409	ATP1A3	1.000525	1.197168	1.1187209999999999	1.65792	1.346708	1.347761	0.775268	0.919816	0.7246009999999999
ENSG00000132182	NUP210	74.48526	77.840721	77.672401	72.806938	76.197479	79.951736	51.019344	52.584824	49.455612
ENSG00000222009	BTBD19	0.094696	0.11713	0.166991	0.165827	0.213508	0.155025	0.811674	0.861983	0.650478
ENSG00000105605	CACNG7	2.9556319999999996	3.305647	2.8482230000000004	2.4277670000000002	2.756766	2.787829	1.408427	1.346259	1.124243
ENSG00000131981	LGALS3	13.031554	13.745572000000001	14.950348	14.598055	15.542191	15.637169	21.038991	21.067159	23.372078
ENSG00000101871	MID1	20.439226	21.199305	22.372419999999998	17.865553999999992	16.429085999999998	17.191741999999998	12.693237000000002	12.983457999999999	13.227092
ENSG00000196923	PDLIM7	44.544312	47.445285000000005	40.887536	46.16414799999999	51.73507899999999	54.74651600000001	82.49120699999999	84.05507899999999	73.915999
ENSG00000099864	PALM	2.273885	2.597699	2.6120099999999997	2.474618	2.7988489999999997	3.573293	0.7716820000000001	0.550699	0.490663
ENSG00000099860	GADD45B	3.8916979999999994	4.818642	4.19532	6.035457999999999	6.277762	7.192465999999999	10.808358	12.088560000000001	10.565171000000001
ENSG00000162105	SHANK2	0.0	0.005202	0.005023	0.0	0.0	0.0	0.215249	0.180508	0.288315
Homo_sapiens_newGene_970	Homo_sapiens_newGene_970	0.112259	0.0	0.068091	0.08425	0.0	0.196578	2.6629499999999995	2.3636330000000005	3.476368
ENSG00000153790	C7orf31	1.240107	1.219186	1.579192	1.7730920000000001	1.5627449999999998	1.69022	1.900158	2.287578	2.074821
ENSG00000113645	WWC1	9.798018	11.308881	10.849377	13.423715999999999	15.490045	15.744186000000001	18.628253	21.068033000000003	19.124706
ENSG00000169439	SDC2	0.0	0.039981	0.011603	0.009912	0.0	0.0	2.321745	2.095045	2.445626
Homo_sapiens_newGene_6139	Homo_sapiens_newGene_6139	2.955618	2.725395	2.4034470000000003	2.4160070000000005	2.646309	2.132529	1.493566	2.063727	1.905212
Homo_sapiens_newGene_6138	Homo_sapiens_newGene_6138	0.825934	0.913023	0.887214	0.537795	0.686321	0.619765	0.523642	0.449065	0.44435
ENSG00000184254	ALDH1A3	626.3471620000001	620.91167	613.6760240000001	466.90713	465.0999060000001	467.506969	348.057125	341.46885000000003	353.382472
ENSG00000114698	PLSCR4	0.47395	0.449477	0.531928	0.5531889999999999	0.490482	0.296869	0.9328800000000002	0.831918	0.668213
Homo_sapiens_newGene_3356	Homo_sapiens_newGene_3356	1.590182	1.8548069999999999	1.935965	3.40001	1.787599	2.317535	3.209896	3.2387550000000003	3.5557980000000002
ENSG00000154889	MPPE1	2.143977	1.957089	2.4180829999999993	1.241613	1.6812550000000002	2.241303	3.009178	3.806086	2.7207889999999995
ENSG00000125740	FOSB	0.529288	0.626591	0.688242	0.47898	0.523911	0.41415500000000005	1.6207760000000002	1.8650000000000002	1.4583869999999999
ENSG00000170006	TMEM154	1.380344	1.076863	1.265136	1.3442539999999998	1.091202	1.157989	1.695155	2.083741	2.2643969999999998
ENSG00000167601	AXL	40.191804	37.144747	33.563295999999994	56.673891	60.653974000000005	58.415775	77.082684	85.140562	79.548056
ENSG00000042832	TG	0.081815	0.068328	0.070372	0.115372	0.100942	0.125034	0.15901200000000001	0.159674	0.172481
ENSG00000128652	HOXD3	1.499039	0.8741220000000001	2.148716	0.5692429999999999	0.827272	0.715726	1.301612	0.799696	1.132812
ENSG00000087128	TMPRSS11E	4.706885000000001	4.37551	3.6424380000000003	4.192564	3.98416	4.119867	1.548241	1.552808	1.670939
ENSG00000198453	ZNF568	0.28519100000000003	0.17291499999999999	0.078161	0.164756	0.22114399999999998	0.175074	1.075133	0.9882810000000001	0.47041900000000003
ENSG00000136854	STXBP1	3.864269	4.827045999999999	4.3071790000000005	4.725851	4.874663000000001	5.516148	7.835032	7.7360109999999995	7.652859
ENSG00000108771	DHX58	0.043781	0.06516	0.12171799999999999	0.041543	0.059941	0.024118999999999998	1.442732	1.238873	1.070974
ENSG00000145390	USP53	2.885405	2.157931	2.720764	2.7522500000000005	2.759753	2.519994	5.042012000000001	4.37676	5.18373
ENSG00000139946	PELI2	2.10862	1.5915210000000002	2.1646929999999998	1.808782	1.941148	2.008385	1.425521	1.333926	1.263607
ENSG00000100311	PDGFB	1.1965919999999999	1.4251800000000001	0.908009	1.805963	1.870393	1.58253	4.116165	4.036725	3.4709909999999997
ENSG00000112812	PRSS16	3.029731	2.467644	2.638365	2.015977	2.393569	2.548719	1.800175	1.598308	1.608566
ENSG00000064195	DLX3	1.2689409999999999	1.5795059999999999	1.2546519999999999	1.675634	1.36123	2.017887	1.0703049999999998	1.0612519999999999	1.0775949999999999
ENSG00000103152	MPG	9.563687	11.083506	8.956695	9.37262	9.648703	12.213785	19.499200000000002	18.068962	15.622879000000001
Homo_sapiens_newGene_6363	Homo_sapiens_newGene_6363	0.929736	0.877747	0.832994	0.8985749999999999	0.67594	0.7155400000000001	1.365033	1.23178	1.4642819999999999
ENSG00000065717	TLE2	0.6234119999999999	0.477961	0.41252	0.441061	0.44948799999999994	0.311578	0.243561	0.166501	0.309363
ENSG00000108984	MAP2K6	0.932146	0.850536	0.991781	0.876816	0.794061	0.798413	0.55743	0.645123	0.670088
ENSG00000165959	CLMN	0.067259	0.19430599999999998	0.083215	0.215227	0.223812	0.183011	0.166602	0.192019	0.322716
ENSG00000178233	TMEM151B	0.063104	0.210023	0.140406	0.506164	0.43410499999999996	0.439535	0.188569	0.302544	0.240566
ENSG00000154188	ANGPT1	2.352254	1.7962310000000001	2.491887	0.8757920000000001	0.702245	0.684458	0.473411	0.490653	0.494145
ENSG00000179542	SLITRK4	0.023848	0.027722	0.039485	0.106543	0.1369	0.079428	0.184226	0.25052	0.213101
ENSG00000124313	IQSEC2	0.8837200000000001	1.323893	1.5144220000000002	0.814328	1.274759	2.0157819999999997	1.597354	2.3803520000000002	2.021967
ENSG00000197124	ZNF682	1.1374080000000002	0.8375940000000001	0.7108869999999999	0.668936	0.745219	0.6758329999999999	1.783645	0.927383	1.054086
ENSG00000268916	CSAG3	0.999705	1.173083	0.956885	0.910805	1.668406	1.455007	2.87449	2.368622	2.588762
ENSG00000136383	ALPK3	0.110526	0.101642	0.087336	0.134018	0.137591	0.181331	0.133394	0.169818	0.179289
ENSG00000141579	ZNF750	0.388726	0.35316	0.243931	0.234198	0.316538	0.161074	0.147202	0.140387	0.042842
ENSG00000141574	SECTM1	4.980561	5.5082320000000005	4.8849849999999995	3.919991	3.5671229999999996	3.8454289999999998	3.1464019999999997	2.950786	2.95769
ENSG00000073282	TP63	43.096266	37.387735	42.061107	36.142576999999996	34.357566	34.888387	20.272539	20.754489	21.365516000000003
ENSG00000163993	S100P	1.215685	1.25197	1.588057	0.731768	0.47294	0.976034	0.381943	0.410845	0.945226
ENSG00000117152	RGS4	0.010564	0.0	0.0	0.0	0.01803	0.012955	2.422011	2.362572	2.275664
ENSG00000117151	CTBS	1.590008	1.469341	1.5778560000000001	1.5287169999999999	1.476382	1.5027719999999998	1.9602870000000001	2.504204	2.180791
ENSG00000171984	SHLD1	2.714619	2.49078	2.358196	2.135865	2.903076	2.506087	4.273232	3.2153739999999997	3.207185
Homo_sapiens_newGene_529	Homo_sapiens_newGene_529	1.856636	2.711533	2.115335	1.62033	1.27788	1.341185	1.049652	1.187995	0.635608
ENSG00000171988	JMJD1C	5.664032	4.0587729999999995	5.4826440000000005	5.4020969999999995	5.3145240000000005	5.159231999999999	8.683675999999998	8.282295	8.89104
Homo_sapiens_newGene_8239	Homo_sapiens_newGene_8239	1.991331	2.624926	2.310969	2.123214	1.729088	2.66602	3.898794	3.693349	2.856406
ENSG00000196139	AKR1C3	4.994944	5.31564	7.027267	4.410587	3.227032	3.895496	4.453318	4.105081	4.279798
ENSG00000118276	B4GALT6	1.827435	1.430995	1.743623	1.602997	1.8348579999999999	1.452363	2.343727	2.6145959999999997	2.867308
Homo_sapiens_newGene_8174	Homo_sapiens_newGene_8174	0.650085	0.917391	0.682803	0.887053	0.6582	0.646832	1.090528	1.135874	1.196207
ENSG00000175482	POLD4	11.97774	11.613401	9.995077000000002	10.657245	9.923749	9.669536	16.985237	20.457362	17.216337000000003
ENSG00000076513	ANKRD13A	10.653357	11.079657	10.940344	12.435960999999999	11.749002999999998	11.868835	17.99726	18.346597000000003	18.00237
ENSG00000107282	APBA1	0.111431	0.112693	0.125365	0.224247	0.214225	0.275702	0.303317	0.456557	0.405207
ENSG00000076716	GPC4	4.160678	4.070463	4.648072	8.365576	8.3935	8.217245	6.387802	6.652972	6.715405
ENSG00000152133	GPATCH11	3.855989	2.989811	3.1539219999999997	2.991041	3.4315499999999997	3.6878450000000003	5.228575	5.292679	5.376071
ENSG00000106484	MEST	3.0784219999999998	2.6781089999999996	2.9616230000000003	5.325333	5.16489	5.295214	3.274376	3.217732	2.924449
Homo_sapiens_newGene_4216	Homo_sapiens_newGene_4216	0.385846	0.330512	0.665547	0.191844	0.210238	0.200708	0.014156	0.020418	0.047172
ENSG00000114450	GNB4	5.166678	3.728342	4.499531	6.015731	6.014552999999999	5.80867	10.012928	10.145527	10.247338
ENSG00000183479	TREX2	2.4278359999999997	0.874127	1.2112889999999998	5.1378	6.483836	2.200443	2.391623	4.297353	0.835091
ENSG00000283199	C13orf46	0.210755	0.18545	0.270396	0.165558	0.201109	0.28355	0.47294	0.455563	0.228536
ENSG00000163513	TGFBR2	13.844077	13.342714	13.133049	17.877847	17.571343	18.327315	36.533668	36.694869999999995	37.287364
ENSG00000106070	GRB10	0.587412	0.583242	0.698443	0.440133	0.335041	0.443225	6.482024	5.906511	7.396084999999999
Homo_sapiens_newGene_5992	Homo_sapiens_newGene_5992	2.94668	2.237103	2.012596	4.323846	3.522175	2.836917	2.145544	2.034861	2.409761
Homo_sapiens_newGene_5994	Homo_sapiens_newGene_5994	0.484927	0.295118	0.289588	0.215069	0.316152	0.32510900000000004	0.103439	0.32518800000000003	0.112393
ENSG00000125945	ZNF436	7.254051	6.274728	6.801722	6.153844	4.87889	5.64906	4.2781210000000005	4.42183	3.960444
ENSG00000155629	PIK3AP1	1.695204	1.666767	1.931277	1.444653	1.120525	1.386375	0.916374	1.012102	1.289282
ENSG00000196159	FAT4	0.330122	0.310971	0.321674	0.480161	0.536321	0.492068	0.743434	0.841305	0.940795
ENSG00000128342	LIF	21.801363000000002	24.764286000000002	24.680854	23.666297	22.633209	25.373720000000002	45.353921	45.053264999999996	42.479571
ENSG00000120594	PLXDC2	0.873668	0.829612	1.196574	0.804621	0.5413410000000001	0.47355	0.38174	0.233847	0.40932100000000005
ENSG00000198088	NUP62CL	8.087731	8.003988	10.66632	8.624016	8.096444	6.68297	6.474825	5.198589999999999	5.567126
ENSG00000276547	PCDHGB5	0.018985	0.018719	0.0	0.0	0.012728	0.0	1.414863	1.967676	1.6911200000000002
ENSG00000135821	GLUL	83.848249	88.972358	94.383096	80.969413	76.244739	80.014075	57.354398	54.936665	56.053242
ENSG00000185386	MAPK11	1.228729	1.5639280000000002	1.600871	1.46003	1.605228	1.670175	4.99022	4.7600999999999996	3.714618
ENSG00000232434	AJM1	0.442168	0.706136	0.633533	0.840916	0.851136	0.906732	0.832678	1.090861	1.093162
ENSG00000145536	ADAMTS16	0.0	0.0	0.009884	0.0408	0.033704	0.010518	0.43856700000000004	0.273232	0.328365
ENSG00000076067	RBMS2	5.972365	6.792364	5.940270999999999	6.833857	7.072574	7.257663	11.07953	11.365503	9.348351
ENSG00000012779	ALOX5	4.692718	4.85274	5.127711	3.56481	3.954999	4.325089	1.6153659999999999	1.4007749999999999	1.633784
Homo_sapiens_newGene_313	Homo_sapiens_newGene_313	1.415782	1.524174	2.009374	2.629925	2.1071739999999997	2.513987	1.123614	1.561331	1.200849
ENSG00000156398	SFXN2	1.546916	1.364197	1.5191759999999999	1.6516089999999999	1.830352	1.376925	1.8417350000000001	1.84569	2.18845
ENSG00000071242	RPS6KA2	25.525522	25.536441	26.842082	22.543203000000002	19.578343	22.086854000000002	15.492659	14.142577	14.922804
Homo_sapiens_newGene_8001	Homo_sapiens_newGene_8001	3.144257	2.5778269999999996	2.5787430000000002	3.24663	3.13621	3.322466	6.744592000000001	6.246029	5.920613
Homo_sapiens_newGene_8005	Homo_sapiens_newGene_8005	2.079314	2.115777	1.713346	2.087911	1.660364	1.562553	1.279416	1.040624	1.195585
ENSG00000119599	DCAF4	7.955402	6.859197	7.477752	8.165374	8.158718	10.105241	11.330065	13.124846	10.357659
ENSG00000148842	CNNM2	0.7508710000000001	0.829799	0.737833	0.981586	0.97102	1.227435	1.5936169999999998	1.913816	1.716812
ENSG00000148848	ADAM12	0.028715	0.027349	0.006158	0.033436	0.014356	0.051018	1.238914	1.210215	1.2783410000000002
ENSG00000185630	PBX1	12.647770000000001	11.925317999999999	13.318412999999998	10.137882999999999	9.652731999999999	14.506892	4.93284	4.872578	5.7925189999999995
ENSG00000165072	MAMDC2	4.397282	4.808176	5.136838	4.700919	4.185566	4.375289	6.956646	6.542631	6.696307
ENSG00000164300	SERINC5	3.8710999999999998	4.258053	4.510748	3.289889	3.141482	3.289396	2.3948110000000002	2.061252	2.500718
ENSG00000125434	SLC25A35	0.935881	1.096326	0.8263159999999999	0.883116	0.8047219999999999	0.487323	1.274976	1.48747	1.401094
ENSG00000182621	PLCB1	0.593926	1.058697	0.9756440000000001	0.9474310000000001	0.976026	0.968068	1.3053780000000001	1.6849469999999998	1.4915789999999998
Homo_sapiens_newGene_7989	Homo_sapiens_newGene_7989	0.816724	1.052979	1.034773	1.001469	0.874201	0.840307	0.755633	0.453186	0.714684
Homo_sapiens_newGene_7988	Homo_sapiens_newGene_7988	2.354764	2.5912559999999996	2.015606	2.422936	2.375968	2.2234819999999997	2.047149	1.511457	2.020794
Homo_sapiens_newGene_2778	Homo_sapiens_newGene_2778	0.9126890000000001	1.176679	1.140785	0.769036	1.07615	0.921835	0.774455	0.699922	0.737123
ENSG00000169174	PCSK9	0.229505	0.171108	0.159425	0.457273	0.295413	0.317883	0.869918	0.848697	0.742955
ENSG00000047597	XK	0.458674	0.400389	0.529075	0.617646	0.525277	0.436592	0.82594	0.746269	0.57013
ENSG00000128965	CHAC1	1.7625830000000002	1.534559	1.2765190000000002	1.6205919999999998	2.153952	2.217892	3.544632	3.4011799999999996	2.632002
ENSG00000113140	SPARC	0.114503	0.092421	0.081736	0.190503	0.132864	0.145233	20.732795	20.623095	20.390531
ENSG00000162543	UBXN10	0.227083	0.378328	0.345496	0.107134	0.188967	0.166649	0.145312	0.147388	0.215537
ENSG00000130203	APOE	3.122454	2.851469	2.6813209999999996	3.459367	3.964049	4.22378	6.5418080000000005	5.565519	6.2994959999999995
ENSG00000130208	APOC1	2.194387	1.967939	2.3226459999999998	1.737527	1.990679	1.401032	1.6977790000000001	1.12362	1.288426
ENSG00000041880	PARP3	1.0074839999999998	1.120479	1.109134	1.097896	1.4485440000000003	1.3452860000000002	6.212688	5.922388000000001	4.693811
ENSG00000065989	PDE4A	1.486585	1.9193419999999999	1.82318	1.8822909999999997	1.8791229999999999	1.9572580000000002	1.198761	1.407095	1.147128
ENSG00000003137	CYP26B1	1.148234	1.279251	1.467374	1.838184	1.570811	1.867599	2.36036	2.1109590000000003	1.94569
ENSG00000177675	CD163L1	0.248615	0.079269	0.301384	0.100232	0.063728	0.249313	2.701169	2.796344	2.532331
ENSG00000177679	SRRM3	2.758858	3.296679	2.360102	1.841199	1.768829	1.970948	0.799928	0.789132	0.700394
ENSG00000155252	PI4K2A	8.639406	8.956443	9.408838	10.01252	9.594688	10.360013	16.182676	16.988775	15.640742
ENSG00000136147	PHF11	3.92389	4.118009	3.5171280000000005	3.645456	2.8548769999999997	3.718556	6.076988	4.529477	4.9756029999999996
ENSG00000112893	MAN2A1	4.216409	3.929863	4.737531	4.719683	4.914094	4.976022	8.217995	7.697013	7.926376
ENSG00000140443	IGF1R	19.210653999999998	19.828096	19.935762999999998	18.697046	19.234472	19.985221	12.694401	12.68617	13.167158
ENSG00000170873	MTSS1	5.729900000000001	6.0028559999999995	6.966306	4.413754999999999	4.233573	4.544947	3.3765099999999997	2.6910619999999996	2.6255349999999997
Homo_sapiens_newGene_6679	Homo_sapiens_newGene_6679	11.635670000000001	11.202914	10.679275	8.091953	9.172492	9.621725999999999	6.826064	6.363976	5.962429
ENSG00000113763	UNC5A	0.794086	1.108426	0.864637	0.976223	0.876023	1.283656	0.545382	0.357634	0.751985
ENSG00000169379	ARL13B	6.775209	4.164802000000001	6.478689000000001	5.970979	6.285676	5.4100850000000005	8.701181	8.432723	9.968353
ENSG00000140993	TIGD7	0.200313	0.327641	0.138544	0.206286	0.236613	0.221153	0.51384	0.305446	0.400968
ENSG00000111726	CMAS	14.753787	14.422412000000001	14.016698	14.741047	16.577131	16.224606	23.911442	23.761698000000003	25.407538
ENSG00000111727	HCFC2	1.346263	1.15178	1.102026	1.459068	1.30368	1.397925	2.184336	2.187959	1.839903
ENSG00000103489	XYLT1	0.151268	0.189077	0.215047	0.141028	0.112459	0.122096	0.060865	0.046506	0.028705
ENSG00000103485	QPRT	0.039871	0.040294	0.0	0.0	0.0	0.0	16.805515	16.139832	15.155577
ENSG00000105880	DLX5	6.796181	7.390305	7.169243	5.69065	5.750604	5.359961	3.579285	4.439277000000001	2.837985
ENSG00000105889	STEAP1B	0.059335	0.023253	0.0	0.0	0.0	0.026296	2.250704	1.8094929999999998	2.0309350000000004
ENSG00000152465	NMT2	4.275574	3.253609	3.645587	4.556787	4.164967	4.355708	9.382961	7.8867579999999995	8.128758
ENSG00000186867	QRFPR	1.283218	0.895398	1.041977	1.329596	1.2792199999999998	1.365998	0.574098	1.037041	0.638495
ENSG00000186862	PDZD7	0.618377	1.11476	0.8040040000000002	1.0561340000000001	1.033578	0.800043	1.2977910000000001	1.8406660000000001	1.8881260000000002
ENSG00000186868	MAPT	2.142335	1.6480049999999997	2.786193	1.6865799999999997	1.404188	1.5496269999999996	1.0052950000000003	1.043551	1.42681
ENSG00000139734	DIAPH3	6.528804	4.401007	6.200149	6.974944000000001	6.482690999999999	6.652281	13.528902	10.143443	13.375729999999999
ENSG00000101255	TRIB3	10.035233	9.893127	9.947277	11.718452	12.372990999999999	13.211403	17.685905999999996	19.722164000000003	18.054540000000003
Homo_sapiens_newGene_3169	Homo_sapiens_newGene_3169	2.025098	1.846545	1.716164	1.460887	1.453133	1.473153	1.100804	0.984579	1.06437
ENSG00000120149	MSX2	11.620111999999999	10.417153	10.725413	9.721187	10.509374000000001	10.724572	6.361479	5.916269000000001	6.474664000000001
ENSG00000160691	SHC1	22.210694	21.949953999999998	23.841434	23.011907	22.920975999999996	21.942962	44.528769999999994	45.398493	39.091069000000005
ENSG00000243660	ZNF487	0.34814	0.386781	0.571919	0.212598	0.419478	0.557472	0.502797	0.438661	0.704969
ENSG00000178718	RPP25	4.308649	4.406105	3.540258	3.377377	3.4635	4.435873	2.691086	2.475306	2.55341
ENSG00000179046	TRIML2	0.6433380000000001	0.373131	0.269017	0.476997	0.6419269999999999	0.685331	8.104014	7.960441	7.5565370000000005
ENSG00000028277	POU2F2	0.32788300000000004	0.283903	0.36572699999999997	0.572299	0.4811599999999999	0.593645	2.231563	2.234899	1.964324
ENSG00000126709	IFI6	3.345284	2.995551	3.83807	3.338898	2.980015	4.371244	12.081048000000001	10.896208	8.447763
ENSG00000081320	STK17B	1.36212	0.742266	0.9124249999999999	0.898421	0.741985	0.994785	2.071469	1.902511	2.196861
ENSG00000158023	WDR66	0.24173	0.271542	0.1282	0.24115999999999999	0.26647699999999996	0.224904	0.7466740000000001	1.035403	0.849409
ENSG00000158321	AUTS2	3.4498200000000003	3.7099379999999997	3.197717	3.0571119999999996	3.740214	4.298232	1.6199000000000001	1.6028469999999997	1.3012730000000001
ENSG00000087245	MMP2	51.061018999999995	54.806098	51.784148	43.960972000000005	46.404779000000005	48.67837	32.682989000000006	28.968854	30.39946
ENSG00000128274	A4GALT	13.028027999999999	15.598774	15.902567999999999	9.514881	10.310193	11.347427000000001	6.608986	6.294167000000001	6.684022000000001
ENSG00000158050	DUSP2	1.138344	0.768703	0.971315	1.526206	1.718592	1.984516	0.900341	1.12981	1.201416
ENSG00000243509	TNFRSF6B	1.596553	1.442984	1.422541	0.773845	1.628616	1.01472	14.740361	15.077799	13.889209
Homo_sapiens_newGene_6858	Homo_sapiens_newGene_6858	0.0	0.0	0.0	0.0	0.0	0.013765	0.652722	0.776375	0.538507
ENSG00000115993	TRAK2	3.111567	2.787409	3.149106	3.244728	2.92752	2.938443	5.141101	4.717293	5.329373
ENSG00000173145	NOC3L	9.548819	7.637896	7.98637	8.819987	8.832234	8.358044	14.1806	13.899803	16.08555
ENSG00000101986	ABCD1	1.8173119999999998	1.774284	1.824711	2.03873	1.3323459999999998	1.799088	2.702175	2.867764	2.745076
ENSG00000144655	CSRNP1	1.162231	1.042849	0.946616	1.670631	1.375785	1.748944	3.246708	3.880939	3.32041
ENSG00000213186	TRIM59	2.245104	2.8408379999999998	2.4045	3.2753039999999998	3.488295	2.586332	5.499318	4.9006549999999995	4.643375000000001
Homo_sapiens_newGene_7062	Homo_sapiens_newGene_7062	1.190019	1.257213	1.209296	1.47577	0.945492	0.934038	0.644512	0.553758	0.875379
ENSG00000107201	DDX58	5.526902	4.346997	4.888144	4.518907	4.02651	4.275348	8.619520000000001	8.915139	9.151076
Homo_sapiens_newGene_802	Homo_sapiens_newGene_802	1.063496	1.099427	1.064348	1.1566	1.081327	1.460926	0.763345	0.601838	0.697804
Homo_sapiens_newGene_803	Homo_sapiens_newGene_803	1.228124	1.434717	1.6007689999999999	1.458453	1.342216	1.45945	0.708369	0.696311	0.7693380000000001
ENSG00000123427	EEF1AKMT3	1.931775	1.6794509999999998	2.196203	1.535041	1.4981829999999998	1.4674710000000002	2.580627	2.538014	2.92184
ENSG00000143382	ADAMTSL4	0.47102999999999995	0.617301	0.46799500000000005	0.661458	0.830532	0.770096	0.934807	1.100601	0.767282
Homo_sapiens_newGene_6002	Homo_sapiens_newGene_6002	0.609819	0.7741610000000001	0.492643	0.6218539999999999	0.7437860000000001	0.904253	1.279408	0.885457	1.15312
ENSG00000163590	PPM1L	1.80585	1.919267	2.212106	2.437866	1.692985	1.931378	1.06527	1.6965810000000001	1.229949
ENSG00000187098	MITF	0.47547	0.3212	0.457309	0.84538	0.5367930000000001	0.675254	1.5227810000000002	0.833266	0.6903309999999999
ENSG00000187091	PLCD1	1.472077	1.324376	1.487685	1.4533429999999998	1.516784	1.573888	2.9279640000000002	2.778216	2.3783209999999997
ENSG00000166415	WDR72	0.508913	0.308963	0.36348	0.704826	0.536173	0.842209	2.349649	2.297545	2.379563
ENSG00000184678	HIST2H2BE	1.481451	1.909671	1.907195	2.628174	2.777737	2.755344	2.944391	2.218378	2.160935
Homo_sapiens_newGene_4570	Homo_sapiens_newGene_4570	0.733674	0.620381	0.88664	0.865746	0.45559	0.756752	0.460744	0.405465	0.486701
ENSG00000182782	HCAR2	4.394556	4.122502	5.158981	4.400411	3.767052	4.654577	2.623852	2.367283	2.375405
ENSG00000175315	CST6	0.795075	0.756325	0.161114	1.31786	2.062388	2.722458	3.561016	3.690111	3.8241
ENSG00000090530	P3H2	1.63608	1.562519	1.462935	3.416755	3.390466	3.5628	7.455993	7.740765	7.582978
ENSG00000006377	DLX6	3.1035389999999996	2.954327	3.8786959999999997	3.255559	2.607881	2.313148	1.825474	1.813345	2.2025360000000003
ENSG00000253731	PCDHGA6	0.126563	0.211352	0.10108	0.053481	0.09052	0.091154	0.166012	0.214542	0.188061
ENSG00000171124	FUT3	0.29961899999999997	0.295157	0.329768	0.261464	0.17846399999999998	0.340696	0.464408	0.686759	0.562652
ENSG00000167733	HSD11B1L	0.519169	0.511393	0.297972	1.291617	0.979633	0.9362339999999999	0.620889	1.069097	0.959304
ENSG00000163923	RPL39L	0.0	0.0	0.0	0.0	0.0	0.0	4.2823210000000005	2.942727	2.683511
Homo_sapiens_newGene_7525	Homo_sapiens_newGene_7525	2.14694	1.827715	2.30746	2.219118	2.1921429999999997	1.481409	1.358668	1.2805229999999999	0.9085209999999999
ENSG00000137648	TMPRSS4	0.6624720000000001	0.35580199999999995	0.429894	0.156681	0.211245	0.26344	0.125328	0.055295	0.145845
ENSG00000224383	PRR29	0.996064	1.115349	1.330645	1.5222470000000001	1.254445	1.436181	0.969857	1.0486879999999998	0.621798
ENSG00000175874	CREG2	0.325839	0.304018	0.349218	0.198516	0.299631	0.197914	0.091125	0.167465	0.118292
ENSG00000110047	EHD1	19.587408	22.424805	18.968361	22.912981	24.914021	27.200113	31.730403000000003	32.970282000000005	29.55414
ENSG00000144843	ADPRH	0.744329	0.26947899999999997	0.388725	0.624271	0.542926	0.594773	1.259085	0.898504	0.557525
ENSG00000142149	HUNK	4.606048	5.032147	4.879168999999999	4.769043	4.2710859999999995	4.814545000000001	3.0756949999999996	2.710225	3.382457
ENSG00000112033	PPARD	6.250756	6.51505	5.832655	6.621236000000001	6.438288	6.824329	9.238627000000001	10.254348	9.234292
Homo_sapiens_newGene_685	Homo_sapiens_newGene_685	0.830183	0.891732	0.495523	1.050278	0.719143	1.221979	0.264621	0.447269	0.138585
ENSG00000197043	ANXA6	4.811224	5.226001	6.439444	9.083067	7.895414000000001	9.152531	38.006184000000005	37.514359	35.811374
ENSG00000197046	SIGLEC15	0.0	0.0	0.045723	0.0	0.0	0.105086	1.333404	1.141539	1.271274
ENSG00000165029	ABCA1	0.938335	0.825175	1.163094	0.841377	0.602961	0.747595	3.261494	2.696291	3.194859
Homo_sapiens_newGene_1704	Homo_sapiens_newGene_1704	0.603056	0.887038	0.818334	0.820619	1.217779	0.867193	1.191143	1.515177	1.944427
Homo_sapiens_newGene_614	Homo_sapiens_newGene_614	0.976953	1.008912	1.077192	0.7146330000000001	0.676292	0.771969	0.309724	0.715363	0.414335
Homo_sapiens_newGene_7568	Homo_sapiens_newGene_7568	1.2642350000000002	1.4672129999999999	1.3196750000000002	1.3735849999999998	1.453235	1.262576	2.6358099999999998	2.602635	2.341097
ENSG00000185862	EVI2B	0.186202	0.137514	0.259763	0.219673	0.269805	0.360045	0.908571	0.701383	0.84159
ENSG00000169715	MT1E	0.0	0.0	0.194259	0.0	0.0	0.0	58.833491	56.759268999999996	40.122925
ENSG00000183087	GAS6	14.370708	13.68603	13.016402	16.010895	17.570105	18.461931	31.725052	31.092756	27.320581
Homo_sapiens_newGene_1244	Homo_sapiens_newGene_1244	0.071748	0.059778	0.072631	0.168661	0.126117	0.127168	1.3207849999999999	0.932292	1.007304
ENSG00000162892	IL24	0.191171	0.25942	0.253564	0.268538	0.21185500000000002	0.135448	1.1672630000000002	1.306011	1.241311
ENSG00000162894	FCMR	0.303713	0.350135	0.194462	0.23761	0.267446	0.213777	0.558953	0.590628	0.4723
ENSG00000163412	EIF4E3	1.4253369999999999	1.228171	1.43647	0.974674	0.889404	0.904746	0.726734	0.627168	0.667832
ENSG00000143322	ABL2	7.206956	6.6867540000000005	7.061045	8.321901	7.968049	7.988613999999999	11.893578	11.242145	12.752544
ENSG00000128422	KRT17	257.077769	267.218151	266.53504200000003	214.251896	199.508522	232.051593	150.124517	155.942961	138.698016
ENSG00000161011	SQSTM1	64.653122	74.35359	66.788016	75.17328	81.425041	88.004722	98.782722	105.114092	97.796103
ENSG00000171681	ATF7IP	4.8869620000000005	3.984923	4.908024	5.477310999999999	4.84035	5.277366000000001	7.488256	6.547658	8.402154
ENSG00000170485	NPAS2	1.206071	1.664495	1.2876429999999999	1.510256	1.5914089999999999	1.72534	3.720505	3.5375879999999995	3.792145
ENSG00000167508	MVD	14.054583000000001	14.876869000000001	12.786283000000001	12.900361	13.683848	14.856356000000002	23.556181	19.950332	19.113353
ENSG00000004799	PDK4	0.901125	0.745366	0.695752	0.711336	0.727658	0.587537	0.340379	0.378256	0.635568
ENSG00000136720	HS6ST1	36.937469	41.050232	36.609688	37.444153	41.515369	43.052605	25.017326	26.119589	24.338978
ENSG00000060140	STYK1	1.7959319999999999	1.8114009999999998	1.961813	1.374415	1.8567870000000002	1.48189	2.3684110000000005	2.5596649999999994	2.6323729999999994
ENSG00000107984	DKK1	16.215538	14.47991	14.25203	18.702156	21.297474	18.898739	87.054825	88.506042	88.606483
Homo_sapiens_newGene_453	Homo_sapiens_newGene_453	0.61384	0.550272	0.779448	0.600055	0.746005	0.594167	0.310861	0.325377	0.385553
ENSG00000181104	F2R	8.693347	8.05795	8.351498	10.834215	12.817061	11.290882	13.328665	14.537096	13.894459999999999
ENSG00000105808	RASA4	3.2189399999999995	3.12074	0.8837309999999999	1.5816210000000002	2.549627	1.751856	0.9868049999999999	0.6711389999999999	0.35088499999999995
ENSG00000187624	C17orf97	1.928223	2.596201	2.9267849999999997	2.6875489999999997	2.991581	3.3417000000000003	2.001371	1.97098	1.669022
Homo_sapiens_newGene_9079	Homo_sapiens_newGene_9079	9.027297	9.038926	9.398000999999999	8.963535	9.073595	8.816718000000002	5.383417000000001	5.518599	5.457539
ENSG00000147166	ITGB1BP2	0.966302	0.9944649999999999	0.832296	0.8967290000000001	0.800848	0.755566	0.521371	0.507601	0.313622
ENSG00000135605	TEC	0.366881	0.377678	0.414427	0.43326	0.434468	0.629104	0.828664	1.004142	0.932976
ENSG00000165732	DDX21	56.919259	44.501621	47.274033	54.657685	55.238831999999995	50.425798	74.253139	77.310402	74.15537599999999
ENSG00000165730	STOX1	0.718617	0.731827	0.5426960000000001	0.6779329999999999	0.565784	0.53472	0.391367	0.310673	0.444552
ENSG00000066923	STAG3	3.442148	3.6705449999999997	3.821888	2.9577620000000002	2.9207549999999998	3.199188	2.3065529999999996	2.276718	2.4709309999999998
ENSG00000258790	AL121594.1	5.070389	6.778783	9.86452	9.319914	11.139619	12.38965	14.160318	10.731416	9.923483
ENSG00000186575	NF2	8.374264	9.059257	9.106708	9.630981	10.211682	11.070923	18.042040999999998	17.798510999999998	16.504584
Homo_sapiens_newGene_7341	Homo_sapiens_newGene_7341	0.446165	0.503271	0.345214	0.573366	0.624034	0.482487	1.041036	0.566626	0.962932
ENSG00000164463	CREBRF	0.769288	0.597886	0.87721	0.499372	0.53802	0.5349349999999999	1.448578	1.1070639999999998	1.088355
ENSG00000168243	GNG4	6.412211	6.345921	7.548304	4.988568	4.789815	6.244924	2.822489	2.423141	3.160153
Homo_sapiens_newGene_4925	Homo_sapiens_newGene_4925	3.532187	3.294724	3.615321	3.299292	3.379251	3.981338	1.825005	2.404284	2.104922
ENSG00000102871	TRADD	4.317682	5.876269	4.208731	4.737897	5.538431	7.130196	6.6163989999999995	8.042045	7.735588
ENSG00000173801	JUP	157.00803999999997	169.21804199999997	157.38764599999996	133.243442	131.438965	144.616258	102.769678	105.17310199999999	94.199725
ENSG00000165474	GJB2	70.777511	69.513358	75.024086	46.675199	45.696693999999994	45.686602	19.903377000000003	21.39153	22.485543
ENSG00000165476	REEP3	7.633237	5.983906	6.745187	8.058587	7.512283	6.94526	12.435129	11.770021000000002	13.05846
Homo_sapiens_newGene_3394	Homo_sapiens_newGene_3394	0.310982	0.391338	0.653179	0.186503	0.321176	0.310285	0.178288	0.226	0.290208
ENSG00000134716	CYP2J2	0.864524	0.8641679999999999	1.015365	1.815164	1.9707590000000001	1.463302	1.782822	1.952974	2.108746
ENSG00000161203	AP2M1	132.521114	141.73627199999999	129.500959	153.230988	156.182547	157.624388	210.491343	218.826593	192.70485200000002
ENSG00000061656	SPAG4	2.235908	2.520397	3.072895	1.961028	1.633355	1.820236	3.1927399999999997	2.931079	2.669994
ENSG00000075391	RASAL2	4.879649000000001	4.789009	5.522317	6.790287	6.962192	6.394819	5.844248	8.579416	8.626458
ENSG00000082497	SERTAD4	1.819299	1.614813	1.887491	2.351619	2.367063	2.313607	3.298746	2.718767	3.341587
ENSG00000135047	CTSL	18.671087	20.525181	20.021738000000003	16.517234	16.005840000000003	16.756942	26.643003	28.626355	26.362074
ENSG00000115919	KYNU	19.563525000000002	10.195321	17.688204	13.291874	12.596898	12.962943	7.1398980000000005	8.545893	13.633231000000002
ENSG00000138356	AOX1	0.35509	0.410734	0.312592	0.734016	0.614665	0.783437	3.42039	3.492648	3.833005
ENSG00000172818	OVOL1	4.643122999999999	4.819707999999999	4.368535	3.2009529999999997	3.6162170000000002	3.4540979999999997	1.798083	1.59728	1.529829
ENSG00000099953	MMP11	1.948145	1.997419	2.2349580000000002	1.6064640000000001	1.843856	1.9449299999999998	1.052769	1.356318	1.4073419999999999
ENSG00000197948	FCHSD1	4.214476	4.324275	4.539724	3.869945	4.3592379999999995	5.161657	8.457502	6.877229000000001	6.058408000000001
Homo_sapiens_newGene_6085	Homo_sapiens_newGene_6085	2.2155699999999996	1.7545609999999998	2.0824380000000002	1.9559479999999998	2.40924	2.0999019999999997	4.229703	4.267085	4.6683889999999995
Homo_sapiens_newGene_9195	Homo_sapiens_newGene_9195	16.364598	18.333319999999997	18.850476999999998	17.445448	17.358338	18.082983000000002	11.482084	10.9208	11.186087
ENSG00000163661	PTX3	3.458744	3.200056	3.768791	6.437018	7.506948	7.25637	34.279869	34.584175	34.233334
ENSG00000188677	PARVB	1.57738	1.549073	1.442808	1.488734	1.507309	1.5190810000000001	3.6297710000000003	3.6700559999999998	3.174096
ENSG00000153071	DAB2	3.095656	2.3973899999999997	3.0346140000000004	2.7257590000000005	2.556729	2.8611139999999997	4.126654	4.354725	4.648098
ENSG00000196220	SRGAP3	2.5423449999999996	2.6415759999999997	2.93989	1.853606	1.952307	1.823474	1.12676	1.271777	1.108128
Homo_sapiens_newGene_3044	Homo_sapiens_newGene_3044	0.126494	0.140999	0.253278	0.192346	0.20068	0.131076	0.388386	0.470878	0.469461
ENSG00000104140	RHOV	1.757683	2.360778	2.739614	2.594784	1.788954	2.717183	1.36733	0.844658	1.058208
ENSG00000001617	SEMA3F	0.46563299999999996	0.494988	0.313623	0.830029	0.443985	0.528316	2.620479	2.9256330000000004	2.033849
ENSG00000164236	ANKRD33B	0.811876	0.906278	0.823687	1.529336	1.66848	1.627451	1.711211	1.738924	1.642535
ENSG00000285953	AC000120.3	1.049905	0.011164	0.388471	0.443169	0.061727	0.155578	1.492782	0.347147	0.250437
Homo_sapiens_newGene_4733	Homo_sapiens_newGene_4733	0.32924	0.325483	0.174652	0.201981	0.286555	0.330043	0.602397	0.564607	0.561327
ENSG00000165886	UBTD1	6.732745	7.134132	7.062038	6.662821	7.888975	7.647056	15.105073	14.742551	14.513381
ENSG00000204128	C2orf72	0.738117	0.652454	0.751134	0.656687	0.704401	0.670988	0.263799	0.2623	0.267712
ENSG00000100918	REC8	0.8663620000000001	0.692393	0.647722	0.895772	0.888359	0.9889969999999999	1.481645	1.87579	1.168534
ENSG00000005073	HOXA11	6.468265000000001	5.842462	6.118562	5.051592	5.636251	5.564915	4.074122	4.094799999999999	3.31609
ENSG00000170396	ZNF804A	0.0	0.0	0.0	0.0	0.021665	0.010276	0.970892	0.853885	0.839232
ENSG00000170390	DCLK2	0.596143	0.574594	0.574162	0.637262	0.944412	0.811854	0.848585	1.091895	0.830833
ENSG00000099330	OCEL1	1.5718679999999998	1.3309840000000002	1.032977	1.54912	1.087237	1.701973	2.324993	2.060914	1.908284
ENSG00000026103	FAS	6.272259	4.298443000000001	7.290659	6.000191	5.40668	4.213393	8.998669	7.886476	9.100088
ENSG00000100842	EFS	22.723754	24.075855	22.250488	21.344937	21.008716	23.479544	13.334847	13.879641	12.896222
Homo_sapiens_newGene_1719	Homo_sapiens_newGene_1719	14.722091	17.20574	16.735022	8.806614	4.44115	12.515339	7.013975	0.267568	7.841626
ENSG00000189060	H1F0	12.301064	13.429867	15.308439	11.116552	10.677124	11.717596	41.255287	41.576321	39.664948
ENSG00000065154	OAT	22.794552000000003	22.75924	23.610338000000002	26.325265	24.096197	24.749106	35.328810999999995	35.691646999999996	35.353212
ENSG00000052749	RRP12	13.899360999999999	13.380059999999999	11.430955	13.814885	15.108462000000001	16.651255	20.714278	21.553396	18.698445
Homo_sapiens_newGene_2971	Homo_sapiens_newGene_2971	0.943226	0.80329	1.018774	0.86605	0.785103	0.7294	0.554239	0.485496	0.507207
ENSG00000166510	CCDC68	2.87224	2.2420769999999997	2.519221	2.402751	2.3515170000000003	2.302793	3.657604	3.649382	4.743315000000001
ENSG00000181523	SGSH	4.849091	5.583895	4.890257999999999	5.619724000000001	6.799228	5.935399	10.709670000000001	11.895971	9.35181
ENSG00000162366	PDZK1IP1	2.780613	2.441174	1.576577	2.655244	3.693568	3.169478	7.045775	7.276316	6.194399
ENSG00000114933	INO80D	1.295675	0.7041529999999999	0.812054	0.917454	1.004726	1.210374	1.598946	1.235018	1.76878
ENSG00000119547	ONECUT2	5.887753	4.830663	5.708833	4.161925	4.065701	3.554586	2.606357	2.250248	3.068054
ENSG00000104332	SFRP1	1.773845	1.68388	1.862702	2.709487	2.645631	2.825249	2.419962	2.408839	2.845998
Homo_sapiens_newGene_6900	Homo_sapiens_newGene_6900	0.9859629999999999	1.251676	1.157618	1.4355229999999999	1.624198	2.08786	1.7083439999999999	2.1026279999999997	1.619837
Homo_sapiens_newGene_3363	Homo_sapiens_newGene_3363	0.877897	0.808985	0.416772	1.158744	1.013468	0.784093	1.059764	1.307592	1.280734
Homo_sapiens_newGene_3364	Homo_sapiens_newGene_3364	1.004533	1.00553	0.816996	1.124526	1.391038	1.284244	1.365118	1.599332	1.477593
ENSG00000161638	ITGA5	7.185833	7.485433	7.393577	7.939214	7.192564	7.939505	18.442953	19.194354999999998	18.059847
ENSG00000160325	CACFD1	4.426069	4.2322880000000005	4.482767	4.880314	4.091544	4.875151	2.5909969999999998	3.0105180000000002	2.579313
ENSG00000257390	AC023055.1	0.110379	1.580424	0.039358	9.350342999999999	2.123289	2.1056350000000004	0.077855	0.133987	0.201843
ENSG00000171608	PIK3CD	2.19811	2.70579	2.6973650000000005	3.175036	2.7412410000000005	3.132612	10.063091	10.202951	8.661442000000001
ENSG00000176055	MBLAC2	1.129968	1.197218	1.273481	1.415117	1.776695	1.4103080000000001	2.145315	1.982681	1.679518
ENSG00000011677	GABRA3	0.29638	0.285886	0.275296	0.371765	0.304458	0.495774	0.676182	0.840367	0.746485
ENSG00000167588	GPD1	0.067379	0.055468	0.035993	1711.579678	1929.889914	1947.7075949999999	3579.18646	3856.529297	3358.651855
ENSG00000031081	ARHGAP31	0.32724	0.373384	0.417173	0.510324	0.523666	0.370371	1.470638	1.438316	1.45889
Homo_sapiens_newGene_7365	Homo_sapiens_newGene_7365	0.5005310000000001	0.239142	0.412137	0.329647	0.32846	0.277525	1.3599139999999998	1.270423	1.278317
ENSG00000177096	PHETA2	0.0	0.0	0.0	0.046997	0.033376	0.078704	0.774482	0.5916859999999999	0.699557
ENSG00000004487	KDM1A	136.224748	134.74263499999998	141.65517699999998	125.780675	121.538736	129.190821	79.06708599999999	73.403918	78.587991
ENSG00000171522	PTGER4	0.882262	0.735748	0.746699	1.378616	1.769928	1.802544	2.124552	2.294473	2.153273
ENSG00000175938	ORAI3	0.372917	0.536123	0.220837	0.34740499999999996	0.49849699999999997	0.18454900000000002	1.252535	1.180031	1.2444
ENSG00000122592	HOXA7	17.521445	17.631918000000002	16.973524	14.584986	15.513624	16.285788	10.045455	10.414781	10.288113000000001
ENSG00000121039	RDH10	9.053338	8.684285000000001	8.845342	7.310593	6.579993	7.0912239999999995	5.511052	5.925771	5.946381000000001
ENSG00000111186	WNT5B	3.694528	5.212748	4.098364	3.936661	4.991129	4.440958999999999	15.959919000000001	15.700569999999999	13.356357
ENSG00000078237	TIGAR	3.423341	2.493461	2.33292	3.287823	3.484134	3.137076	4.132401	4.509759	4.46468
ENSG00000112378	PERP	159.903	148.300858	158.556473	130.89241	125.924484	128.633759	89.809196	87.170708	93.451363
ENSG00000212916	MAP10	1.096766	0.65784	1.132658	0.605356	0.709679	0.513405	0.655132	0.644396	0.618532
ENSG00000138669	PRKG2	1.956971	1.140326	1.731696	1.285422	1.085609	1.281762	0.923998	0.770964	1.1052
ENSG00000153956	CACNA2D1	0.824697	0.541506	0.596879	0.721296	0.792446	0.693565	1.013478	1.36651	1.578206
ENSG00000137868	STRA6	1.665863	2.0890909999999994	2.156445	1.900458	1.375202	1.947689	1.259134	1.2218189999999998	1.121321
ENSG00000139354	GAS2L3	4.134335	3.646483	3.374453	3.589705	3.5947310000000003	3.6522249999999996	5.479705	4.960425	5.73601
ENSG00000110446	SLC15A3	0.554615	0.445424	0.41784499999999997	0.532871	0.37523799999999996	0.516117	1.1104640000000001	1.416258	0.890133
ENSG00000197879	MYO1C	24.531701	26.668964000000003	26.312576	26.324506000000007	26.421056	29.552914	42.75226500000001	43.82959399999999	40.815973
ENSG00000153179	RASSF3	5.362786	4.678891	5.258328	5.054893	4.8860019999999995	4.910053	7.291049	7.854917	7.671325
ENSG00000142544	CTU1	0.586336	0.859327	0.739359	1.003335	1.308678	1.016348	1.167266	1.152363	1.38904
ENSG00000123080	CDKN2C	4.0115039999999995	4.4338630000000006	3.962646	2.758319	4.04929	3.718992	6.1835819999999995	7.968782999999999	5.972838
ENSG00000104213	PDGFRL	0.665945	0.666382	0.83916	0.950988	0.798339	0.988896	1.217133	1.035305	1.19336
ENSG00000152492	CCDC50	7.02162	6.809547	5.983801	7.453506	7.0993949999999995	8.394245	15.413522	11.862998000000001	14.158494000000001
Homo_sapiens_newGene_3287	Homo_sapiens_newGene_3287	1.125842	1.07693	1.185119	1.2703319999999998	0.6577930000000001	0.844123	0.612392	0.5480240000000001	1.032155
ENSG00000166707	ZCCHC18	1.580676	2.274355	2.352597	1.783787	2.3246990000000003	2.4139259999999996	1.632854	1.370056	1.230582
Homo_sapiens_newGene_4403	Homo_sapiens_newGene_4403	1.0461660000000002	1.121162	0.9449190000000001	0.8881299999999999	0.5893200000000001	0.834297	0.853919	0.560334	0.323558
ENSG00000154548	SRSF12	1.019573	1.2385	0.8202290000000001	1.266397	0.942558	0.974306	0.724826	0.651483	0.631357
ENSG00000198133	TMEM229B	0.176013	0.331111	0.206255	0.230992	0.218834	0.340943	0.542585	0.591916	0.380134
ENSG00000134970	TMED7	17.454752	13.463132	15.06711	16.870081	16.727024	15.238872	24.313486	23.639584	27.141758
ENSG00000172548	NIPAL4	3.737568	3.850518	3.818848	2.284599	2.4462360000000003	2.44201	2.296488	2.739029	2.213885
ENSG00000177119	ANO6	10.30168	9.059395999999998	10.290108	11.175211000000001	10.988914000000001	10.450226	16.046957000000003	15.824165	17.645784999999997
ENSG00000147872	PLIN2	68.464494	72.064168	72.199194	74.1909	67.576657	73.216827	44.478899999999996	45.778638	46.048432999999996
ENSG00000061918	GUCY1B1	2.452268	1.773667	2.4497829999999996	1.871187	1.785609	1.5591119999999998	1.1197929999999998	1.1376579999999998	0.873059
ENSG00000145730	PAM	9.167038	9.880769	12.743009	9.084772999999998	10.543135999999999	11.702929000000001	17.943772000000003	17.416817	15.574737999999998
ENSG00000174498	IGDCC3	0.19881	0.293615	0.237707	0.49089	0.452849	0.430064	0.120493	0.165921	0.224811
ENSG00000116678	LEPR	0.353742	0.217749	0.313732	0.31211	0.502954	0.458792	0.6005309999999999	0.651652	0.663196
ENSG00000107862	GBF1	10.531554	11.004348	11.518425	10.892681	11.463227	12.24667	19.008986	19.14917	18.038097
ENSG00000107864	CPEB3	0.189656	0.255375	0.299982	0.17360299999999998	0.175633	0.16605	0.290943	0.314981	0.312948
ENSG00000144063	MALL	19.117133	19.972691	19.477175	20.609139	25.841642	18.527646	9.751796	14.311736999999999	8.370515000000001
ENSG00000275713	HIST1H2BH	1.275148	1.223638	1.5812	1.064438	1.158048	1.437198	0.498948	0.513312	0.528893
ENSG00000115414	FN1	237.45444500000002	233.86127	271.57910000000004	316.07166399999994	290.606366	318.468096	534.0472139999999	529.747053	534.9393630000001
ENSG00000115419	GLS	12.375401999999998	9.860833000000001	10.538851000000001	12.411401999999997	11.291074	11.422541	18.320837	17.599728000000002	19.827101
ENSG00000138411	HECW2	0.087051	0.111463	0.105506	0.092587	0.090862	0.057702	0.200426	0.231514	0.239151
ENSG00000116990	MYCL	2.132599	2.255993	2.336971	2.1030569999999997	1.5432480000000002	1.775678	0.952419	1.150684	1.09348
ENSG00000116991	SIPA1L2	4.955755000000001	4.377986	5.164107	4.113483	4.219381	3.991791	2.527796	3.2070060000000002	3.573549
ENSG00000174564	IL20RB	1.057597	0.9025970000000001	0.943484	0.955083	0.994032	0.892169	1.527119	1.622409	1.627964
ENSG00000196406	SPANXD	2.280247	1.469365	2.212364	1.625192	1.128437	0.506619	1.088218	0.865278	0.155744
ENSG00000102931	ARL2BP	9.829815	10.802691000000001	9.620688	10.630879	10.094229	10.998280000000001	15.548962	14.785038	15.313353
Homo_sapiens_newGene_1088	Homo_sapiens_newGene_1088	0.870693	1.444017	1.418181	1.245843	0.992925	1.561951	0.87153	0.696213	0.685166
Homo_sapiens_newGene_2689	Homo_sapiens_newGene_2689	0.100001	0.048347	0.071261	0.21564	0.078329	0.052357	0.829565	0.940015	0.805975
Homo_sapiens_newGene_1336	Homo_sapiens_newGene_1336	0.0	0.018782	0.017971	0.0	0.0	0.01068	1.660381	2.079691	2.1908600000000003
Homo_sapiens_newGene_1338	Homo_sapiens_newGene_1338	0.082721	0.0	0.159272	0.0	0.065055	0.053	0.893688	0.7572829999999999	1.152083
ENSG00000114405	C3orf14	5.047521	4.682209	4.469222	4.849145	4.904864	5.283548000000001	6.1694830000000005	7.177736	9.450457
ENSG00000183421	RIPK4	47.396373	49.755998	45.676494	42.069727	45.529109	46.867822000000004	27.416941	28.150568	27.180791
ENSG00000187957	DNER	2.926314	2.439565	2.319625	3.972757	3.732256	4.298842	12.699456	11.730416	11.061131
ENSG00000155366	RHOC	66.416754	77.01202199999999	70.222342	68.737758	75.541718	87.58466500000002	120.610927	119.30856699999998	112.732045
ENSG00000170571	EMB	8.104613	5.629891	6.438764	7.904021	8.08936	7.357287	11.105207	10.240254	11.272806
ENSG00000171223	JUNB	57.361931	68.543457	66.548912	41.374565	43.364262	48.176105	30.637453	30.316664	28.744379
ENSG00000220201	ZGLP1	0.375024	0.8075030000000001	0.306015	0.651998	0.862967	0.701071	0.305403	0.6723319999999999	0.215504
Homo_sapiens_newGene_1611	Homo_sapiens_newGene_1611	4.274311	3.8872039999999997	3.982381	3.0187340000000003	2.853295	3.714456	0.775111	0.771393	1.010161
ENSG00000138166	DUSP5	2.98476	3.359122	3.624311	4.935809	4.928033	5.503347	7.331413	6.900213	7.201526
ENSG00000138160	KIF11	27.900957	19.982836	24.699217	22.734774	23.332457	21.364824	38.874363	38.620361	42.902504
ENSG00000111711	GOLT1B	8.357136	6.787534	7.436646	8.365708999999999	8.036726	8.24468	14.103159	12.562873000000002	14.418501000000001
ENSG00000079337	RAPGEF3	1.168654	0.9806360000000001	1.060553	1.0899240000000001	1.2935679999999998	1.370994	1.810882	1.857422	1.424147
ENSG00000170909	OSCAR	0.308568	0.298515	0.285578	0.202813	0.270021	0.087609	4.385928	3.806844	2.7223940000000004
ENSG00000073711	PPP2R3A	3.4568519999999996	2.659606	3.1645220000000003	3.90054	3.508393	3.241826	5.331791000000001	5.257135	5.5772900000000005
ENSG00000073712	FERMT2	9.318244000000002	7.55851	7.420712	8.033153	7.369108000000001	7.164047	13.460519	13.307675000000001	13.387277000000001
ENSG00000169469	SPRR1B	2.981773	3.469995	2.981349	2.332542	2.644798	2.255541	1.057453	0.473552	0.446448
ENSG00000111696	NT5DC3	1.050992	0.850726	0.720906	1.18092	1.286162	1.246086	1.683086	1.499395	1.40103
ENSG00000259207	ITGB3	0.14199	0.228846	0.24875	0.119629	0.087644	0.08404	5.918844	5.488614	6.976106000000001
ENSG00000135119	RNFT2	0.471479	0.878244	0.582267	0.534082	0.822116	0.930906	0.578993	0.338193	0.33222
ENSG00000162676	GFI1	2.753187	2.726452	2.837331	2.593992	2.0568220000000004	2.18887	1.798073	1.342001	1.890189
ENSG00000135114	OASL	0.648271	0.26525	0.150121	0.182433	0.21520899999999998	0.405022	9.709454	8.529994	8.481543
ENSG00000186480	INSIG1	7.220004	8.398465999999999	8.21845	8.143031	8.554336000000001	9.11946	18.112629000000002	16.359679	18.055727
ENSG00000165025	SYK	8.254368	8.797761000000001	9.988756	8.866706	9.679578	9.202991	6.041397999999999	6.220967999999999	5.844181000000001
ENSG00000115590	IL1R2	0.213407	0.442547	0.200358	0.663286	0.700571	0.825425	1.059164	1.100502	1.148825
ENSG00000153246	PLA2R1	2.4342319999999997	2.099288	2.696406	1.2828300000000001	1.5180740000000001	1.99257	1.4652180000000001	1.421936	1.598701
ENSG00000180257	ZNF816	0.291556	0.260127	0.15811	0.193276	0.109867	0.203049	0.394371	0.345	0.540365
Homo_sapiens_newGene_6985	Homo_sapiens_newGene_6985	0.022858	0.031761	0.025676	0.0	0.0	0.0	5.743961	5.48954	6.389868
ENSG00000050165	DKK3	1.798099	1.753033	2.44537	2.724198	2.1247290000000003	2.9905180000000002	74.159834	74.90640099999999	73.077493
ENSG00000217128	FNIP1	4.262358	3.311297	3.972283	3.505569	3.8157460000000003	3.5480590000000003	5.617668	5.448011	6.427045000000001
ENSG00000138207	RBP4	8.009251	10.054659999999998	8.308143000000001	6.411492	5.748665	6.236172	5.430754	4.657132	4.262087
ENSG00000104951	IL4I1	0.678068	0.730181	0.311466	0.441526	0.415835	0.829581	1.279176	1.3652039999999999	1.3872149999999999
Homo_sapiens_newGene_3855	Homo_sapiens_newGene_3855	2.005626	2.0547950000000004	1.5016070000000001	1.098952	1.433177	1.1385370000000001	0.937309	0.859759	0.627343
Homo_sapiens_newGene_2724	Homo_sapiens_newGene_2724	1.391687	1.444905	1.2476639999999999	1.361937	1.313431	1.690219	0.827269	0.660825	0.833307
ENSG00000168056	LTBP3	9.679874000000002	10.763514	10.036636999999999	7.970634000000001	9.119218	10.744665000000003	16.892079	16.453876	15.090275999999998
ENSG00000166016	ABTB2	3.37888	4.103649	3.6224	4.698085	5.322992	5.362607	7.039153	7.343772	6.313617
ENSG00000204379	XAGE1A	0.0	0.0	0.0	0.0	0.0	0.0	4.936395	5.434341	4.330076
ENSG00000158122	PRXL2C	1.560756	1.3741180000000002	1.639322	1.7640529999999999	1.772419	2.138702	3.610867	4.291524	3.9910579999999998
ENSG00000123094	RASSF8	4.232906	2.951472	3.61379	4.18825	3.905777	3.720204	9.764645	9.293472	9.844783
Homo_sapiens_newGene_5842	Homo_sapiens_newGene_5842	1.554675	1.480992	1.805044	2.106074	2.735004	1.829825	1.229004	1.435891	1.37549
ENSG00000125895	TMEM74B	1.040679	1.322751	1.171121	1.625654	1.136182	1.333415	0.9070579999999999	0.602927	0.77869
ENSG00000123496	IL13RA2	0.0	0.093374	0.097234	0.04827	0.016863	0.187344	4.596216	5.178943	4.945426
ENSG00000138136	LBX1	0.0	0.0	0.014699	0.0	0.0	0.016618	1.85607	1.665635	1.253839
ENSG00000170430	MGMT	0.221419	0.192484	0.349003	0.08328	0.274012	0.106029	1.171278	1.02037	1.290771
ENSG00000128165	ADM2	0.140993	0.073662	0.034795	0.080135	0.126309	0.192387	0.370816	0.323799	0.537396
ENSG00000177606	JUN	23.948759	30.77586	25.048485	29.039539	31.667509	33.289238	41.584179	42.060482	38.265518
ENSG00000136114	THSD1	1.425174	1.684238	1.443025	1.027677	1.448774	1.2743600000000002	1.963607	2.035644	1.87318
ENSG00000172380	GNG12	21.033909	18.375202	20.970119	23.070938	21.451313	20.758497	36.301006	33.042049	37.213085
ENSG00000066382	MPPED2	38.568183000000005	34.641919	41.079646000000004	25.906671000000003	22.788354	24.262787	6.599908	7.225198999999999	7.997056000000001
ENSG00000022267	FHL1	14.848536999999999	13.634006	16.169994	15.147924000000001	15.037692	15.644293000000001	26.663803	25.944643	26.849328000000003
ENSG00000188868	ZNF563	0.28739	0.205047	0.383262	0.556754	0.307156	0.395875	0.655109	0.987061	0.347509
ENSG00000148690	FRA10AC1	4.627171	2.713493	3.640692	2.954261	3.143157	3.03765	5.147653	4.522851	5.268594
ENSG00000100342	APOL1	3.279907	2.8585129999999994	2.9961239999999996	2.997044	2.655355	2.5484449999999996	4.978457000000001	5.530381	5.3083659999999995
ENSG00000100344	PNPLA3	0.085861	0.079006	0.092824	0.186762	0.161816	0.057728	0.471077	0.66116	0.550831
ENSG00000174567	GOLT1A	0.887331	0.842355	0.796823	0.911387	0.919288	1.339348	1.719921	1.205057	1.477626
ENSG00000181381	DDX60L	2.697926	1.8893900000000001	2.3693869999999997	2.1222119999999998	2.239324	2.322042	2.909191	3.308341	3.4494420000000003
ENSG00000116741	RGS2	7.247484	5.327372	6.467862	5.998571	4.298567	4.977878	3.161995	3.472742	3.693472
ENSG00000026025	VIM	20.362493999999998	21.697097	18.675399	47.033001	51.992799000000005	55.468768	543.788751	577.191343	516.330352
Homo_sapiens_newGene_6398	Homo_sapiens_newGene_6398	2.823051	2.679213	4.003341	4.412381	2.8345740000000004	3.7876169999999996	2.43779	1.504462	1.766523
ENSG00000166780	C16orf45	0.431738	0.397399	0.545256	0.57312	0.42995	0.598453	0.9652569999999999	1.097415	0.86928
Homo_sapiens_newGene_7936	Homo_sapiens_newGene_7936	0.8158019999999999	0.671046	0.576672	0.34271399999999996	0.391292	0.561203	0.253613	0.266988	0.433647
ENSG00000144810	COL8A1	0.247576	0.326558	0.376047	1.086893	0.573866	0.6568080000000001	1.91808	2.161593	1.90254
ENSG00000283239	KBTBD11-OT1	6.423355999999999	0.340372	0.300427	0.361142	0.073894	0.315313	0.48108	0.046343	0.386768
ENSG00000171729	TMEM51	4.614238	5.030279000000001	4.618533	5.305931	5.322248999999999	5.846391	8.005754	7.892207	7.761398
ENSG00000125618	PAX8	0.14032	0.139979	0.670574	0.100723	0.322797	0.435519	13.338949	12.613672999999999	12.060785
ENSG00000120820	GLT8D2	0.8985679999999999	1.013102	0.813758	0.716856	0.729313	0.7473209999999999	1.5413639999999997	2.059589	1.54856
ENSG00000179094	PER1	0.7436529999999999	0.871137	0.799105	0.6897829999999999	1.1350790000000002	0.985858	1.566309	1.5398749999999999	1.200995
ENSG00000162946	DISC1	0.442783	0.395262	0.584642	0.449768	0.5048159999999999	0.340633	0.623328	0.572217	0.8657980000000001
ENSG00000128709	HOXD9	7.616114	8.805063	8.140807	5.366546	6.352509	6.968372	5.259573	5.363351	4.617373
ENSG00000136689	IL1RN	0.8360970000000001	1.194383	1.017714	0.851179	0.6366430000000001	0.645684	1.672207	1.396412	1.2827039999999998
ENSG00000082805	ERC1	2.9859310000000003	3.687575	3.4998130000000005	3.165123	3.607082	3.2980629999999995	5.718419	5.502058999999999	5.692115
ENSG00000129151	BBOX1	0.775611	0.490425	1.117688	0.83888	0.847966	0.991556	0.517086	0.302156	0.49569300000000005
ENSG00000129159	KCNC1	0.312948	0.055822	0.189781	0.23152499999999998	0.181035	0.27114	0.06748	0.267411	0.145411
ENSG00000189410	SH2D5	2.4365810000000003	3.082311	2.81632	2.5326429999999998	3.507869	3.132656	3.8432280000000003	3.7366089999999996	3.0867709999999997
ENSG00000132793	LPIN3	2.44485	3.1069139999999997	2.7271859999999997	2.465874	3.1194249999999997	2.944391	4.690087999999999	4.82395	4.197177
Homo_sapiens_newGene_6860	Homo_sapiens_newGene_6860	0.99347	0.683791	0.733888	0.473131	0.34556	0.451986	0.603091	0.488904	0.404988
ENSG00000073910	FRY	0.028072	0.023402	0.061875	0.049405	0.059238	0.064841	0.1069	0.14102599999999998	0.190319
ENSG00000100060	MFNG	1.5382440000000002	1.144929	1.67058	1.772761	1.570682	1.6270449999999999	0.941765	1.347318	0.755055
ENSG00000152270	PDE3B	1.033328	0.840671	1.114342	1.190961	1.190307	1.318509	0.794595	0.821657	0.809186
ENSG00000181264	TMEM136	0.471038	0.29169100000000003	0.486906	0.360194	0.495351	0.60128	0.757975	0.770707	0.932648
ENSG00000197355	UAP1L1	4.23384	4.29695	3.656987	5.869177	6.641997999999999	6.090036	9.291921	11.085154999999999	9.218745
ENSG00000124107	SLPI	73.701477	83.090668	82.034081	73.979263	60.384911	74.228615	42.394909	41.475338	43.577679
ENSG00000123453	SARDH	0.485628	0.509807	0.49439	0.742727	0.6759809999999999	0.6818680000000001	0.864444	0.919797	0.848235
ENSG00000013297	CLDN11	0.31192	0.183623	0.241905	0.046986	0.094892	0.048659	41.545914	43.044228	40.03186
ENSG00000169554	ZEB2	2.003246	1.836686	2.243893	2.013819	2.03698	1.468133	3.443393	3.294813	3.1479660000000003
Homo_sapiens_newGene_3716	Homo_sapiens_newGene_3716	1.2178939999999998	1.18805	1.665613	4.511819	4.190732000000001	4.202381	3.731778	4.063949	3.570436
ENSG00000228594	FNDC10	0.0	0.0	0.0	0.0	0.0	0.0	0.470152	0.555184	0.43824
ENSG00000115756	HPCAL1	4.910691	7.197879	6.192213000000001	6.551118	5.949821999999999	6.2807960000000005	12.058657	13.259478999999999	11.403794
Homo_sapiens_newGene_7873	Homo_sapiens_newGene_7873	0.027009	0.059714	0.031991	0.254618	0.049271	0.053588000000000004	2.612049	2.7115289999999996	2.033935
ENSG00000008323	PLEKHG6	5.823881	5.295223	5.417897	5.030676	4.930612	4.8840319999999995	2.950017	2.983559	2.530302
ENSG00000186642	PDE2A	0.175666	0.266864	0.108553	0.595613	0.18581999999999999	0.483938	1.2963429999999998	1.374786	1.4631640000000001
ENSG00000155093	PTPRN2	0.270108	0.246442	0.193402	0.329001	0.381054	0.356215	0.453091	0.536871	0.52403
ENSG00000126860	EVI2A	0.0	0.068298	0.216398	0.090466	0.24961999999999998	0.13946	0.597955	0.66622	0.57923
ENSG00000185201	IFITM2	0.9174	0.923935	0.594685	0.667829	0.450308	0.968901	8.573041	8.981613	7.591419
ENSG00000183691	NOG	0.735269	0.558324	0.611969	0.741972	0.729764	0.91469	2.825618	3.127169	2.772897
ENSG00000010030	ETV7	2.338666	2.2688050000000004	1.9922799999999998	1.413767	1.712331	1.94861	1.2102979999999999	1.295877	1.0292560000000002
ENSG00000076356	PLXNA2	3.102444	3.685245	3.990688	3.037164	3.168187	3.294854	5.107111	5.238245	4.943321
ENSG00000183963	SMTN	7.122892	7.9721899999999986	6.551917	7.315126999999999	7.4794030000000005	8.208466999999999	25.031791000000002	26.389669	22.868509
ENSG00000171004	HS6ST2	0.197049	0.316369	0.261495	0.495704	0.56528	0.562481	0.29477	0.187754	0.499015
ENSG00000082684	SEMA5B	0.21073399999999998	0.171353	0.259703	0.147444	0.130383	0.182451	0.060397	0.047332	0.043517
ENSG00000176697	BDNF	2.558398	2.048712	2.3309300000000004	3.373587	3.4054320000000002	3.461533	4.9534069999999994	4.708676	4.6978539999999995
ENSG00000163975	MELTF	22.140999	24.633743	22.73837	22.831088	25.858041	26.540523999999998	34.44136699999999	34.815859	33.535754999999995
ENSG00000116133	DHCR24	41.101746	43.863485	39.708334	50.428317	49.325025	53.062450999999996	78.94565399999999	80.050399	77.26126000000001
ENSG00000170989	S1PR1	0.311337	0.317884	0.6329899999999999	0.889429	0.5643819999999999	0.993355	4.298226	4.534653	3.704383
ENSG00000073792	IGF2BP2	16.61101	18.208949	17.311064000000002	22.602186000000003	23.393392	23.975952	29.130135	29.844867999999998	29.841981
ENSG00000170323	FABP4	138.86736399999998	145.162933	163.309021	106.528632	88.74819699999999	106.291618	27.861475	28.1416	29.575497
ENSG00000110031	LPXN	1.111383	0.775551	0.991169	0.525965	0.7253000000000001	0.9513370000000001	1.2807540000000002	1.289233	1.219299
ENSG00000134317	GRHL1	3.585438	3.134775	3.8540550000000002	3.107157	2.7469200000000003	2.748408	2.05886	2.491177	1.7528599999999999
ENSG00000103241	FOXF1	0.025326	0.084303	0.028086	0.0	0.038918	0.067574	0.803895	0.928413	0.923222
ENSG00000049759	NEDD4L	19.238376000000002	15.641344	15.814621999999998	21.901560000000003	24.291647	23.598378	34.42406999999999	32.185362000000005	33.303802000000005
ENSG00000142173	COL6A2	0.9963	1.252991	1.552902	4.234833	3.741988	4.291458	44.994035	46.519214	43.637175
Homo_sapiens_newGene_8059	Homo_sapiens_newGene_8059	1.2410420000000002	1.130956	1.705698	1.3274569999999999	1.436401	1.584106	1.007817	0.882681	0.704684
ENSG00000108830	RND2	0.631606	0.744156	0.650754	0.653024	0.47156	0.74713	0.295126	0.383595	0.471038
ENSG00000074047	GLI2	2.026821	2.0955179999999998	2.4314169999999997	2.421469	2.235841	2.679162	1.281271	1.517161	1.7768680000000003
ENSG00000070540	WIPI1	6.6905209999999995	6.468483	6.680764000000001	6.769873	7.143411	6.847981	11.222829	10.859960999999998	10.537389000000001
ENSG00000150556	LYPD6B	22.053472999999997	25.307460999999996	22.168926	19.994741	20.183867	20.189006	11.133789	12.306192	12.603021
ENSG00000150551	LYPD1	47.168498	53.837642	50.310173999999996	54.584604999999996	51.887488	64.925941	25.472874	25.693610999999997	28.226109
ENSG00000197093	GAL3ST4	1.0747740000000001	0.9354290000000001	1.4769860000000001	1.1031309999999999	1.079529	1.294948	0.63526	0.6928780000000001	0.849966
Homo_sapiens_newGene_1907	Homo_sapiens_newGene_1907	3.5727830000000003	3.0612	3.708072	2.297476	3.233186	2.832302	2.316053	1.865118	1.5791810000000002
Homo_sapiens_newGene_7688	Homo_sapiens_newGene_7688	3.972592	4.242731	5.599994	3.1897919999999997	3.378235	2.788628	1.9000780000000002	2.118647	1.657166
ENSG00000169184	MN1	0.072119	0.05797	0.080527	0.025602	0.083622	0.103941	0.642875	0.683404	0.572093
Homo_sapiens_newGene_7687	Homo_sapiens_newGene_7687	0.780634	0.692655	0.78181	0.599141	0.707537	0.646734	0.399154	0.259264	0.49684
Homo_sapiens_newGene_7530	Homo_sapiens_newGene_7530	2.800204	2.61196	2.744423	2.122242	1.952241	2.083608	1.33155	1.206815	1.311759
Homo_sapiens_newGene_7532	Homo_sapiens_newGene_7532	1.023422	1.561923	1.33655	0.962067	1.45617	1.3043069999999999	0.5450470000000001	0.251306	0.41834199999999994
Homo_sapiens_newGene_9043	Homo_sapiens_newGene_9043	1.3771529999999998	1.320926	1.283914	1.6965310000000002	1.889762	1.466111	0.891948	1.0783719999999999	1.1008069999999999
ENSG00000185813	PCYT2	11.055882	9.735144	8.771795000000001	12.199763	11.117257999999998	12.632655999999999	19.396426	16.034048	13.606971999999999
Homo_sapiens_newGene_4812	Homo_sapiens_newGene_4812	0.100487	0.066802	0.254862	0.147165	0.133592	0.350933	0.11177	0.083179	0.103071
Homo_sapiens_newGene_3697	Homo_sapiens_newGene_3697	5.374622	4.873177	5.5002520000000015	4.388991999999999	4.1389320000000005	4.4564710000000005	3.69593	3.06925	3.6389009999999997
Homo_sapiens_newGene_3527	Homo_sapiens_newGene_3527	0.0	0.0	0.0	0.026695	0.0	0.0	3.331671	3.554364	3.431016
ENSG00000183307	TMEM121B	0.49869	0.8016869999999999	0.551167	0.626703	0.733043	0.882949	0.432402	0.213361	0.194619
ENSG00000065357	DGKA	4.644756	5.059668	4.9640070000000005	5.163658999999999	4.155634	5.537952000000001	8.333577000000002	7.738455000000001	6.9049689999999995
ENSG00000159217	IGF2BP1	0.01735	0.0	0.012071	0.005285	0.016981	0.004951	2.366516	1.953056	2.194132
ENSG00000130270	ATP8B3	0.273381	0.141474	0.33758	0.34499	0.494845	0.630849	0.45493300000000003	0.518229	0.44400199999999995
ENSG00000164638	SLC29A4	2.8296319999999997	6.025285	4.455365	4.4022120000000005	4.559389	4.71054	3.05796	3.7255019999999996	3.006357
ENSG00000198959	TGM2	169.509964	179.417023	168.460754	194.838593	196.012955	206.786362	314.290192	325.045898	302.693085
ENSG00000198951	NAGA	4.552832	4.85558	5.061649	4.56354	5.0530870000000006	4.65799	6.892409	7.792464	7.495615999999999
ENSG00000198482	ZNF808	0.18948199999999998	0.13972299999999999	0.207344	0.150284	0.2379	0.257165	0.592299	0.766311	0.574318
ENSG00000153721	CNKSR3	1.270034	1.186318	1.214388	1.091665	1.026209	1.178467	0.703793	0.70822	0.754762
ENSG00000167550	RHEBL1	0.954981	1.4518119999999999	1.1405669999999999	1.621877	1.5039719999999999	1.2294429999999998	2.5841730000000003	2.1536589999999998	2.530226
ENSG00000049130	KITLG	7.7227	5.674707	6.307913	8.412255	9.714562	7.037868	12.193164	13.286474	12.879964
ENSG00000140416	TPM1	80.486923	96.92392000000001	88.18472000000001	122.48621200000001	115.066729	121.48253800000002	143.606015	147.912222	136.532316
ENSG00000113790	EHHADH	1.532785	1.373821	1.689677	1.923337	1.674179	1.1889230000000002	3.060554	2.72795	2.716895
ENSG00000143147	GPR161	18.515280999999998	18.153757	20.440759999999997	16.165409	15.903071	17.027792	12.831733	11.867838000000003	11.925301
Homo_sapiens_newGene_9208	Homo_sapiens_newGene_9208	11.978306	15.054103	13.491416000000001	12.106413000000002	12.931277	13.174294000000002	8.560179000000002	7.725116999999999	7.780003
ENSG00000184304	PRKD1	0.228014	0.111288	0.36105299999999996	0.642394	0.41793600000000003	0.248101	1.253826	1.270791	1.289244
ENSG00000111799	COL12A1	122.339016	110.84811900000001	133.006381	90.595573	87.415087	85.577153	68.996041	65.953123	70.21645000000001
ENSG00000260643	AC092718.3	1.081188	0.565402	0.292743	0.496353	0.779882	0.33401800000000004	2.12735	0.642382	1.207179
ENSG00000167995	BEST1	0.847959	0.760348	0.644809	9.890358	0.567478	0.15627200000000002	0.295126	0.660577	0.792317
ENSG00000162733	DDR2	0.076196	0.106804	0.085305	0.110684	0.174151	0.136286	0.265089	0.185795	0.15313000000000002
ENSG00000162734	PEA15	71.125473	74.83073900000001	69.13729000000001	82.48383199999999	83.49554499999999	87.218924	118.677426	117.23244900000002	118.17741099999999
ENSG00000180354	MTURN	7.7042850000000005	7.711631	8.067373	7.339287	6.819819	6.8596129999999995	4.606135	4.972442	5.2165870000000005
ENSG00000180353	HCLS1	0.131459	0.19159	0.13825	0.483193	0.219641	0.386584	0.600368	0.487717	0.770216
ENSG00000162086	ZNF75A	1.472206	0.817616	1.332992	1.31065	0.990314	1.131408	3.081735	2.5981579999999997	1.941388
ENSG00000188167	TMPPE	0.368608	0.265052	0.58015	0.5875630000000001	0.617472	0.5326919999999999	0.7602530000000001	0.724607	0.633557
ENSG00000014257	ACPP	0.379943	0.16208	0.564141	0.639542	0.46405799999999997	0.430627	0.370104	0.28120100000000003	0.128784
ENSG00000153982	GDPD1	4.503952	3.4566980000000003	3.740653	3.8170189999999997	3.9774570000000002	2.932286	2.996741	2.0587609999999996	2.6025850000000004
ENSG00000125347	IRF1	39.27174600000001	37.004522	36.93302	31.831381999999998	33.302228	32.755637	26.705326	27.013733000000002	25.602059999999998
ENSG00000010404	IDS	4.17018	4.385255000000001	4.845117999999999	5.496806	5.824833000000001	5.3947780000000005	10.413380000000002	10.727136	11.067447
ENSG00000197442	MAP3K5	10.571655	9.333826	10.6544	7.88778	6.667261	7.241866	6.191192	5.719202	6.35956
ENSG00000107521	HPS1	5.925726	7.14829	6.263094	5.861462999999999	6.01993	6.222607	12.725954999999999	10.530399999999998	10.393053
ENSG00000167397	VKORC1	25.129935	25.724914	22.34741	24.026046	26.017745	29.472369999999998	37.856401	38.986029	35.406262999999996
Homo_sapiens_newGene_2445	Homo_sapiens_newGene_2445	4.969252000000001	4.851005000000001	6.123270000000001	5.0077	4.614049	4.906689999999999	7.5733299999999995	8.774099	7.7481729999999995
ENSG00000169067	ACTBL2	0.254181	0.254847	0.190738	0.420535	0.258701	0.342557	1.204337	0.839563	1.159196
ENSG00000205683	DPF3	0.007925	0.039431	0.008229	0.022246	0.0	0.010662	0.42260899999999996	0.7356110000000001	0.481555
ENSG00000198719	DLL1	18.340928	19.451532999999998	17.121084	15.898900999999999	17.295529	17.458324	12.007598	11.018889999999999	10.559149
ENSG00000059377	TBXAS1	0.676119	0.583391	0.556016	0.769841	0.8051840000000001	0.896892	0.486272	0.518272	0.422017
ENSG00000171631	P2RY6	0.919854	1.041533	0.777367	1.056663	1.280194	1.58264	4.924244	5.342021	5.131069999999999
ENSG00000100154	TTC28	0.021101	0.084218	0.035191	0.046736	0.03319	0.048172	0.487014	0.6786220000000001	0.599601
Homo_sapiens_newGene_9007	Homo_sapiens_newGene_9007	0.777709	1.029553	0.67367	1.3036250000000003	0.957358	0.629155	0.453231	0.6278999999999999	0.42400400000000005
ENSG00000122870	BICC1	0.564613	0.456977	0.600512	0.791617	0.638684	0.601196	2.492131	2.539164	2.978847
ENSG00000170775	GPR37	0.193859	0.142981	0.36407	0.613253	0.714449	0.590243	0.552521	0.512431	0.71828
Homo_sapiens_newGene_4696	Homo_sapiens_newGene_4696	0.989439	0.41674100000000003	0.833584	0.220645	0.496737	0.384853	0.464008	0.450233	0.33381
ENSG00000175182	FAM131A	4.4073269999999996	3.9930830000000004	3.905135	4.6150910000000005	5.155425	4.9800510000000004	6.604946999999999	6.484452999999999	6.751760000000001
Homo_sapiens_newGene_7000	Homo_sapiens_newGene_7000	7.380487	6.305674000000001	7.3835749999999996	9.37352	8.664314000000001	8.81655	4.760078	4.314028	4.647613999999999
ENSG00000099139	PCSK5	1.037508	0.683011	0.916207	0.7263820000000001	0.988875	0.673839	0.555635	0.30826200000000004	0.416042
ENSG00000135090	TAOK3	4.106283	3.8970029999999998	4.84273	4.058476	3.719829	4.422765	7.413564	8.34125	8.219695000000002
ENSG00000135097	MSI1	11.190632	13.195771	11.832829	11.962149	11.990869	13.376584	7.254138	8.224747	7.869332999999999
ENSG00000133731	IMPA1	12.500789	10.0429	11.337344000000003	12.847415999999999	12.013762999999999	9.984635000000003	16.873821	16.634585	18.191242
ENSG00000038427	VCAN	0.05126	0.031781	0.062235	0.067368	0.044395	0.105852	3.873991	4.103402	4.587942000000001
ENSG00000074410	CA12	0.217635	0.271205	0.168382	0.174794	0.162256	0.185391	0.759551	0.319119	0.36534
ENSG00000074416	MGLL	1.7185119999999998	1.5547049999999998	1.507084	2.009624	2.288806	2.0503329999999997	13.787034	14.805352	12.738413000000001
ENSG00000133195	SLC39A11	15.978405	17.617352	19.201722999999998	14.344746	14.670381999999998	15.713996999999999	10.468887	10.459395	12.074506
ENSG00000101955	SRPX	5.803154	6.281185	6.321168	7.6772290000000005	7.570067	8.180513	13.093001000000001	12.38283	13.637723
Homo_sapiens_newGene_7018	Homo_sapiens_newGene_7018	7.243773	8.165662	6.249959	7.987638	8.145473	7.834149	5.174211	5.154519	4.803192
ENSG00000223573	TINCR	0.526016	0.49486399999999997	0.449098	0.337607	0.272667	0.479735	0.195157	0.31288499999999997	0.114064
ENSG00000223572	CKMT1A	5.171199	6.934614	6.941708	4.405295	5.196681	6.804032	3.613483	4.348307	3.680749
ENSG00000197937	ZNF347	0.026786	0.024076	0.04049	0.011312	0.007455	0.050355	0.5966	0.6940919999999999	0.694189
Homo_sapiens_newGene_6761	Homo_sapiens_newGene_6761	1.7888629999999999	2.006954	1.5250469999999998	1.6328099999999999	1.338613	1.4325929999999998	0.676102	0.726127	0.606942
ENSG00000102554	KLF5	117.670982	108.763504	115.425095	76.432373	74.642296	73.992714	47.108452	46.677418	49.647751
ENSG00000118785	SPP1	0.125132	0.188141	0.070789	0.205674	0.111914	0.0	0.858161	1.230756	1.1912939999999999
ENSG00000143951	WDPCP	0.470345	0.512348	0.574268	0.407743	0.6333880000000001	0.538295	0.70282	0.836836	0.9615829999999999
ENSG00000158164	TMSB15A	18.338409	16.156483	17.444284	17.053825	16.720026	19.115547	7.506391	6.332027	9.30806
ENSG00000196218	RYR1	0.41366800000000004	0.42301999999999995	0.41032	0.36765400000000004	0.316096	0.485275	0.34692999999999996	0.151396	0.30378
ENSG00000147010	SH3KBP1	12.480413	13.285701	13.648084	13.896488	14.383377	13.836426	22.055183	20.818888	23.026242999999997
ENSG00000166833	NAV2	2.692078	2.4663190000000004	2.530914	3.2265300000000003	3.23581	4.046301	7.798714	6.165629000000001	5.831844
ENSG00000198892	SHISA4	3.456637	3.712447	3.280255	2.927877	3.147558	3.275486	5.868069	4.884768	4.146123
ENSG00000130962	PRRG1	4.409032	4.025794	4.450702000000001	6.448127	5.2514590000000005	5.716648	7.527478	7.546902	8.324152
ENSG00000067082	KLF6	14.606261	13.194872	13.150452999999999	15.463958000000002	16.159482	16.051209	25.085269	27.12145	23.975088000000003
ENSG00000005001	PRSS22	3.364713	4.766803	3.877979	6.855525999999999	7.933653	8.348279	7.961552000000001	7.447023	8.394877000000001
ENSG00000174136	RGMB	2.715709	3.1099110000000003	2.767675	3.3003549999999997	3.1707170000000002	3.344531	8.897556	9.067084	8.218275
ENSG00000174132	FAM174A	2.990243	2.585849	3.165804	2.696555	3.516633	3.304055	4.365605	4.337945	4.722657
ENSG00000285991	AL355312.5	3.044622	3.299905	3.9779	0.0	1.658079	1.64556	0.0	0.030327	0.025323
ENSG00000068366	ACSL4	16.082648	12.608808999999999	16.672005	15.125609	14.110382000000001	14.935811000000001	25.676085999999998	24.086776999999998	28.378675
ENSG00000105464	GRIN2D	0.599906	0.659343	0.572115	0.478562	0.464597	0.650011	1.519829	1.526277	1.307953
ENSG00000128011	LRFN1	3.177115	3.787224	2.333638	3.122925	3.21249	3.622352	2.110953	1.979324	2.077581
ENSG00000144815	NXPE3	2.280429	2.126479	2.4180159999999997	3.6019229999999998	2.756786	2.45648	5.108272	4.523563	4.974665
ENSG00000173546	CSPG4	0.455301	0.491067	0.408393	0.400287	0.521463	0.560582	0.752286	0.811677	0.669448
ENSG00000119906	SLF2	8.188176	5.838595	7.8683309999999995	7.628982000000001	7.694011	6.9781	12.56927	11.6889	13.171847
ENSG00000119900	OGFRL1	6.988618	5.043907	6.1212029999999995	6.995308	7.061267	6.512617	11.658232	11.61042	11.888866
ENSG00000275410	HNF1B	0.0	0.0	0.0	0.006055	0.0	0.0	0.900755	0.93008	0.655996
ENSG00000113083	LOX	6.009231	5.550864	6.078803	6.515267	6.082396	5.94694	10.591391	9.223047999999999	10.14264
ENSG00000156959	LHFPL4	21.994165	22.379488	21.869993	19.867958	21.815029	23.609022	14.009353	15.931174	13.459804
ENSG00000189127	ANKRD34B	0.540686	0.6525970000000001	0.813623	0.7759119999999999	0.483521	0.56555	0.36558	0.49369799999999997	0.460232
ENSG00000143473	KCNH1	0.131069	0.120696	0.101072	0.281274	0.416049	0.376603	0.23179500000000003	0.25429799999999997	0.32371900000000003
ENSG00000189120	SP6	1.055426	1.4675729999999998	1.455318	1.222582	1.231429	1.666291	0.708451	0.919672	0.641837
ENSG00000143786	CNIH3	0.407496	0.563977	0.50942	0.587968	0.321183	0.477749	1.415707	1.18471	1.265198
ENSG00000215845	TSTD1	39.22179800000001	50.120445000000004	44.01207	40.828332	41.834352	42.943470000000005	27.248781	28.011139999999997	25.696779999999997
ENSG00000123240	OPTN	14.762039	14.832664000000001	15.118058	13.590956000000002	13.525612999999998	14.900029000000002	22.350532	21.510617	22.375836
ENSG00000183072	NKX2-5	3.698382	4.4556130000000005	2.688281	3.657208	4.544824	4.816851	5.477646000000001	6.3368709999999995	5.809965999999999
Homo_sapiens_newGene_3617	Homo_sapiens_newGene_3617	0.836221	0.63886	0.902566	0.890997	0.924639	0.8140040000000001	0.29333	0.308599	0.301201
ENSG00000163449	TMEM169	0.8443339999999999	0.29717	0.582739	0.319825	0.46875	0.224327	0.12241	0.116513	0.218313
ENSG00000182389	CACNB4	0.8918809999999999	0.589895	0.599074	0.690806	0.6959010000000001	0.9805760000000001	0.31264000000000003	0.539135	0.40989200000000003
ENSG00000149260	CAPN5	1.5715409999999999	1.081852	1.7985790000000001	1.596387	1.726478	1.80604	3.9658080000000004	4.5559959999999995	4.185479
ENSG00000166670	MMP10	5.613634	5.380929	6.367520000000001	5.008774	4.279626	5.545659	0.822928	0.784261	0.647895
ENSG00000112541	PDE10A	0.005332	0.012596	0.0	0.014788	0.040325	0.017397	1.123782	0.969684	1.088727
ENSG00000005243	COPZ2	1.945274	1.769754	1.888233	1.384378	1.577529	1.426864	4.168706	4.357156	3.759512
ENSG00000104368	PLAT	9.444885000000001	10.716057000000001	12.026461	12.659111	10.967637	12.607520999999998	22.055538	19.539194999999996	21.345674000000002
ENSG00000185561	TLCD2	0.287031	0.299828	0.240963	0.150949	0.211339	0.177268	0.308775	0.374462	0.247393
ENSG00000165323	FAT3	1.26624	1.018345	1.115061	1.6763590000000002	1.737263	1.761342	1.7203380000000001	2.0889130000000002	1.856269
ENSG00000185567	AHNAK2	4.0285660000000005	4.874209	10.581187	6.125072	2.642912	3.269403	3.371073	3.543671	3.70251
ENSG00000121350	PYROXD1	3.013718	1.788704	1.794654	2.06684	1.8411710000000001	1.892474	2.861548	2.079647	3.3306099999999996
ENSG00000197757	HOXC6	1.110452	1.745718	1.316982	1.08213	1.542225	1.7614929999999998	2.858573	2.288932	3.081789
ENSG00000161956	SENP3	12.733827999999999	10.668294	13.978966	10.044223	25.303454	25.377499	25.177361	22.735733	23.243397
Homo_sapiens_newGene_2171	Homo_sapiens_newGene_2171	1.767807	1.450591	1.604584	1.396115	1.311028	1.180115	0.824204	0.809438	0.785771
Homo_sapiens_newGene_6054	Homo_sapiens_newGene_6054	1.987069	1.770657	2.224784	1.905813	1.378893	1.764148	0.9107629999999999	0.78455	0.9023229999999999
ENSG00000134215	VAV3	1.246485	1.401438	1.3387399999999998	1.1055750000000002	1.015814	1.005572	0.8592169999999999	0.8838450000000001	0.674516
ENSG00000139278	GLIPR1	8.657069	7.116326999999999	7.683839	8.911264999999998	8.615625	8.6975	16.596225	15.570111	16.258124000000002
ENSG00000131067	GGT7	1.664394	1.5502010000000002	1.7687499999999998	2.240665	1.954785	1.963135	2.9616700000000002	2.8671800000000003	2.605583
ENSG00000138650	PCDH10	0.099295	0.132706	0.11002	0.245452	0.207119	0.371637	0.169683	0.226038	0.180087
ENSG00000186529	CYP4F3	0.9762	0.474688	0.731182	0.253658	0.275397	0.267916	0.143801	0.190495	0.0624
ENSG00000115657	ABCB6	3.7903469999999997	4.507061	5.234398	4.127617	4.357896	6.3122430000000005	3.2453920000000003	2.693685	3.54372
ENSG00000148082	SHC3	0.025723	0.021089	0.029874	0.03184	0.045528	0.079548	0.23102	0.290026	0.203635
ENSG00000168899	VAMP5	1.035523	0.972238	0.84573	0.385345	0.543774	0.593372	2.517485	3.362627	4.105939
ENSG00000153904	DDAH1	9.940041	8.253714	8.260907	10.50549	10.258904	10.672165	14.951185	15.232358	17.029374
ENSG00000072958	AP1M1	4.083889999999999	2.9036920000000004	4.286487	2.8425320000000003	5.36595	3.1891990000000003	8.209386	6.802922	4.238472
ENSG00000213793	ZNF888	0.198899	0.067135	0.119587	0.146486	0.074916	0.105117	0.549749	0.622817	0.488112
ENSG00000106617	PRKAG2	6.448527	6.960178	6.846901	9.033641	9.577228999999999	7.724474000000001	9.601712000000001	11.671186	11.740853
ENSG00000151414	NEK7	11.358867	8.062663	9.192218	10.026783	9.828517	8.927155	15.705308	14.796919	15.101742999999999
ENSG00000027075	PRKCH	11.098268	11.147442999999999	12.337862000000001	9.522002	8.961901000000001	9.867123	6.77756	6.563592	7.101697000000001
Homo_sapiens_newGene_7479	Homo_sapiens_newGene_7479	2.376039	2.378833	2.58706	1.863702	2.310034	2.672398	4.572015	2.9643689999999996	3.428214
ENSG00000149548	CCDC15	0.9834729999999999	0.569745	0.784508	0.644425	0.618752	0.864927	1.239263	1.145566	1.5081900000000001
Homo_sapiens_newGene_8457	Homo_sapiens_newGene_8457	0.0	0.0	0.0	0.0	0.0	0.0	1.03247	0.833577	0.64888
ENSG00000146477	SLC22A3	0.827337	0.972622	0.889675	2.442106	2.53748	2.330457	2.954279	2.49756	2.374644
ENSG00000165424	ZCCHC24	0.462449	0.454944	0.454648	0.407635	0.438382	0.535852	1.710462	1.4216	1.389738
Homo_sapiens_newGene_5725	Homo_sapiens_newGene_5725	0.7537519999999999	0.44755700000000004	0.721635	0.580671	0.9530559999999999	0.911546	2.225159	1.925989	1.372209
ENSG00000182179	UBA7	0.65177	0.967657	0.957867	0.630837	0.720959	0.887352	1.594368	1.308954	1.671163
ENSG00000126088	UROD	23.221698	24.328004	24.203306	25.805098	26.784516999999997	30.405782000000002	47.603063	48.978415000000005	44.039241000000004
ENSG00000196632	WNK3	0.508876	0.42635599999999996	0.495523	0.42650200000000005	0.367383	0.405648	0.272993	0.249564	0.33346699999999996
ENSG00000128284	APOL3	0.61939	1.002391	1.069853	0.725966	0.5635749999999999	0.761349	0.78969	1.141095	1.124868
ENSG00000128283	CDC42EP1	17.605528999999997	16.764914	14.965002	15.535063000000001	17.863139	18.240917	32.55064	34.604654999999994	30.473811
Homo_sapiens_newGene_50	Homo_sapiens_newGene_50	0.935493	0.918721	0.780912	1.1669040000000002	1.022016	0.927662	0.589816	0.6611819999999999	0.409621
ENSG00000176907	TCIM	45.284378	43.617477	55.895966	30.625088	25.164307	27.246628	10.480377	9.120558	11.17374
ENSG00000176273	SLC35G1	3.710271	3.596739	2.989043	3.707522	4.185356	3.5934000000000004	6.152963	5.841092000000001	6.561000999999999
ENSG00000133116	KL	0.786726	0.49778	0.55625	0.285694	0.300431	0.346827	0.248675	0.155397	0.299096
ENSG00000136098	NEK3	1.5853140000000001	1.497568	1.643916	1.4917520000000002	1.590464	1.189607	2.2178600000000004	2.791554	2.886671
ENSG00000136630	HLX	0.369883	0.340842	0.274017	0.4246	0.647756	0.406184	1.345114	1.065077	1.149652
ENSG00000270800	RPS10-NUDT3	0.920869	3.25082	6.140236	0.9875	1.037966	2.02715	1.747967	0.34629600000000005	0.7119139999999999
ENSG00000113369	ARRDC3	16.428282	13.072855	15.707345	10.465805	9.803154	10.306694	8.138485	7.587152	8.975375
ENSG00000145743	FBXL17	1.1231389999999999	0.76722	1.481627	1.134322	1.013511	1.0770440000000001	1.9025349999999999	1.934687	2.244018
ENSG00000131188	PRR7	3.300814	3.377207	4.167415	3.517676	5.918956	5.2893930000000005	6.273657	5.7056000000000004	4.762697
ENSG00000168685	IL7R	3.658092	3.415601	3.283074	6.724064	7.9745	7.231288	17.331986	17.363754	18.327292
ENSG00000189190	ZNF600	0.169238	0.128982	0.150313	0.091488	0.108173	0.055013	0.593414	0.526767	0.660894
Homo_sapiens_newGene_8290	Homo_sapiens_newGene_8290	0.498386	0.23740499999999998	0.6899649999999999	0.141924	0.402091	0.490795	1.0037369999999999	1.156254	0.9338270000000001
ENSG00000135750	KCNK1	24.857805	27.360907	26.024742	22.185986	21.187785	22.213869	14.67309	13.737794	14.376394000000001
ENSG00000131236	CAP1	68.80309899999999	79.07594499999999	75.62032099999999	79.801907	73.70719399999999	80.61837700000001	115.37929899999999	107.009313	119.21061999999998
ENSG00000114739	ACVR2B	1.776949	1.873189	1.939846	1.840614	1.712407	1.80034	1.321382	1.032546	1.323872
ENSG00000213420	GPC2	4.025403	4.777537000000001	3.8798380000000003	4.600859	4.196773	5.181748	2.609768	2.566277	2.491311
Homo_sapiens_newGene_7213	Homo_sapiens_newGene_7213	0.78043	0.791956	1.1694030000000002	1.456826	1.186292	1.134325	0.5939019999999999	0.6411720000000001	0.926137
ENSG00000196437	ZNF569	0.879745	0.762541	0.559971	0.982536	0.692738	0.591664	1.3659660000000002	1.280273	1.324406
ENSG00000196436	NPIPB15	1.39347	2.419406	1.621862	1.274131	1.100231	1.47193	1.124118	1.183334	0.927245
ENSG00000125266	EFNB2	59.620594	57.755439	60.102022000000005	54.194403	52.840503999999996	54.215396	37.426592	36.834443	41.255039000000004
ENSG00000168916	ZNF608	9.043693000000001	8.231793999999999	9.901356	7.2715190000000005	7.279215	7.485019	4.715917	3.887616	4.365705
ENSG00000110848	CD69	0.418695	0.493289	0.6894440000000001	0.619267	0.702744	0.613065	1.359135	1.0784960000000001	1.730389
ENSG00000197385	ZNF860	0.614793	0.588126	0.693503	0.421502	0.359936	0.507852	0.794259	0.58704	0.745221
ENSG00000151332	MBIP	3.9836739999999997	3.778274	3.7351519999999994	4.558774999999999	4.347556	4.192277	9.436252	9.773964	9.385641
Homo_sapiens_newGene_2656	Homo_sapiens_newGene_2656	0.304564	0.261301	0.411459	0.141517	0.5762309999999999	0.5728610000000001	0.722219	0.530151	0.944654
ENSG00000137699	TRIM29	36.42882	41.131436	39.344295	33.382265	32.819359999999996	34.140933	18.069775	18.822141	18.015551000000002
Homo_sapiens_newGene_5973	Homo_sapiens_newGene_5973	0.901906	0.990394	0.989447	0.585494	0.507652	0.51779	0.344528	0.390172	0.410937
ENSG00000170542	SERPINB9	0.745449	0.862062	0.88015	0.505664	0.317958	0.450757	0.416709	0.627747	0.76364
ENSG00000075240	GRAMD4	6.856712	7.811274	7.090364	7.3464849999999995	6.95935	6.968895	4.946419	5.133637000000001	4.449794999999999
ENSG00000188001	TPRG1	0.468576	0.575264	0.802183	0.336892	0.419836	0.5101819999999999	0.231564	0.172176	0.396359
ENSG00000148053	NTRK2	0.7134100000000001	0.7081959999999999	0.988439	0.839906	0.949638	0.923304	0.373811	0.337651	0.355008
ENSG00000101850	GPR143	1.73686	1.774616	1.7978490000000003	1.933358	1.6416780000000002	1.68109	0.8379949999999999	1.0217209999999999	1.228027
ENSG00000138134	STAMBPL1	1.146394	1.128554	1.295533	1.133219	1.186342	1.094334	3.071415	2.9507660000000002	2.602329
ENSG00000138131	LOXL4	4.751393	5.941441	6.420887	2.126101	2.259647	1.946588	1.236048	1.120342	0.99425
ENSG00000173237	C11orf86	1.415658	1.357488	0.744877	0.639115	0.680471	0.539172	0.20224	0.178239	0.305145
ENSG00000116183	PAPPA2	0.059909	0.038215	0.07189	0.105882	0.129218	0.164007	0.197004	0.218746	0.206328
ENSG00000170561	IRX2	0.0	0.0	0.0	0.0	0.0	0.0	0.565483	0.55743	0.455355
ENSG00000160284	SPATC1L	0.0	0.0	0.0	0.0	0.034234	0.017857	2.77244	3.4005829999999997	2.666129
ENSG00000151136	BTBD11	1.570902	1.774875	1.674455	1.648197	1.360575	1.666276	2.235344	2.557163	2.4144829999999997
ENSG00000224940	PRRT4	0.397979	0.421172	0.527977	0.412576	0.670351	0.922496	0.373446	0.2441	0.199142
ENSG00000170955	CAVIN3	20.348568999999998	20.395107000000003	16.970928999999998	13.697726	17.96666	20.263506	36.073801	40.287271000000004	32.240970000000004
ENSG00000142700	DMRTA2	4.949577	6.584077	5.186138000000001	4.945003	6.155320000000001	6.3197980000000005	3.4562910000000002	3.916649	3.953732
ENSG00000103544	VPS35L	1.246192	0.898315	1.03461	1.030091	1.085806	1.059778	3.507328	3.6488949999999996	3.593589
ENSG00000131378	RFTN1	3.347836	3.8952379999999995	3.4040660000000003	4.657152	4.277204	4.628848	9.013631	8.624522	8.883804
ENSG00000131370	SH3BP5	3.370178	3.570212	3.2970300000000003	3.675007	4.058587	4.009226	6.049638	5.194134999999999	5.102481
Homo_sapiens_newGene_8643	Homo_sapiens_newGene_8643	0.347835	0.430197	0.47748999999999997	0.348895	0.490599	0.397821	0.254632	0.259781	0.164187
ENSG00000166548	TK2	1.729028	1.766267	1.4893720000000001	1.0712419999999998	1.4935580000000002	1.627679	2.392217	2.104307	1.99879
ENSG00000162645	GBP2	16.379167	11.761074	13.344399	9.404383	9.879099	8.33232	10.639709	8.425721	11.030465
ENSG00000188766	SPRED3	0.568567	0.542416	0.523471	0.676292	0.468116	0.5849	1.086497	0.937044	1.084255
ENSG00000151914	DST	5.980569	4.860746	5.562138	6.843871	6.301116000000001	6.321509999999998	10.340346999999998	9.057261	9.386703
ENSG00000115091	ACTR3	25.00281	22.782731	23.263727	23.140520000000002	23.811613	22.50609	35.495861	35.67861	37.537096000000005
ENSG00000139618	BRCA2	2.592869	1.7318259999999999	2.020288	2.073406	2.1707750000000003	2.001378	3.133768	2.869659	3.459016
ENSG00000101335	MYL9	0.503769	0.655165	0.643253	0.547446	0.755124	1.056015	7.847148	9.74081	9.40086
ENSG00000101333	PLCB4	0.008944	0.0	0.027172	0.0	0.040106	0.0	2.8706430000000003	2.759486	2.468334
ENSG00000164949	GEM	1.772518	1.382228	1.273182	1.880291	1.860014	1.754271	2.443334	3.007691	2.652965
ENSG00000196083	IL1RAP	5.768610000000001	4.793622	5.40003	6.393846	6.318261	5.856905	8.491748000000001	8.827178000000002	9.01539
ENSG00000196081	ZNF724	1.7782669999999998	1.525812	1.72229	1.2792119999999998	1.113184	0.890637	1.901378	1.7238499999999999	1.986479
ENSG00000164050	PLXNB1	16.537737	17.966594	16.741387999999997	15.827325	15.457857999999998	16.993186	11.774339	11.278731	10.093335999999999
Homo_sapiens_newGene_1401	Homo_sapiens_newGene_1401	0.572185	0.410179	0.572661	0.5173719999999999	0.304735	0.462616	0.239767	0.388517	0.211164
Homo_sapiens_newGene_1408	Homo_sapiens_newGene_1408	1.859664	1.3736240000000002	1.336396	1.351881	1.461894	1.6916019999999998	0.832962	1.082628	0.904652
ENSG00000166974	MAPRE2	0.443948	0.371145	0.268747	0.796673	0.730144	0.539854	2.4555469999999997	2.20587	2.372529
ENSG00000166979	EVA1C	3.3084879999999997	2.9475700000000002	2.845113	2.382869	2.139793	2.9120280000000003	2.353166	2.144553	1.42944
ENSG00000092295	TGM1	1.174817	1.2376939999999998	1.159541	1.598795	1.6745	1.361321	0.913886	0.8590990000000001	1.1600100000000002
ENSG00000142512	SIGLEC10	2.154019	2.130071	1.93174	1.842214	1.804036	1.68468	1.474449	1.247697	1.317598
ENSG00000154764	WNT7A	21.750587	22.315279	20.98328	17.671379	17.915562	20.53488	11.067217	10.613288	10.696978
ENSG00000130150	MOSPD2	4.821203000000001	3.488575	4.462556	3.9111329999999995	3.15344	3.448439	4.9463099999999995	5.495179	5.248292
ENSG00000072071	ADGRL1	8.189071	8.278505	7.861572000000001	6.637679	7.114761	6.6770439999999995	3.4388629999999996	3.453369	3.051604
ENSG00000171517	LPAR3	0.293083	0.539043	0.51786	0.6686	0.642029	0.511845	0.897763	0.655685	1.39262
ENSG00000146409	SLC18B1	14.836419999999999	13.745375999999998	14.350712	11.609545	11.397885	12.844807	9.607164	9.052029	9.799062
ENSG00000137831	UACA	8.193033	5.8993009999999995	7.0570520000000005	6.526982	7.260981	6.879314999999999	12.413914	12.30646	12.373078
ENSG00000137834	SMAD6	3.9437029999999997	4.211682	3.634427	3.849341	4.413181000000001	4.86143	1.920046	1.776679	1.527741
ENSG00000076706	MCAM	11.037052	12.318061	12.171799	12.405669	13.890516	13.484776	28.341974	27.111698	24.440489
ENSG00000271447	MMP28	12.419669999999998	14.786869	13.497959999999999	8.161907	8.77129	8.745454	5.610440999999999	4.706167000000001	4.8592059999999995
ENSG00000150457	LATS2	3.555559	3.280005	3.303227	3.230885	3.892592	3.914356	5.980506	6.27718	5.927796
ENSG00000152348	ATG10	1.522607	1.973067	1.284943	1.3189510000000002	1.3403580000000002	1.087612	1.661162	2.044874	2.090434
ENSG00000203760	CENPW	67.878023	71.925191	68.751588	56.834566	70.040357	73.749115	45.579535	58.54894	43.791236
ENSG00000181350	LRRC75A	0.45623100000000005	0.492576	0.474195	0.622452	0.683532	0.549295	0.455606	0.299603	0.28215
ENSG00000110436	SLC1A2	0.0	0.0	0.0	0.00687	0.006209	0.014449	0.167688	0.143987	0.214276
ENSG00000100994	PYGB	28.496552	29.071554	28.048568	30.935072	32.17208599999999	34.121264	44.472056	46.990646999999996	42.039026
Homo_sapiens_newGene_6699	Homo_sapiens_newGene_6699	12.87794	11.192226	12.945505	13.767396999999999	10.448115000000001	12.560422	7.200945000000001	7.695635	7.291428
Homo_sapiens_newGene_1643	Homo_sapiens_newGene_1643	7.110023	10.168497	8.05141	12.157206	10.723151000000001	11.137834000000002	23.497958999999998	18.160093	19.622190000000003
ENSG00000102265	TIMP1	19.718109000000005	21.173391999999996	22.195388	21.540272	21.229004	22.820385	65.430021	69.51331300000001	57.309234999999994
Homo_sapiens_newGene_6348	Homo_sapiens_newGene_6348	0.6858010000000001	0.535192	0.6925060000000001	0.762512	0.936405	0.901173	1.2069	1.554093	1.795688
Homo_sapiens_newGene_6347	Homo_sapiens_newGene_6347	4.857513	4.421568	4.343571999999998	5.4428	4.939704	4.55988	6.602173000000001	5.9330880000000015	7.243282999999999
Homo_sapiens_newGene_6340	Homo_sapiens_newGene_6340	0.333102	0.335759	0.334186	0.650075	0.516715	0.85084	0.581025	0.470415	0.742581
ENSG00000184408	KCND2	1.387987	1.460749	1.389342	1.427075	1.29335	1.083692	0.892465	0.78238	0.854938
ENSG00000115112	TFCP2L1	1.261382	1.237185	1.232764	1.471938	1.73933	1.496084	1.02327	1.037585	1.086331
ENSG00000206073	SERPINB4	1.590529	1.3416	1.69552	1.19233	0.836673	1.04734	0.643406	0.806826	1.048157
ENSG00000206075	SERPINB5	65.14571199999999	58.603123000000004	62.274303	51.790734	51.08855200000001	50.313632	36.177646	37.507888	38.819051
ENSG00000104081	BMF	11.132419	12.139907000000001	14.05726	7.773684	7.01916	7.4105609999999995	4.160112	4.06246	4.225516000000001
ENSG00000120129	DUSP1	3.570043	4.165431	3.708467	4.003181	4.748646	4.27113	14.138779	14.008439	12.751167
ENSG00000197147	LRRC8B	2.1968259999999997	1.8956240000000002	2.333872	1.995472	2.039093	1.9398360000000001	1.4374729999999998	1.009807	1.6002399999999999
ENSG00000178773	CPNE7	0.111354	0.0	0.026388	0.0	0.070088	0.068199	1.921992	1.5435029999999998	1.018841
ENSG00000177494	ZBED2	16.306652	16.545639	18.57457	8.071375	8.063482	7.772253	4.456725	3.919551	4.22622
ENSG00000141510	TP53	42.181757	47.32243299999999	45.325409	52.22273	50.554525	51.509613	34.176622	32.37289200000001	32.397307999999995
ENSG00000151239	TWF1	29.789122	21.174855	25.669914000000002	27.790459000000002	25.525605	23.243826	39.670987	38.031484	40.011106999999996
ENSG00000137501	SYTL2	0.363096	0.548312	0.546977	0.6439650000000001	0.9150929999999999	0.883411	2.5586689999999996	2.4603840000000003	2.671573
ENSG00000072609	CHFR	5.503939	6.023054	5.00911	5.872342	5.7075380000000004	6.500062999999999	9.199376	8.314257	8.772113
ENSG00000065534	MYLK	0.651525	0.74028	0.6106750000000001	0.9348680000000001	1.011926	0.861496	1.1703729999999999	1.131917	1.0163570000000002
ENSG00000118257	NRP2	24.219670999999998	25.841967	26.356434	18.045350000000003	17.549671999999997	17.76967	8.743	10.106946	8.783452
Homo_sapiens_newGene_7299	Homo_sapiens_newGene_7299	0.341694	0.583915	0.513023	0.6883589999999999	0.747966	0.672302	0.412964	0.276424	0.332423
ENSG00000115468	EFHD1	1.3525429999999998	1.551307	1.324396	0.966792	1.403927	1.1427019999999999	0.864275	0.809835	0.737265
ENSG00000168994	PXDC1	8.032032000000001	8.377539	6.821535	8.382557	9.732498	10.187567	14.876391	15.181925	14.233577
ENSG00000020577	SAMD4A	0.48942599999999997	0.42412700000000003	0.5837330000000001	1.0160909999999999	1.175497	1.2958279999999998	4.951753	6.547932	4.29157
ENSG00000145147	SLIT2	1.055006	1.147392	1.069188	1.5722619999999998	1.5538520000000002	1.20637	3.8414899999999994	3.645619	3.638203
ENSG00000111077	TNS2	0.362715	0.515556	0.415473	0.31027499999999997	0.338133	0.589315	0.95596	0.841842	0.749215
ENSG00000101745	ANKRD12	2.7788349999999995	1.791349	2.1792279999999997	1.882509	1.7181719999999998	1.721814	3.6033570000000004	2.9724320000000004	3.321681
ENSG00000213694	S1PR3	0.018596	0.017466	0.056506	0.109985	0.03343	0.062878	0.5589999999999999	0.43285900000000005	0.6617059999999999
ENSG00000079841	RIMS1	0.03971	0.016161	0.032007	0.069912	0.040411	0.060127999999999994	0.216095	0.214343	0.296357
ENSG00000124134	KCNS1	0.9989380000000001	1.188526	0.809945	1.412274	1.35298	1.476756	1.792178	2.146713	1.784695
ENSG00000105357	MYH14	0.898005	1.146107	0.9815560000000001	2.081652	1.8462620000000003	1.610651	0.333125	0.518879	0.352684
ENSG00000204604	ZNF468	1.374175	0.787499	1.010256	0.40393199999999996	0.6218809999999999	0.464067	2.528743	2.162972	2.873165
Homo_sapiens_newGene_6064	Homo_sapiens_newGene_6064	0.44003	0.264761	0.537904	0.41629499999999997	0.543222	0.385539	0.694885	0.560552	0.662303
Homo_sapiens_newGene_3726	Homo_sapiens_newGene_3726	0.23344800000000002	0.091719	0.13791	0.6474489999999999	0.547833	0.7124550000000001	0.838116	0.864091	1.010272
Homo_sapiens_newGene_8552	Homo_sapiens_newGene_8552	0.522547	0.496779	0.433463	0.629109	0.393923	0.371048	0.302947	0.157408	0.311326
ENSG00000163689	C3orf67	1.145205	0.700052	0.9006540000000001	0.8553139999999999	1.0494720000000002	1.042104	2.258696	2.1707949999999996	2.3670599999999995
ENSG00000154556	SORBS2	9.569225000000003	8.389344	8.409018000000001	11.890953000000003	12.039089	11.179975	6.465533	6.482064	5.934667
ENSG00000163531	NFASC	0.101516	0.450606	0.117739	0.061976	0.050517	0.054988	0.062515	0.028916	0.014942
ENSG00000127561	SYNGR3	0.5972489999999999	0.520146	0.511703	0.31817399999999996	0.46146899999999996	0.735997	1.104847	1.0309629999999999	0.952959
ENSG00000135677	GNS	12.902195000000003	12.138967	15.268313	14.948523999999999	13.618399000000002	14.290181	21.793548	22.986379999999997	23.195579
ENSG00000090339	ICAM1	15.246725	16.141195	14.008001	16.848543	17.316471	18.042318	30.98432	32.207188	31.876513
ENSG00000166479	TMX3	13.605832	9.491364	12.122946	11.700852000000001	11.842383	10.472637	17.498222000000002	16.338254000000003	18.371411
ENSG00000196172	ZNF681	0.532761	0.316152	0.406202	0.462388	0.46244599999999997	0.495054	1.00697	1.006684	1.0168519999999999
ENSG00000284194	SCO2	0.661173	0.0	0.379601	0.915999	1.086812	1.5649	1.3768939999999998	3.591955	1.095134
ENSG00000179715	PCED1B	43.996010999999996	48.203109	45.278099999999995	45.330980000000004	42.700922	54.250565	28.880069	29.199520000000003	27.347582
ENSG00000198353	HOXC4	0.692322	0.886758	0.759333	0.730355	0.709236	0.736674	2.435419	2.5500529999999997	1.858323
ENSG00000167244	IGF2	59.896551	61.022988	62.805946999999996	52.593196999999996	56.175817	58.25204200000001	26.380989	28.106885000000005	27.523536
ENSG00000243811	APOBEC3D	0.127766	0.187372	0.129755	0.166141	0.147622	0.139404	0.499426	0.559455	0.380087
ENSG00000003096	KLHL13	9.928002	9.44103	9.218457	11.754550000000002	11.201704	10.371350999999999	6.786954	6.526059	7.891492
ENSG00000064042	LIMCH1	0.200256	0.189794	0.162682	0.962964	0.7678849999999999	1.067612	3.0666660000000006	3.0313739999999996	2.950077
ENSG00000273274	ZBTB8B	0.694127	0.812295	0.819416	0.768393	0.691091	0.717056	0.515469	0.409726	0.526767
Homo_sapiens_newGene_331	Homo_sapiens_newGene_331	0.026207	0.034246	0.009636	0.0	0.006198	0.0	5.265512000000001	4.781606999999999	4.785564
ENSG00000134326	CMPK2	0.5795210000000001	0.523644	0.406131	0.337445	0.342644	0.43359400000000003	0.850627	1.040529	1.030106
ENSG00000134324	LPIN1	1.8676840000000001	1.803665	1.8737549999999998	2.583673	2.511264	2.4359089999999997	4.518299	5.013752	5.0287049999999995
ENSG00000106991	ENG	12.955303	12.602082	11.61168	13.657585000000001	15.056199	16.180125	24.713794	25.608626	22.654631
ENSG00000132640	BTBD3	27.544207999999998	24.207955	26.018040999999997	22.449730000000002	21.445957	22.020572	15.887707999999996	14.673635999999998	15.517632
ENSG00000114670	NEK11	0.781415	0.8951009999999999	1.070606	1.152774	0.9121889999999999	1.066041	1.2518500000000001	1.2319589999999998	1.184116
ENSG00000159753	CARMIL2	0.21306199999999997	0.304432	0.137744	0.192686	0.221474	0.226573	0.420716	0.387559	0.41384200000000004
ENSG00000130066	SAT1	438.64412	455.398962	478.81722	426.736673	415.177734	432.615537	308.251865	300.527618	303.584439
ENSG00000104903	LYL1	0.687338	0.501759	0.556103	0.239792	0.45735499999999996	0.465106	1.076498	0.721644	0.8322210000000001
Homo_sapiens_newGene_7508	Homo_sapiens_newGene_7508	0.48948	0.43645	0.353461	0.499013	0.435398	0.632295	0.346531	0.308104	0.297632
Homo_sapiens_newGene_9033	Homo_sapiens_newGene_9033	0.802165	0.7733559999999999	0.834395	0.89584	0.804786	0.966049	1.488489	1.235949	1.8553469999999999
ENSG00000168209	DDIT4	252.472	271.714417	260.081116	165.893753	160.530502	174.33223	127.201042	127.360382	127.964775
ENSG00000154451	GBP5	0.8970720000000001	0.827521	1.11621	0.371249	0.312697	0.493585	0.49098400000000003	0.9437730000000001	0.614569
Homo_sapiens_newGene_3571	Homo_sapiens_newGene_3571	5.985	5.113631	5.8950890000000005	3.826889	3.603208000000001	3.484333	1.661684	1.309156	1.076171
ENSG00000198963	RORB	0.10475	0.119177	0.124864	0.114702	0.151121	0.114927	0.207201	0.199542	0.224369
ENSG00000198961	PJA2	9.511542	7.477631000000001	8.849682000000001	7.56242	8.123579000000001	7.956518	12.92896	11.560049	12.495911
ENSG00000170465	KRT6C	4.565413	7.242332	5.546731	3.668599	3.926745	3.172728	1.13962	1.4453	1.302067
Homo_sapiens_newGene_7683	Homo_sapiens_newGene_7683	0.601604	0.758642	0.62406	0.820572	1.041543	0.916223	0.560943	0.679539	0.567879
ENSG00000273841	TAF9	18.986236	17.31073	20.116531000000002	22.533991999999998	20.315554	22.235225	34.07221	34.401013	31.406753
ENSG00000138078	PREPL	6.062177	4.315443	6.3188439999999995	7.050161	6.414556000000001	5.979710000000001	8.912472999999999	6.804677000000001	9.409412000000001
ENSG00000138071	ACTR2	62.515058	47.083454	54.603998	55.080389	54.447411	49.652969999999996	88.69536000000002	90.304455	95.896141
ENSG00000144426	NBEAL1	1.023304	0.720171	0.969557	0.946883	0.937468	0.77537	1.181425	1.204894	1.638627
ENSG00000173376	NDNF	0.5335	0.454938	0.7459610000000001	0.644992	0.762498	0.848701	0.274144	0.375959	0.637949
ENSG00000116711	PLA2G4A	8.615774	6.408609	7.578795	6.023726	4.867397	5.399827	4.036283	3.488012	4.545875
ENSG00000116717	GADD45A	22.76344	23.071688	20.559339	25.239587	29.665941	29.974881	53.768881	56.694638	50.749727
ENSG00000205754	SLCO1B7	0.744339	0.71012	1.058709	0.68213	0.727131	0.0	0.072633	0.203777	0.430468
ENSG00000110921	MVK	5.731662999999999	7.261431999999999	5.976492999999999	5.852477999999999	6.886734	6.631099	12.404156999999998	12.446637999999998	10.756350000000001
ENSG00000197885	NKIRAS1	2.070783	1.8065390000000001	2.692779	2.58129	1.8703020000000001	2.843252	3.695602	2.820383	3.3472889999999995
ENSG00000113742	CPEB4	2.484912	2.15011	2.173437	1.840204	2.486129	2.015767	3.193369	3.48027	3.4919320000000003
ENSG00000143195	ILDR2	0.113701	0.08778699999999999	0.135387	0.19799	0.187758	0.218933	0.161151	0.149183	0.219116
ENSG00000184330	S100A7A	0.6537930000000001	0.314714	0.371329	0.394354	0.232745	0.399766	0.446697	0.646545	0.541321
ENSG00000166228	PCBD1	4.612407	3.958942	5.030429	5.774894	5.06532	6.345592	15.007956	14.186402	13.717494
ENSG00000115194	SLC30A3	0.724552	1.2213699999999998	0.8573620000000001	1.327905	1.096856	1.177877	0.642296	0.575716	0.504229
ENSG00000015133	CCDC88C	9.549685	11.283343	10.573901000000001	9.494442	9.283051	9.896258	6.328662	6.313101	6.600064
ENSG00000119630	PGF	0.692797	1.342652	0.881592	0.515017	0.9143439999999999	1.516175	1.8829550000000002	2.5764139999999998	1.198604
ENSG00000119632	IFI27L2	3.080145	2.689727	3.733242	3.678451	5.036654	4.501427	11.65934	11.971354	13.491364
ENSG00000187688	TRPV2	0.018052	0.032973	0.093006	0.0	0.013796	0.0	8.556207	8.216273999999999	8.148233000000001
Homo_sapiens_newGene_8185	Homo_sapiens_newGene_8185	1.349955	0.972311	0.850358	0.573984	0.62012	0.47048	0.6192030000000001	0.233599	0.564338
ENSG00000105750	ZNF85	1.8444099999999999	1.3018060000000002	1.101517	1.322881	1.435089	0.9735260000000001	2.0977400000000004	2.4213470000000004	2.729961
ENSG00000006638	TBXA2R	0.792825	0.793382	0.3965	0.542879	0.375075	0.511306	0.73253	0.945077	0.89757
ENSG00000183760	ACP7	1.169493	1.174963	0.966507	1.200133	1.279453	1.394086	1.9492500000000001	2.099245	1.495944
ENSG00000183762	KREMEN1	5.949965	6.579766	6.557997	5.1523579999999995	5.638705	5.829389	4.090895	3.950375	4.060706
ENSG00000164484	TMEM200A	4.454415	4.097728999999999	3.817649	4.65912	4.873665	5.101417	6.415374999999999	5.547136	6.811858
ENSG00000125398	SOX9	10.730099	10.103157	9.594596	12.554187	13.941799	14.609378999999999	22.832379	23.252691	21.9552
ENSG00000197415	VEPH1	1.274154	0.884846	1.238677	2.195066	1.670646	1.801727	6.188605000000001	6.477499000000001	6.121614
Homo_sapiens_newGene_5218	Homo_sapiens_newGene_5218	3.2257070000000003	2.6391150000000003	2.7609760000000003	2.186296	1.518913	2.122302	1.017083	1.4903680000000001	0.840878
ENSG00000271601	LIX1L	2.084642	2.337553	1.880557	1.954986	2.041244	1.899937	4.622989	4.125645	4.561728
ENSG00000166147	FBN1	1.1462700000000001	1.05526	1.11308	1.6911749999999999	1.6190179999999998	1.669307	3.4948379999999997	3.0707709999999997	3.436789
ENSG00000204262	COL5A2	0.255376	0.235743	0.333302	0.301977	0.302585	0.308636	18.960033	20.487778	18.6399
ENSG00000206538	VGLL3	3.026939	2.434971	3.063538	4.00793	4.240862999999999	4.052019	4.861853	4.758874	5.206247
ENSG00000130054	FAM155B	0.619079	0.540864	0.767673	0.767085	0.699637	0.410671	0.221964	0.270848	0.226951
ENSG00000205133	TRIQK	4.483961	2.4624930000000003	3.116338	3.31205	3.3890219999999998	3.0603670000000003	5.134111	4.994092	6.268836
ENSG00000105516	DBP	1.8026969999999998	1.454351	1.7423410000000001	1.147494	1.540341	1.074386	1.224851	0.892325	1.444185
ENSG00000136048	DRAM1	3.9276489999999997	4.228478	4.601909	3.8380140000000003	3.869325	4.139713	6.323042	6.566745	6.872311
ENSG00000136040	PLXNC1	0.103228	0.087503	0.10109	0.172739	0.154028	0.141791	0.187953	0.173245	0.344747
ENSG00000144674	GOLGA4	12.296424	7.802196	8.83867	9.758566000000002	8.519088000000002	8.663125	14.429286000000001	13.578238	14.068076999999999
ENSG00000152223	EPG5	2.3099989999999995	1.7766080000000004	2.126851	2.377608	2.26788	2.296162	3.6232640000000003	3.472486	3.742365
Homo_sapiens_newGene_7045	Homo_sapiens_newGene_7045	0.0	0.0	0.0	0.0	0.0	0.0	1.38975	1.538848	1.599217
ENSG00000143546	S100A8	205.496301	213.054332	236.735149	118.761452	87.28376899999999	108.388024	87.219401	83.639015	85.882365
Homo_sapiens_newGene_6795	Homo_sapiens_newGene_6795	0.161482	0.197893	0.147002	0.046554	0.10105	0.035882	0.20910499999999999	0.107838	0.198232
ENSG00000114166	KAT2B	1.319856	1.056493	1.041017	1.046916	1.073304	0.950356	1.733073	1.649908	1.977285
ENSG00000181773	GPR3	1.283612	1.011301	0.78502	1.156941	1.228194	1.417523	1.559851	2.013412	1.746917
ENSG00000127870	RNF6	9.399212	7.171875	7.694570000000001	8.942905	9.06062	8.350223999999999	13.098662	14.446419	12.602146
ENSG00000114786	ABHD14A-ACY1	0.20269	3.156053	0.512516	0.363336	0.3454	0.762753	0.148335	0.5430189999999999	0.21264200000000003
ENSG00000011021	CLCN6	2.658537	2.713318	2.949503	3.0510649999999995	3.093378	3.252558	4.261012	4.819272	4.133281
ENSG00000011028	MRC2	9.756702999999998	11.474746000000001	10.386167	9.003227	8.959953	10.848207	14.965579	13.974463	14.507940000000001
ENSG00000197594	ENPP1	0.712778	0.62344	0.512255	0.927438	0.868649	0.7769560000000001	1.00509	0.9510190000000001	1.4029179999999999
ENSG00000150051	MKX	0.390572	0.475435	0.503612	0.627387	0.438094	0.427553	0.633455	0.8186410000000001	1.0316649999999998
ENSG00000198021	SPANXA1	7.897126	6.733815	9.006761	5.022546	5.817943	4.708839	4.543758	3.285033	4.205321
ENSG00000037965	HOXC8	0.643996	0.79812	0.752502	0.829962	0.942881	0.787517	1.60287	1.552152	1.65803
ENSG00000285932	AL133353.2	0.272601	0.2286	0.269139	0.315917	0.37985	0.563691	0.552463	0.648983	0.626029
Homo_sapiens_newGene_5407	Homo_sapiens_newGene_5407	0.080104	0.033294	0.078057	0.045286	0.073279	0.087148	1.09149	1.152207	1.088857
ENSG00000116514	RNF19B	16.08506	16.01407	14.007954000000002	13.908641000000001	12.611425	12.706679999999999	10.453533	10.074501	9.722643999999999
ENSG00000165821	SALL2	2.267173	2.305202	2.562938	2.452868	2.020433	2.1687250000000002	1.14231	1.586547	1.233079
ENSG00000276023	DUSP14	10.922077000000002	11.914386	10.744831	13.095687	14.107745	13.763659	27.814828	20.179094	17.139231000000002
ENSG00000137628	DDX60	2.523053	1.567789	2.230673	1.440039	1.570769	1.2775029999999998	2.87594	3.218709	3.177772
ENSG00000065675	PRKCQ	2.701827	2.290253	2.409809	1.901296	2.223342	2.162869	1.364688	1.458108	1.897121
ENSG00000111335	OAS2	0.032506	0.069087	0.035411	0.0	0.059349	0.041457	1.379038	1.474369	1.6232579999999999
ENSG00000172197	MBOAT1	4.208611	3.942077	4.220944	3.665467	3.568554	3.642064	2.763221	2.543561	2.943657
ENSG00000142871	CYR61	12.842005	12.974859	10.570498	22.892895	29.351187	28.528854	87.631966	94.147415	81.002113
ENSG00000221821	C6orf226	3.020336	3.061817	2.762736	3.03999	3.457157	4.628636	1.869552	2.753666	2.460384
ENSG00000073849	ST6GAL1	3.637745	4.08218	4.543991	5.7308200000000005	5.34526	5.691776000000001	3.362	2.412622	3.310911
ENSG00000119938	PPP1R3C	0.147882	0.089934	0.268785	0.032086	0.034602	0.082676	2.126837	1.736004	1.824086
ENSG00000138182	KIF20B	11.08128	6.454598000000001	7.842948	8.868378	7.919255	7.363842	16.202623	15.786079	16.791059
ENSG00000138180	CEP55	21.899464000000002	17.936801000000003	19.742065999999998	18.948209	19.520739000000003	17.482996	43.313223	41.459533	43.56823
ENSG00000085552	IGSF9	15.352594999999999	18.177976	15.764231000000002	16.183937	14.918198	16.812939	9.797189000000001	9.241058	8.267119
ENSG00000197020	ZNF100	0.7439819999999999	0.5475559999999999	0.888606	0.627785	0.79984	0.600568	1.358175	1.484255	0.933791
Homo_sapiens_newGene_2209	Homo_sapiens_newGene_2209	1.5466110000000002	1.2816109999999998	1.2034280000000002	1.157276	1.199678	1.390889	0.693296	0.690407	0.851871
ENSG00000078900	TP73	8.077468000000001	9.174998	7.322086000000001	6.086073	6.8166020000000005	7.455107999999999	5.3593649999999995	6.00247	6.069867
Homo_sapiens_newGene_6183	Homo_sapiens_newGene_6183	0.40727	0.218031	0.299593	0.447035	0.399627	0.448097	0.304624	0.224779	0.193905
ENSG00000167555	ZNF528	0.22546	0.060371999999999995	0.188856	0.23271999999999998	0.2982	0.23553600000000002	1.3118720000000001	1.002309	1.202016
ENSG00000149781	FERMT3	0.6926439999999999	0.690214	0.545104	0.445648	0.592442	0.513504	0.311073	0.507775	0.32752200000000004
ENSG00000142405	NLRP12	0.646767	0.509422	0.568343	0.464012	0.275492	0.365279	0.149349	0.140899	0.231613
ENSG00000149256	TENM4	0.037173	0.030692	0.040194	0.044175	0.065214	0.070679	0.474589	0.435014	0.38008299999999995
ENSG00000179965	ZNF771	0.9839080000000001	0.625955	0.6847540000000001	0.654198	1.439835	0.9623599999999999	1.432427	1.04968	1.2727169999999999
ENSG00000114331	ACAP2	7.003022	5.310604	5.867443	7.988923	7.875535	6.653735	10.467857	9.655669000000001	10.908895
ENSG00000150893	FREM2	0.140685	0.125864	0.173576	0.284386	0.229053	0.225338	0.137846	0.16901	0.210769
Homo_sapiens_newGene_2999	Homo_sapiens_newGene_2999	0.59235	0.601719	1.394654	0.642475	0.9973510000000001	1.0431979999999998	1.502435	1.327056	0.791111
ENSG00000122678	POLM	6.900404999999999	6.764275	6.883177000000001	6.914562	6.752009	8.667543	11.601819999999998	12.635361999999999	10.831755
ENSG00000257335	MGAM	0.052159	0.033811	0.052486	0.09913300000000001	0.121034	0.115788	0.211556	0.229229	0.199685
ENSG00000256683	ZNF350	0.945138	0.65721	1.241792	1.675284	1.0896800000000002	1.4187969999999999	2.133256	1.625499	1.5710229999999998
ENSG00000161960	EIF4A1	415.36964600000005	296.041383	465.50209500000005	252.994792	569.924257	488.23625200000004	579.473353	619.365052	551.313811
ENSG00000130830	MPP1	7.540637	7.960441	8.229349	8.385832	8.335166	9.300028	13.616206000000002	13.332366	10.970149
ENSG00000176383	B3GNT4	3.261191	2.5837459999999997	2.35973	3.123627	2.079185	2.469454	1.506316	1.244735	1.709641
ENSG00000167525	PROCA1	2.5638729999999996	2.498776	2.4167250000000005	1.786861	1.547592	1.74785	1.2680150000000001	2.049427	1.089164
ENSG00000102908	NFAT5	4.420777	3.508857	4.214691	4.630081	5.253235	4.463788	6.133423	5.7796470000000015	7.131095999999999
ENSG00000133067	LGR6	0.377569	0.5414	0.41833299999999995	0.329478	0.334377	0.223613	0.21268199999999998	0.190409	0.107012
ENSG00000144935	TRPC1	1.385569	1.027577	1.535921	1.7323870000000001	1.690592	1.6700880000000002	2.874525	3.260494	3.326161
ENSG00000026508	CD44	87.94139399999999	122.32191900000002	87.846064	103.333528	103.416435	106.74843900000002	133.032901	134.604605	123.52534899999999
ENSG00000130748	TMEM160	8.093733	6.337284	7.73716	8.517591	15.187276	16.571367	13.72866	12.923912	12.371591
ENSG00000131037	EPS8L1	0.40843500000000005	0.6487580000000001	0.480069	0.9302640000000001	0.791392	1.0662289999999999	1.558841	1.390674	1.049686
Homo_sapiens_newGene_8104	Homo_sapiens_newGene_8104	0.135806	0.167699	0.07048	0.291872	0.213704	0.349398	0.553266	0.643939	0.7248490000000001
ENSG00000187601	MAGEH1	0.118926	0.349339	0.250816	0.434199	0.242047	0.291616	0.71429	0.97441	1.231396
ENSG00000187608	ISG15	63.546892	74.357317	68.26182199999998	48.798512	51.603190000000005	61.433895	117.38100700000001	119.46682	99.055016
ENSG00000188404	SELL	1.328314	1.540967	0.937774	1.007071	0.940311	0.874957	0.64274	0.375148	0.546071
ENSG00000105137	SYDE1	4.639454	5.294453	4.959037	4.609717	5.710753	5.086641	11.171320999999999	11.546269	8.951665
ENSG00000138685	FGF2	0.9210670000000001	0.7024549999999999	0.899434	0.9131199999999999	1.11351	1.154687	5.6936539999999995	5.543324	5.986508
ENSG00000164400	CSF2	3.194969	2.574349	3.311536	5.604946	7.016381	7.124982	15.472002	14.974386	12.063408
ENSG00000100505	TRIM9	0.918651	0.759643	0.766437	0.6697960000000001	0.565285	0.685421	0.44103499999999995	0.370077	0.487915
Homo_sapiens_newGene_4905	Homo_sapiens_newGene_4905	0.736469	0.31026200000000004	0.585844	0.504152	0.18628599999999998	0.596359	2.309783	2.3470720000000003	2.737277
ENSG00000117984	CTSD	292.50935	333.44604999999996	299.105979	211.34996700000002	206.450271	240.583597	176.849977	157.433076	161.06893799999997
ENSG00000196549	MME	4.985119	3.956251	4.718271	5.150398	5.202432	5.2641860000000005	12.979964	13.017686	14.194823
Homo_sapiens_newGene_6413	Homo_sapiens_newGene_6413	0.583747	0.579496	0.350529	0.597508	0.630207	0.337927	1.064791	0.632766	0.656143
Homo_sapiens_newGene_8950	Homo_sapiens_newGene_8950	2.613055	2.8148	2.944789	1.655593	1.693799	1.030557	1.2750029999999999	0.788539	1.501266
ENSG00000124593	AL365205.1	12.045067000000001	3.757657	13.580753	15.092493000000001	22.938202999999998	18.663754	12.018287999999998	4.250873	3.8393499999999996
ENSG00000261115	TMEM178B	0.003313	0.00457	0.007841	0.008992	0.003219	0.0	0.161076	0.085881	0.18151
Homo_sapiens_newGene_1143	Homo_sapiens_newGene_1143	0.0	0.036812	0.0	0.0	0.031676	0.060806	1.1464480000000001	0.9846210000000001	1.597654
ENSG00000173825	TIGD3	1.160954	1.19228	1.101613	1.233757	0.881292	1.146529	0.66029	0.730197	0.590109
ENSG00000254726	MEX3A	26.707264	28.535797	28.765337	26.394115	27.474617	28.023487	17.789143	16.960804	17.93495
ENSG00000130508	PXDN	0.116725	0.204054	0.119908	0.224369	0.241729	0.273516	0.38239	0.364792	0.368898
ENSG00000128567	PODXL	9.145821	9.018801999999999	9.580595	11.320720000000001	11.423486	11.385921	18.842683	19.43739	18.865292
ENSG00000041982	TNC	111.57873399999998	118.64433999999999	125.811945	110.06046199999999	110.98635999999999	119.33180099999998	76.64692299999999	74.73473	76.159313
ENSG00000093167	LRRFIP2	12.946708000000001	13.366165	13.639323999999998	14.208213	15.269665	14.604800999999998	20.835366999999998	20.653346	20.671946
ENSG00000253846	PCDHGA10	0.147158	0.852032	0.440141	0.270193	0.196442	0.187211	2.339269	2.266156	2.569421
ENSG00000176222	ZNF404	0.503153	0.285035	0.247186	0.454041	0.217351	0.277363	0.641703	0.707166	0.603943
ENSG00000132274	TRIM22	0.555105	0.591168	0.537636	0.544397	0.513283	0.528898	1.7718200000000002	1.634796	1.591594
ENSG00000148219	ASTN2	0.28499700000000006	0.10978	0.061194	0.112427	0.272893	0.163161	0.715688	0.606207	0.184841
ENSG00000137312	FLOT1	16.68789	18.729075	19.226209	19.633415999999997	17.856148	19.760405000000002	31.227721999999996	32.25536399999999	31.320553
ENSG00000137310	TCF19	10.685372000000001	11.14679	11.138352	11.988487999999998	12.128779999999999	12.339293	17.067725	19.391921999999997	16.781617999999998
ENSG00000169213	RAB3B	1.568779	1.390632	1.625832	2.189558	2.146465	2.154124	4.334081	4.033489	4.420987
ENSG00000146859	TMEM140	12.050802	13.000299	12.451796	11.350102	11.811985	11.682333	8.536616	8.395339	7.946132
ENSG00000064692	SNCAIP	0.467337	0.184366	0.60784	0.32484999999999997	0.231095	0.25333300000000003	0.172554	0.193313	0.228515
ENSG00000143320	CRABP2	84.108828	92.751543	92.89453599999999	66.777588	63.661575	69.13501600000001	47.096407	44.541869	46.046777
ENSG00000134030	CTIF	2.35662	2.327912	2.313873	2.563195	2.8616559999999995	3.0605089999999997	4.092566	3.874389	3.756926
ENSG00000184564	SLITRK6	0.462565	0.377709	0.535084	0.286648	0.269648	0.200496	0.350923	0.226755	0.37601799999999996
ENSG00000188613	NANOS1	0.9726170000000001	0.9982869999999999	0.8613040000000001	0.70641	0.8216680000000001	0.778467	1.504964	1.750108	2.0163349999999998
ENSG00000119771	KLHL29	0.212021	0.146623	0.18765300000000001	0.118811	0.28406	0.198836	1.4677380000000002	1.6430529999999999	1.385451
ENSG00000250644	AC068580.4	15.68389	3.548344	3.196782	1.88886	0.732605	3.9704	1.201562	12.112337	1.39739
ENSG00000213417	KRTAP2-4	0.033175	0.0	0.032316	0.0	0.038026	0.032834	2.186384	2.351296	2.113071
ENSG00000109511	ANXA10	0.777834	0.940947	0.845682	0.88159	1.207098	0.871909	0.42337	0.389929	0.430327
ENSG00000148154	UGCG	14.936818	12.887888	13.206758	16.546516	17.253748	15.476912	21.596209	22.137823	23.264149
ENSG00000001630	CYP51A1	21.476147	19.182233	19.338426000000002	19.527193999999998	20.174221000000003	19.489118	32.608371	29.77536	33.043905
Homo_sapiens_newGene_7243	Homo_sapiens_newGene_7243	1.3095970000000001	1.8278630000000002	1.505936	2.8042	3.174051	2.99504	2.6610750000000003	3.193547	2.553889
ENSG00000006062	MAP3K14	5.354804	5.718232	4.91507	7.099037	7.486493	8.320605	8.644309	9.225728	7.619979000000001
ENSG00000154917	RAB6B	0.165961	0.207187	0.265022	0.458335	0.550266	0.58194	0.570848	0.5403330000000001	0.54286
ENSG00000154914	USP43	0.582395	0.753605	0.57697	0.5478419999999999	0.601582	0.488013	1.5302580000000001	1.1885059999999998	1.4208889999999998
ENSG00000164211	STARD4	4.532163	3.3127709999999997	4.08373	4.408153	4.247925	3.4994579999999997	8.573519	8.257064999999999	9.329886
ENSG00000106479	ZNF862	0.487303	0.437175	0.465674	0.521335	0.524154	0.4804	0.40837200000000007	0.405404	0.354187
Homo_sapiens_newGene_2590	Homo_sapiens_newGene_2590	0.85533	0.979159	0.577536	0.901399	0.892665	0.862751	0.576238	0.50203	0.537516
ENSG00000160447	PKN3	5.420085	6.059325	5.441684	5.188857	4.963234	5.579814	9.72308	9.108119	8.72576
Homo_sapiens_newGene_2628	Homo_sapiens_newGene_2628	0.39044	0.390947	0.21656599999999998	0.421964	0.550384	0.648612	0.287206	0.32213800000000004	0.209754
Homo_sapiens_newGene_2626	Homo_sapiens_newGene_2626	1.574128	1.407789	1.517076	1.984395	1.889719	1.3882919999999999	3.0283130000000003	2.850916	2.046871
ENSG00000163362	INAVA	46.351161000000005	46.007751999999996	49.215418	34.006291000000004	34.656425	37.292916	26.204095000000002	26.801579999999998	27.275826000000002
ENSG00000021826	CPS1	0.25585	0.337882	0.523371	0.6924539999999999	0.407393	0.585617	1.8017779999999999	1.790134	1.9872770000000002
Homo_sapiens_newGene_4753	Homo_sapiens_newGene_4753	0.30369	0.390727	0.24978	0.562629	0.41082	0.351528	0.713302	0.6787719999999999	0.497259
ENSG00000087076	HSD17B14	0.660442	0.654385	0.691832	0.492338	1.027123	0.912442	2.4408510000000003	2.158331	2.809153
ENSG00000155304	HSPA13	10.989633	9.513535	11.360099	10.814926	11.037957	9.947376	17.02421	16.543825	18.042234
ENSG00000188051	TMEM221	1.586303	1.101406	1.359647	0.705078	0.871868	0.880783	0.681462	0.521791	0.405389
ENSG00000196917	HCAR1	10.018942	10.043277	10.130685	11.38125	10.701911	10.41038	6.539559	6.102951	7.52425
ENSG00000107104	KANK1	0.502934	0.5547799999999999	0.606817	0.7206079999999999	0.883042	0.750377	1.186377	1.303334	1.456347
ENSG00000106278	PTPRZ1	3.0625430000000002	1.873224	2.2377279999999997	1.036528	1.153176	1.020572	0.298517	0.267338	0.40915799999999997
Homo_sapiens_newGene_901	Homo_sapiens_newGene_901	4.9431270000000005	4.458146	5.6355249999999995	3.424278	3.6778720000000003	4.002656	3.6302179999999997	3.2054169999999997	2.942005
Homo_sapiens_newGene_903	Homo_sapiens_newGene_903	0.33167	0.316353	0.265558	0.309081	0.437242	0.347493	0.849865	0.650267	0.839939
ENSG00000111981	ULBP1	0.346544	0.226013	0.333043	0.274485	0.296384	0.466435	0.454743	0.59135	0.697782
ENSG00000183023	SLC8A1	0.175024	0.154788	0.172363	0.342673	0.469572	0.255222	0.8221640000000001	0.333615	0.58229
ENSG00000111674	ENO2	6.57941	7.425164	7.609742	6.795341	5.0564279999999995	6.513132000000001	9.585969	10.22032	9.080898999999999
ENSG00000068079	IFI35	2.5268889999999997	2.286558	2.472759	2.44956	3.077222	3.158879	5.427606	7.407348000000001	5.802855
Homo_sapiens_newGene_6505	Homo_sapiens_newGene_6505	15.474689	19.673319	18.646631	12.770605	12.937294	13.331085	9.084566	8.86738	8.844444
ENSG00000039523	RIPOR1	14.160862	14.401139	13.187063000000002	15.400742999999999	14.994661000000002	17.256882	22.126989000000002	22.431708999999998	20.76606
ENSG00000105996	HOXA2	4.407583	3.139728	4.258665	3.171477	2.520159	2.141565	1.5099	1.023196	1.561276
ENSG00000105997	HOXA3	25.438478	25.87036	20.588943	18.890362000000003	24.21724	20.403151	17.474158	16.7532	15.55801
ENSG00000244405	ETV5	0.599101	0.825879	0.571422	0.7864500000000001	0.843421	0.877279	7.389406	7.568894	6.981376
ENSG00000162694	EXTL2	3.58678	2.712607	3.36476	3.524452	4.297801	3.282184	5.3198929999999995	4.428484	5.566343
ENSG00000182379	NXPH4	0.853841	0.65638	0.650133	0.529065	0.950973	0.845834	1.271659	1.348262	1.594162
ENSG00000154274	C4orf19	2.743362	2.477349	3.490929	4.926518	4.776774	5.142378	5.154929	5.250889	4.408397
ENSG00000164970	FAM219A	4.247482	4.392608	3.9551689999999997	4.153079	4.45584	4.311975	8.610647	9.037483	8.47661
ENSG00000242802	AP5Z1	6.536282	7.404331	6.089266	8.783657	6.507436	7.848693	12.422348	12.034611	10.950148
ENSG00000104312	RIPK2	16.974486000000002	14.309555999999999	15.112491	15.120281	16.884774	15.996322	23.770462000000002	23.373405	24.464727
ENSG00000163577	EIF5A2	1.983897	1.407947	1.646189	2.33541	2.296941	1.962706	6.422657	6.504719000000001	6.665256
ENSG00000198707	CEP290	4.159476000000001	2.961201	2.8433859999999997	3.342847	3.1796270000000004	3.01648	4.939649	4.7366589999999995	4.428513
ENSG00000120053	GOT1	11.851273	11.697058	11.7602	12.213117	11.28433	12.6157	18.691095	17.781214	17.355871
ENSG00000135960	EDAR	2.921997	3.187709	3.106823	1.671342	1.2764069999999998	1.5683820000000002	0.838175	0.762981	0.530047
ENSG00000179331	RAB39A	3.808193	3.271119	3.606266	3.576159	3.709924	2.920081	1.950136	2.374346	2.015115
ENSG00000060656	PTPRU	25.972762	28.164343	26.096687	23.166798	24.213717	26.052956000000002	15.816384999999999	16.765663	14.898406000000001
ENSG00000034053	APBA2	0.0	0.0	0.012249	0.0	0.0	0.0	1.085787	1.223143	0.720027
ENSG00000173559	NABP1	3.703804	2.9023299999999996	4.126761999999999	4.494491999999999	4.527480000000001	3.9256740000000003	8.895600000000002	7.753741	8.35137
ENSG00000158457	TSPAN33	8.88752	9.596479	9.457939	8.950893	8.304468	9.65769	6.212667	5.706089	5.856084
ENSG00000137474	MYO7A	0.101596	0.138299	0.120952	0.167957	0.184813	0.18341500000000002	0.250494	0.347379	0.19382
ENSG00000175040	CHST2	0.060552	0.041511	0.09551	0.177713	0.133448	0.197033	1.028682	1.130124	1.15282
ENSG00000109787	KLF3	28.921739000000002	23.349204999999998	27.456902000000003	21.519124	19.581045	18.651462000000002	17.511136	16.476598	17.153907
ENSG00000099256	PRTFDC1	25.128155999999997	25.713849	24.346364	23.872289	21.414768	22.001420999999997	16.203704	14.006910000000001	16.576104
ENSG00000138606	SHF	2.6891000000000003	2.8552770000000005	3.27645	2.159832	2.5487590000000004	2.796017	1.6031549999999997	1.513911	1.764115
ENSG00000137801	THBS1	66.714371	55.346801	47.652804	117.146157	141.308078	129.934244	185.27084299999999	201.319396	175.44325
ENSG00000076770	MBNL3	0.413333	0.215507	0.545244	0.5029939999999999	0.41396299999999997	0.665754	0.206235	0.47276399999999996	0.28618899999999997
ENSG00000148634	HERC4	9.453368000000001	7.329256999999999	8.888083	10.932687	9.761097000000001	8.697094	13.171064	11.768677	15.723349
Homo_sapiens_newGene_2495	Homo_sapiens_newGene_2495	7.398239999999999	6.549241	7.103261000000001	6.498645	6.42981	6.119351000000001	10.290227	9.242607	9.374048
Homo_sapiens_newGene_2492	Homo_sapiens_newGene_2492	0.520965	0.489045	0.34819300000000003	0.7479739999999999	0.808136	0.748097	1.389331	1.458346	0.995219
Homo_sapiens_newGene_2493	Homo_sapiens_newGene_2493	0.215064	0.13783	0.161576	0.335052	0.248135	0.190311	0.872809	0.939551	0.934855
Homo_sapiens_newGene_1672	Homo_sapiens_newGene_1672	0.50897	0.346237	0.472274	0.371918	0.540959	0.462972	0.699844	0.711855	0.766822
ENSG00000197852	INKA2	0.92227	0.769475	0.855036	0.770873	0.873982	0.815512	0.488022	0.562967	0.492144
Homo_sapiens_newGene_8797	Homo_sapiens_newGene_8797	0.565939	0.805007	0.392484	0.537769	1.333658	1.074344	0.777418	1.291583	1.479343
ENSG00000156113	KCNMA1	0.733136	1.030611	0.8305159999999999	1.6476910000000002	1.6213460000000002	1.682684	2.032601	1.77054	1.127483
Homo_sapiens_newGene_6376	Homo_sapiens_newGene_6376	1.06803	0.883097	0.58917	0.6966279999999999	0.862102	0.63993	0.327351	0.6558930000000001	0.443757
ENSG00000165949	IFI27	0.388803	0.599666	0.43140999999999996	0.0	0.058747	0.104327	51.926411	59.84953999999999	45.20058099999999
ENSG00000163739	CXCL1	84.923546	94.305389	94.53714	102.845535	98.439621	105.826241	322.074799	314.085602	294.733398
ENSG00000118596	SLC16A7	1.761056	0.907725	1.2065309999999998	1.213892	1.0088	1.069869	2.335042	1.341707	2.098383
Homo_sapiens_newGene_5776	Homo_sapiens_newGene_5776	0.7666999999999999	0.687492	0.571557	1.178845	1.047815	1.298638	1.8761809999999999	1.575272	1.435449
ENSG00000205426	KRT81	0.241599	0.038681	0.104203	0.230657	0.376159	0.24345	2.372815	2.601606	2.303143
ENSG00000205420	KRT6A	177.384064	183.563324	179.548889	112.972725	119.323891	120.302368	55.561092	59.869701	50.416233
ENSG00000157445	CACNA2D3	0.488978	0.413927	0.5056080000000001	0.341712	0.218753	0.215763	0.193879	0.131707	0.130501
Homo_sapiens_newGene_4426	Homo_sapiens_newGene_4426	0.417542	0.749633	0.628501	0.694856	0.703458	1.030949	1.958272	2.379972	1.935292
ENSG00000185479	KRT6B	3.845575	4.491523	4.081465	2.802781	2.419405	3.126895	1.604424	1.758191	1.509632
ENSG00000121207	LRAT	0.570569	0.29275	0.55843	0.627858	0.423955	0.609761	0.268143	0.374402	0.37057799999999996
ENSG00000137393	RNF144B	1.459429	1.558636	1.805728	1.75527	1.27635	1.585683	2.612105	2.289589	2.60162
ENSG00000113319	RASGRF2	0.747037	0.56239	0.681809	0.637894	0.560058	0.454254	0.465017	0.355828	0.478422
ENSG00000117122	MFAP2	61.022411000000005	70.188879	64.662938	56.057569	58.825444	62.468242000000004	37.864459000000004	35.371784999999996	34.756131999999994
ENSG00000181007	ZFP82	0.663065	0.5101180000000001	0.691746	0.809166	0.6473679999999999	0.967437	1.83287	1.8989610000000001	2.004192
ENSG00000171992	SYNPO	1.793107	2.418045	2.5238099999999997	2.345668	2.734985	2.993011	4.128911	4.520842999999999	4.840578
ENSG00000131171	SH3BGRL	5.398073	5.229716	4.965833	6.875298	6.856813	5.79271	16.72842	15.242061	16.780975
ENSG00000147027	TMEM47	0.080609	0.103209	0.036457	0.019263	0.10453	0.100609	0.953736	0.962481	1.234092
ENSG00000172183	ISG20	1.717479	1.7187439999999998	1.511174	0.915869	1.230106	1.639008	2.806794	2.69805	1.831041
ENSG00000259522	AL136295.4	3.226612	2.227449	1.809092	5.831358	5.491142	5.131973	15.227831	5.107841	3.141011
ENSG00000259529	AL136295.5	2.146269	3.14722	3.123522	2.793602	2.896538	3.251966	3.585263	4.762779	4.518265
ENSG00000214447	FAM187A	2.189664	1.419086	1.4984709999999999	1.4482869999999999	1.4116190000000002	1.710349	1.336478	1.202624	1.247452
ENSG00000146376	ARHGAP18	2.83691	2.138935	2.573156	3.060851	3.292222	3.003987	6.463902	6.363059	6.405558
ENSG00000133466	C1QTNF6	3.106822	3.702887	3.122374	4.586996	5.492929	6.287274	4.823385999999999	5.055679	4.521874
ENSG00000186340	THBS2	0.094648	0.040526	0.040473	0.09173	0.026959	0.073175	0.985608	0.8838509999999999	1.034666
ENSG00000074966	TXK	0.466191	0.497139	0.231061	0.331358	0.56955	0.27340200000000003	0.8544419999999999	0.523212	0.827805
ENSG00000212724	KRTAP2-3	0.0	0.0	0.068845	0.077778	0.089762	0.206004	4.550152	4.696846	4.636987
ENSG00000108244	KRT23	9.47538	10.576891	11.393246999999999	8.331828	8.110332000000001	8.278821	15.861771000000001	15.733017	14.567154
Homo_sapiens_newGene_5153	Homo_sapiens_newGene_5153	0.260803	0.277948	0.18639799999999998	0.8162910000000001	0.63727	0.8560989999999999	1.396685	0.846035	1.1976289999999998
ENSG00000152291	TGOLN2	22.045569	21.391185	22.928232	23.165596	23.431085	23.675778	40.923942	39.889939999999996	39.883423
ENSG00000160999	SH2B2	3.4911339999999997	3.9877830000000003	3.430471	2.912403	4.071109	3.9359029999999997	2.313328	2.465618	1.970365
Homo_sapiens_newGene_7747	Homo_sapiens_newGene_7747	1.539746	1.562999	1.939396	0.839164	0.843959	1.01406	0.346093	0.36061299999999996	0.390973
Homo_sapiens_newGene_2518	Homo_sapiens_newGene_2518	0.016128	0.0	0.0	0.0	0.0	0.0	0.34912	0.63167	0.46746699999999997
ENSG00000143590	EFNA3	1.624113	1.795653	2.087033	2.556755	1.686817	1.824483	1.021733	0.808251	1.312265
Homo_sapiens_newGene_4208	Homo_sapiens_newGene_4208	1.00855	0.853217	0.766231	1.261182	1.244656	1.169857	1.543147	1.107444	1.605663
ENSG00000178814	OPLAH	0.0	0.0	0.0	0.0	0.0	0.0	1.128351	1.394595	0.969141
Homo_sapiens_newGene_3262	Homo_sapiens_newGene_3262	2.119462	2.6525889999999994	2.3839650000000003	3.227575	2.671884	3.112814	3.70408	3.6829810000000007	4.154642000000001
ENSG00000163508	EOMES	1.825104	2.1071299999999997	2.126569	1.8741940000000001	1.445578	1.736834	1.2892869999999998	1.0421049999999998	0.9782550000000001
ENSG00000179598	PLD6	2.765127	2.890102	3.147937	4.223954	4.578599	4.872308	3.980946	3.842659	3.411573
ENSG00000132669	RIN2	6.29035	6.403332	5.754341	7.541112	7.597972	7.187505	13.494795	13.207783	13.013953
ENSG00000198157	HMGN5	4.187399	7.419472000000001	4.607022000000001	4.1108389999999995	7.1030359999999995	4.8218049999999995	8.99029	6.6523579999999995	5.192532
ENSG00000175414	ARL10	2.399607	1.992559	2.3235710000000003	2.851445	2.5261440000000004	2.6133369999999996	2.4559339999999996	2.709537	2.282458
ENSG00000171241	SHCBP1	10.195133	9.782778	10.052291	9.613313999999999	10.590447	9.71666	16.414136000000003	16.778474	16.660494
ENSG00000135272	MDFIC	3.105447	2.080463	2.774417	3.215672	3.865557	3.207804	5.375234	6.823591	5.476987000000001
ENSG00000084628	NKAIN1	0.429103	0.524714	0.476523	0.988049	0.55662	0.960959	0.272699	0.238636	0.199528
ENSG00000167232	ZNF91	1.290038	1.098828	1.067716	1.017291	1.030339	0.756681	2.157807	1.8988990000000001	1.844392
ENSG00000135127	BICDL1	1.7743579999999999	1.614137	1.809196	1.970429	1.7336349999999998	1.6532760000000002	0.9979159999999999	1.214261	1.301844
ENSG00000116157	GPX7	1.228196	0.960839	0.90789	2.083918	2.031393	2.124448	1.099747	1.081116	1.098396
ENSG00000258947	TUBB3	27.007491	30.114326000000002	26.097418	44.970457999999994	42.568284000000006	43.670105	49.662161	47.616083	44.04318
ENSG00000274791	F8A2	4.999599	4.930126	2.883859	4.418072	6.29779	4.04235	6.426375	7.919753	7.442294
ENSG00000067066	SP100	5.830158000000001	4.905393999999999	5.952744	5.983187999999999	5.966879	5.71293	11.026405	11.770266	12.054473
ENSG00000067064	IDI1	12.063663	14.141502	12.995248	16.059121	15.856698	12.169875000000001	25.026873	24.080899	22.755995
ENSG00000086570	FAT2	23.527095	23.002983999999998	26.667198000000003	20.387944	18.593648	19.873639	13.147592	12.574275	13.357686
ENSG00000146950	SHROOM2	9.574735	9.299365	8.427709	7.181335000000001	7.85496	7.352873	5.13737	4.812631	5.046333000000001
ENSG00000156384	SFR1	4.549932	3.9107990000000004	4.5376199999999995	4.984533	3.5949549999999997	3.873327	7.177529	7.326255	7.30564
ENSG00000134668	SPOCD1	2.477506	2.580884	1.9943399999999998	3.052172	4.3889320000000005	3.0978820000000002	5.643684	5.917629	6.179124
ENSG00000181634	TNFSF15	0.49755699999999997	0.461106	0.423915	0.5970930000000001	0.47409599999999996	0.5409660000000001	0.637674	0.85918	0.993163
ENSG00000106624	AEBP1	2.548461	3.195701	2.781498	3.7294309999999995	4.093566	4.228376	4.324296	4.338699	4.182164
ENSG00000187775	DNAH17	0.190897	0.2755	0.205415	0.150707	0.238658	0.228913	0.292744	0.362327	0.293176
Homo_sapiens_newGene_2659	Homo_sapiens_newGene_2659	0.87089	1.126557	0.879364	0.544389	0.8786670000000001	0.854121	0.575321	0.507412	0.551069
ENSG00000165046	LETM2	1.6795920000000002	1.428443	1.191341	0.945425	0.682734	0.94328	2.3692990000000003	2.606163	2.2743320000000002
ENSG00000267534	S1PR2	3.941086	4.596477	3.544396	3.100926	3.696349	3.2003079999999997	2.450822	2.687348	2.1319909999999997
ENSG00000164318	EGFLAM	0.0	0.0	0.0	0.0	0.003107	0.0	0.9182370000000001	0.866375	0.795832
ENSG00000054392	HHAT	1.37401	1.958321	1.826273	2.451853	2.825754	2.686673	3.6348079999999996	3.221829	3.3706139999999998
ENSG00000121989	ACVR2A	5.305265	4.442595	5.062026	3.438295	2.526337	2.877751	2.2134869999999998	2.051557	2.581359
Homo_sapiens_newGene_5058	Homo_sapiens_newGene_5058	0.712196	0.809143	0.825629	0.718312	0.461927	0.77226	0.427038	0.322147	0.432574
ENSG00000155850	SLC26A2	2.818932	2.157588	2.656312	2.632028	2.703959	2.755245	5.886958	5.378164	6.619112
Homo_sapiens_newGene_1961	Homo_sapiens_newGene_1961	1.4875880000000001	0.823775	0.911176	0.631279	0.771211	0.67813	0.5166390000000001	0.532419	0.387672
Homo_sapiens_newGene_1962	Homo_sapiens_newGene_1962	0.591133	0.784063	0.533928	0.824249	0.855369	0.656363	1.6308120000000002	1.09093	0.9798709999999999
ENSG00000140279	DUOX2	0.241896	0.16111	0.224647	0.13002999999999998	0.063981	0.172171	0.158022	0.079689	0.089465
ENSG00000166922	SCG5	0.1769	0.197092	0.240627	0.214129	0.189768	0.275849	1.2085020000000002	1.3126980000000001	1.591573
ENSG00000163207	IVL	1.388174	1.632808	1.34434	1.614457	2.483186	2.468163	2.439985	2.768996	2.727659
ENSG00000255071	SAA2-SAA4	1.798834	2.434068	2.249486	1.874033	1.407283	1.468402	0.0	0.0	1.233049
ENSG00000184162	NR2C2AP	9.153910999999999	9.946584999999999	8.774098	10.029897	8.566293	8.268587	6.0611060000000005	6.823499	6.124039
ENSG00000162552	WNT4	0.903083	0.755958	0.637927	0.709228	0.312499	0.612248	0.15398900000000001	0.119681	0.474769
ENSG00000166073	GPR176	3.918569	4.148201	3.9287080000000003	4.2504539999999995	4.46567	5.241695	13.360183	12.805638	12.723662
ENSG00000244165	P2RY11	8.366138	9.340105	5.723684	7.277333	7.11007	9.062899	2.579301	7.523606	2.76083
ENSG00000126562	WNK4	0.351893	0.537708	0.531426	0.523737	0.546478	0.679401	3.190461	3.360641	2.89256
ENSG00000137745	MMP13	3.26026	3.645782	4.533953	4.274945	3.383811	3.637506	1.161146	1.05309	1.487612
ENSG00000154736	ADAMTS5	0.016774	0.012763	0.026588	0.081744	0.032772	0.050325	0.142496	0.128234	0.158125
ENSG00000154734	ADAMTS1	1.353517	1.091464	1.1663810000000001	1.867491	2.0353440000000003	1.955303	6.901747	8.183541	7.31551
ENSG00000081277	PKP1	1.59878	1.751808	1.796188	1.208223	0.990445	1.165518	0.706477	0.698749	0.540629
ENSG00000006468	ETV1	0.868248	0.505785	0.711002	0.8178799999999999	0.537375	0.777544	1.5011260000000002	1.3552990000000003	1.8003819999999997
ENSG00000170412	GPRC5C	0.016456	0.052272	0.014597	0.0	0.008681	0.0	0.504026	0.647315	0.796261
ENSG00000170417	TMEM182	0.875377	0.900377	0.8282149999999999	0.936164	0.825216	1.476137	1.261617	1.3863310000000002	1.366864
ENSG00000124875	CXCL6	1.669983	2.420773	2.0976239999999997	4.558298	4.3650839999999995	3.704093	15.889405	13.940501	16.684495
ENSG00000136826	KLF4	3.8109859999999998	3.2002990000000002	3.34718	3.647688	3.3795319999999998	4.063826000000001	4.731171000000001	6.003645000000001	5.50524
ENSG00000133657	ATP13A3	26.635486999999998	21.129361	22.684456	27.074659	27.458898	25.872895999999997	37.421426	37.058676	40.132496
ENSG00000174501	ANKRD36C	1.089993	0.9139390000000001	1.0901500000000002	1.1744839999999999	1.5463320000000003	1.015696	1.5025380000000002	1.8666630000000002	2.10015
ENSG00000081138	CDH7	0.105347	0.023113	0.086066	0.074935	0.26060300000000003	0.251556	0.551561	0.358031	0.18263200000000002
ENSG00000214736	TOMM6	55.671736	95.280924	36.278225	36.886037	7.1017790000000005	28.828521	48.951997999999996	84.878237	78.20921799999999
ENSG00000139044	B4GALNT3	2.797298	2.906412	2.967652	3.0141150000000003	2.881352	3.022954	1.9118239999999997	1.8404420000000001	1.710766
ENSG00000140479	PCSK6	6.147311999999999	6.421071	6.605505	7.194481999999999	6.757262000000001	7.109576	4.576596	4.684848000000001	4.225397
Homo_sapiens_newGene_6222	Homo_sapiens_newGene_6222	4.577203	3.895729	4.603421	3.912067	3.75651	3.380645	2.597534	2.754222	2.957518
ENSG00000068489	PRR11	39.049566	40.065206	41.682764	43.321042	45.990385	42.821779	60.754234	61.28284299999999	63.030525
ENSG00000103490	PYCARD	0.36127299999999996	0.404405	0.794651	0.547436	0.402891	0.116344	6.987581	5.2010570000000005	5.8393180000000005
Homo_sapiens_newGene_117	Homo_sapiens_newGene_117	1.377681	1.722403	1.261848	2.8430370000000003	3.060232	1.985777	2.7334479999999997	2.66997	2.309207
ENSG00000150938	CRIM1	7.163723999999999	7.051577	7.269454	9.890782999999999	10.966643999999999	10.352632	25.681926000000004	26.957437	25.782525000000003
ENSG00000118513	MYB	11.512955	12.155545	13.003867	8.580284000000002	9.360159	9.274334	6.996746000000001	6.162032	5.951644999999999
Homo_sapiens_newGene_8719	Homo_sapiens_newGene_8719	1.097313	0.767801	0.847872	1.1028360000000001	1.00975	0.8269789999999999	3.2527700000000004	3.3034369999999997	3.827227
Homo_sapiens_newGene_8714	Homo_sapiens_newGene_8714	0.968217	0.85799	0.902924	1.126356	0.865264	1.184553	1.833422	1.95104	1.788199
ENSG00000105767	CADM4	20.204313	23.398453	21.777178	23.017538	21.478683	23.470631	12.913084	13.035628	12.526583
ENSG00000166272	WBP1L	4.824451	5.977461	5.619537	5.868412	5.792909	5.540414	9.566693	10.482514000000002	9.849604
ENSG00000149591	TAGLN	0.7616799999999999	0.9748169999999999	0.975004	1.1828750000000001	1.044183	1.234229	5.202588	5.524749	5.119431
ENSG00000149596	JPH2	2.222926	1.955929	1.834267	2.36783	2.836455	2.696669	4.178153	4.124783	3.9739240000000002
ENSG00000091409	ITGA6	154.655794	129.94178399999998	137.97589000000002	129.68606200000002	131.051578	125.208992	85.48528099999999	85.256062	92.946652
ENSG00000154133	ROBO4	0.0	0.0	0.0	0.010837	0.005459	0.0	0.350548	0.473024	0.463431
ENSG00000154134	ROBO3	0.122891	0.086182	0.129318	0.077082	0.160827	0.18957	2.158486	2.7446650000000004	1.999752
ENSG00000223865	HLA-DPB1	0.0	0.0	0.0	0.0	0.0	0.0	2.923912	2.75987	3.777827
Homo_sapiens_newGene_3155	Homo_sapiens_newGene_3155	1.296129	1.06127	1.598387	1.635696	2.087021	1.683181	2.999089	2.342826	2.339566
ENSG00000155265	GOLGA7B	1.298696	1.305837	1.441523	1.205141	1.095833	1.24624	0.630717	0.610501	0.6468069999999999
ENSG00000167487	KLHL26	0.0	0.0	0.0	0.0	0.0	0.0	0.458821	0.694217	0.46816
ENSG00000177469	CAVIN1	62.356945	66.362968	59.427361	70.320045	81.324005	81.990135	121.943924	128.669174	113.042664
ENSG00000136378	ADAMTS7	8.089381	8.508605	8.139398	8.442492	9.09097	9.501521	5.724448	5.579987	5.082411
ENSG00000136379	ABHD17C	16.955471	15.920548	15.21934	14.506411	13.746507	13.694236	9.889155	10.059099999999999	10.811082
ENSG00000003436	TFPI	6.554887000000001	5.671023999999999	7.212439000000001	7.520291	6.175889	6.941505	10.325088000000001	9.505286	10.080725000000001
ENSG00000154678	PDE1C	0.0	0.0	0.0	0.0	0.0	0.0	0.141837	0.19775199999999998	0.235954
ENSG00000269743	SLC25A53	1.085886	1.139214	1.395271	1.367092	1.369331	1.242061	0.897158	0.713462	1.003313
ENSG00000079156	OSBPL6	0.491541	0.85229	0.643954	0.558543	0.774678	0.7395339999999999	2.063821	1.847816	1.4633180000000001
ENSG00000079482	OPHN1	0.110745	0.199774	0.178997	0.369871	0.272657	0.285542	0.807803	0.735201	0.664504
ENSG00000128268	MGAT3	0.252787	0.186981	0.166794	0.267644	0.221516	0.180571	0.064706	0.064083	0.022012
ENSG00000102038	SMARCA1	14.896558	12.316336999999999	13.515612	14.678344	12.75348	12.886984000000002	23.631817	20.893107999999998	24.288331
ENSG00000134780	DAGLA	1.343361	0.977239	1.159963	1.477857	1.8344269999999998	1.8373220000000001	2.255721	2.051537	1.982618
ENSG00000099194	SCD	25.530035	25.981094	27.554621	28.976894	26.906719	28.18475	54.652977	49.648098	59.304169
ENSG00000143369	ECM1	0.559198	0.630015	0.64542	0.593173	0.8626769999999999	0.768799	1.915655	1.88129	1.456527
ENSG00000262664	OVCA2	5.233	5.631906	4.902478	5.767539	7.415705	6.149291	6.38353	10.229368	7.187061
ENSG00000145113	MUC4	0.469762	0.866829	0.5939650000000001	0.8972249999999999	0.980928	0.9266880000000001	0.9763370000000001	0.956197	0.908976
Homo_sapiens_newGene_6593	Homo_sapiens_newGene_6593	1.0482729999999998	1.619447	1.132837	1.229359	1.3480779999999999	1.466981	0.655524	0.924934	0.907555
ENSG00000144642	RBMS3	0.0	0.0	0.0	0.004625	0.004656	0.0	1.6353739999999999	1.106458	0.9839060000000001
Homo_sapiens_newGene_1022	Homo_sapiens_newGene_1022	0.616101	0.6570550000000001	0.524541	0.51332	0.591914	0.900835	1.177853	0.846518	1.312343
ENSG00000166402	TUB	5.422411	6.101877	5.6825920000000005	6.900862	7.029271	7.670407	3.914732	3.5254770000000004	3.6849420000000004
ENSG00000157654	PALM2-AKAP2	1.563022	0.991859	2.3256050000000004	5.2789019999999995	2.227171	4.906729	2.0411029999999997	3.694712	2.0736600000000003
Homo_sapiens_newGene_4500	Homo_sapiens_newGene_4500	14.162678000000001	15.286345999999996	17.557560000000002	15.263193000000001	13.192411	14.028757999999998	7.151602000000001	6.201396	7.289971
Homo_sapiens_newGene_4505	Homo_sapiens_newGene_4505	1.588179	1.935049	0.659571	0.845364	0.977015	1.589114	0.217507	0.426359	0.787216
ENSG00000182791	CCDC87	0.34096	0.272339	0.223989	0.320876	0.309891	0.34738	0.112265	0.228752	0.199653
ENSG00000158555	GDPD5	4.218352	3.777426	3.757862	3.426221	2.977484	3.629447	5.641877000000001	6.3634900000000005	5.044469
ENSG00000105695	MAG	0.943403	1.36352	1.826413	0.962089	0.881799	1.093362	1.012995	0.70617	0.895042
ENSG00000165171	METTL27	1.298126	1.147847	2.005025	0.933566	1.146806	1.675303	6.211072	4.291425	4.866208
ENSG00000104267	CA2	29.865827	29.20878	32.405132	21.047361	18.866712	19.528114	11.919448	11.096325	12.320548
ENSG00000170667	RASA4B	4.043506	5.461739000000001	5.461475	2.466749	2.5149179999999998	0.192726	1.4082540000000001	1.326915	1.306791
ENSG00000160271	RALGDS	13.803430999999998	15.302172	16.300924	14.910514999999998	15.928156	16.437853999999998	10.139130000000002	10.416531999999998	8.849025
ENSG00000183943	PRKX	6.527179	6.899557	7.438621	5.650563	5.778529	6.09585	4.63836	4.252223	4.783082
Homo_sapiens_newGene_2016	Homo_sapiens_newGene_2016	0.0	0.018369	0.123979	0.012177	0.076205	0.033345	1.161851	1.892912	1.724284
ENSG00000166897	ELFN2	0.344407	0.39166999999999996	0.376867	0.499854	0.579804	0.692201	3.016666	2.998729	3.072767
ENSG00000265817	FSBP	0.828225	0.338528	1.838168	1.196475	0.159417	0.829625	0.347179	0.414987	0.275336
ENSG00000141441	GAREM1	2.246352	2.638095	2.7976910000000004	1.984781	1.8456970000000001	1.7890759999999999	1.342898	1.5685550000000001	1.929873
ENSG00000057149	SERPINB3	11.710181	8.81132	10.792149	6.428205	6.045255	5.258238	2.601671	3.304106	3.614427
ENSG00000067798	NAV3	0.610998	0.337547	0.391848	0.481328	0.690379	0.560913	2.489076	3.35618	2.9098179999999996
ENSG00000198835	GJC2	0.266374	0.39103	0.24904	0.734839	0.522693	0.44076	0.489849	0.685332	0.435318
ENSG00000157510	AFAP1L1	7.598385	7.401684	7.896374	7.930109	8.7258	8.034933	12.917218	13.994892	12.988508
ENSG00000102174	PHEX	0.177758	0.19463	0.192777	0.227531	0.250257	0.236888	3.030979	3.096817	3.006918
Homo_sapiens_newGene_368	Homo_sapiens_newGene_368	1.578506	1.537534	1.830299	1.909578	2.1083	1.776705	5.195326	5.289526	5.600262
ENSG00000108813	DLX4	0.6810820000000001	0.810915	0.713002	0.52857	0.7095130000000001	0.8439110000000001	0.470886	0.36644800000000005	0.376232
ENSG00000181722	ZBTB20	0.260148	0.33699599999999996	0.275513	0.352903	0.399528	0.376747	0.546252	0.580069	0.578806
Homo_sapiens_newGene_2257	Homo_sapiens_newGene_2257	0.979305	1.248747	1.239148	1.104977	0.67783	1.049791	0.780821	0.643461	0.552423
Homo_sapiens_newGene_4364	Homo_sapiens_newGene_4364	0.513545	0.98201	0.702225	0.642216	0.912332	0.764523	0.450137	0.432928	0.345663
ENSG00000183092	BEGAIN	1.547744	1.317779	1.557379	0.396085	0.9298819999999999	1.08266	0.42754	0.403117	0.381173
Homo_sapiens_newGene_5579	Homo_sapiens_newGene_5579	26.967459	33.40191	29.935755999999994	28.087516000000004	32.037405	30.580318000000002	20.821331000000004	20.773042	16.868344
ENSG00000152580	IGSF10	0.188163	0.198991	0.22245299999999998	0.161243	0.155268	0.155367	0.577002	0.47233400000000003	0.549468
ENSG00000011201	ANOS1	0.782094	0.575211	0.887223	1.375402	1.439229	1.495121	1.994283	1.774309	1.859905
ENSG00000198930	CSAG1	11.535954	10.299599	10.224758	6.980122	6.2487699999999995	7.759213	11.502423	12.128509	13.618682000000002
ENSG00000285641	AL358472.6	1.8026	4.638281	1.766667	1.616597	3.052727	7.761585	3.253193	5.442125	8.218885
ENSG00000251493	FOXD1	2.820577	3.647814	2.929832	3.503337	3.466915	3.544936	5.400993	5.870599	5.970243
ENSG00000198208	RPS6KL1	0.0	0.0	0.033649	0.0	0.022001	0.023192	0.210522	0.38176200000000005	0.294405
ENSG00000095739	BAMBI	1.480939	1.847106	1.627333	1.079205	0.811093	1.049178	1.417981	1.002838	1.14932
ENSG00000172638	EFEMP2	1.5846699999999998	1.1972010000000002	1.047783	1.504067	1.491361	1.9106420000000002	6.20702	6.731263	6.747651
ENSG00000172986	GXYLT2	2.245476	2.737977	2.746861	1.796413	1.943709	1.962891	1.6573069999999999	1.187978	1.769887
ENSG00000129521	EGLN3	4.6044909999999994	4.787188	5.365348	3.321948	2.8510370000000003	3.1932389999999997	1.5920020000000001	1.779434	1.590889
ENSG00000174672	BRSK2	1.291869	1.565282	1.6328259999999999	2.7182589999999998	2.5243499999999996	2.385867	1.202035	1.571875	1.2772809999999999
ENSG00000026559	KCNG1	5.549043	6.535893	4.963216	7.146478	7.388841	8.981706	4.75308	4.380102000000001	5.672008
ENSG00000156265	MAP3K7CL	0.7708269999999999	0.542705	0.5123800000000001	1.017426	1.303059	1.154618	1.5170800000000002	1.211977	2.0633879999999998
ENSG00000143126	CELSR2	8.657476	9.855105	10.627015	8.21734	7.679403	8.841358	5.68858	5.201018	5.260803
ENSG00000189369	GSPT2	6.048	5.34895	5.4114	5.267913	5.084941	5.478847	3.370004	3.567657	4.29041
ENSG00000189366	ALG1L	0.745986	0.5210790000000001	0.467576	1.122068	0.750129	1.081444	1.579139	1.350263	1.646771
ENSG00000168016	TRANK1	0.606428	0.476376	0.7035319999999999	0.500691	0.405232	0.507043	1.141594	0.722082	0.797757
ENSG00000114541	FRMD4B	5.979447	5.817946000000001	7.238734	6.489877999999999	6.819289	7.086030000000001	4.150522	4.5610599999999994	3.656146
Homo_sapiens_newGene_8133	Homo_sapiens_newGene_8133	0.8000929999999999	0.561804	0.48683600000000005	0.871737	0.656759	0.343063	0.798667	1.022506	1.200472
Homo_sapiens_newGene_8132	Homo_sapiens_newGene_8132	0.7961929999999999	0.670797	0.965647	0.67039	0.989649	0.5656180000000001	0.9985080000000001	1.069322	0.9694710000000001
ENSG00000102452	NALCN	0.453951	0.657965	0.5226299999999999	0.54699	0.8147260000000001	0.719109	1.376185	1.510262	1.8285620000000002
ENSG00000187634	SAMD11	1.0266899999999999	0.796468	0.803253	0.9828490000000001	0.6828989999999999	0.622691	0.29568	0.304574	0.179679
ENSG00000162711	NLRP3	0.024809	0.080381	0.052295	0.149198	0.265236	0.251605	1.036476	0.8163640000000001	0.8121269999999999
ENSG00000147119	CHST7	1.669399	1.80767	1.611825	1.706066	2.514971	3.066019	2.753528	3.140408	2.543086
ENSG00000196517	SLC6A9	0.9103559999999999	1.196714	1.117744	1.32192	1.222086	1.18963	2.434867	2.107777	2.028544
ENSG00000196511	TPK1	0.270498	0.184546	0.103532	0.46076300000000003	0.357931	0.17538199999999998	0.459805	0.596994	0.48241500000000004
ENSG00000182463	TSHZ2	0.119117	0.067189	0.13627599999999998	0.142315	0.104856	0.092838	0.072155	0.05868	0.043853
ENSG00000140332	TLE3	24.959155999999997	27.581917	27.403169000000002	20.517795000000003	21.116000000000003	22.727651999999996	15.440176999999998	15.366087	14.267204999999999
Homo_sapiens_newGene_2424	Homo_sapiens_newGene_2424	0.713841	0.49241	0.44221699999999997	0.6090990000000001	0.474089	0.813629	1.439208	1.427514	1.305687
ENSG00000185112	FAM43A	1.82337	2.027808	1.731822	1.472304	1.161368	2.011178	0.726562	1.334199	1.102023
ENSG00000255339	AL133352.1	8.441143	10.068171	5.703365	7.8528139999999995	8.123841	5.09964	12.215442	9.606475999999999	13.668830999999999
ENSG00000255330	AL096711.2	0.747025	0.63166	0.615488	0.873214	0.910934	0.844272	2.7937079999999996	1.593653	1.7673910000000002
ENSG00000106366	SERPINE1	3.184344	4.279811	4.048237	4.94991	3.891773	4.289969	145.476059	156.373047	131.538925
Homo_sapiens_newGene_4112	Homo_sapiens_newGene_4112	0.655024	1.1067	1.069886	3.113824	3.222847	2.985734	2.380337	2.591959	2.74438
ENSG00000166130	IKBIP	5.427366	5.828409	5.573646	5.7782409999999995	5.633321	5.291926	13.971585000000001	13.415631	14.508025
ENSG00000107771	CCSER2	2.86302	2.374857	2.55117	2.7206330000000003	2.419828	2.5318060000000004	4.593397000000001	4.436726	4.962215
ENSG00000227051	C14orf132	0.164068	0.163175	0.181534	0.505591	0.42424399999999995	0.43538899999999997	0.114818	0.0678	0.096996
ENSG00000128591	FLNC	3.703463	3.6838130000000002	3.667777	5.017276	6.16081	5.782325	19.639490000000002	19.770678999999998	18.673336
ENSG00000155542	SETD9	1.8760139999999998	1.467226	2.476105	4.13199	2.809184	2.879553	4.149348	2.748768	4.43587
ENSG00000178104	PDE4DIP	5.8497639999999995	6.03009	5.204638	5.872160999999999	6.461429000000001	6.43854	17.144375	16.698425000000004	15.917298000000002
ENSG00000059804	SLC2A3	0.0	0.0	0.011561	0.026075	0.033505	0.02224	1.405357	1.251724	1.300382
ENSG00000177707	NECTIN3	5.707883	4.822305999999999	5.878756	5.296293	5.5128390000000005	5.500468	9.355011	9.505913	11.866532
ENSG00000141682	PMAIP1	22.442789	18.995767999999998	23.281822	19.507493	21.371779	20.396321	54.88431	53.870676	50.861457
ENSG00000138347	MYPN	0.11149200000000001	0.095993	0.073062	0.221966	0.102844	0.184546	0.281238	0.178499	0.181373
ENSG00000116574	RHOU	1.885684	1.751057	1.926515	1.538094	1.353734	1.378462	0.743218	0.829099	0.887637
ENSG00000151014	NOCT	1.001527	1.049325	1.053098	1.684176	1.5553569999999999	1.987334	2.782932	2.641859	3.320194
ENSG00000169247	SH3TC2	0.7609929999999999	0.908739	0.763756	1.020458	1.544036	1.6060780000000001	3.2548270000000006	2.452988	3.509951
ENSG00000169245	CXCL10	1.291987	1.082275	1.743521	0.816114	0.323933	0.553913	0.857859	0.638071	0.948291
ENSG00000189280	GJB5	7.534185	8.196934	8.117426	6.559053	8.184587	7.526214	5.34868	5.078124	4.748795
ENSG00000079215	SLC1A3	30.090594999999997	28.203681	31.418997	34.860698000000006	31.199946999999998	33.171818	19.446574000000002	19.076287	20.641398
ENSG00000244242	IFITM10	1.31219	3.704293	3.500104	1.5248950000000001	1.773933	1.532718	1.0419429999999998	0.37566900000000003	0.9127540000000001
ENSG00000115266	APC2	0.105415	0.124422	0.139035	0.093863	0.117334	0.180806	0.185918	0.5267390000000001	0.365791
ENSG00000108479	GALK1	5.75209	6.067021	5.718041	5.002346999999999	4.996165	5.551679	6.938413	8.679756000000001	7.735817
ENSG00000151835	SACS	2.1042889999999996	1.543231	1.545025	2.412199	2.4136810000000004	2.187167	5.336898	5.064582	5.569054
ENSG00000011638	TMEM159	4.02604	4.860034	4.437360999999999	5.451828000000001	5.165435	5.673800999999999	9.228439999999999	10.152953999999998	8.208851
ENSG00000090097	PCBP4	11.837206	12.366118	11.508929	13.235984999999998	12.985716999999998	12.709950000000001	18.482798	18.916015	17.26757
ENSG00000213445	SIPA1	7.053917	8.04883	7.7266129999999995	6.876432	8.170085	8.689345	11.254299000000001	11.689922	10.683029000000001
ENSG00000154928	EPHB1	0.027306	0.0	0.033968	0.0	0.011977	0.009628	0.285847	0.462305	0.202026
ENSG00000120217	CD274	3.4315979999999997	3.123305	2.922243	4.515894	4.3743479999999995	4.360638	6.84791	6.755286	6.4250609999999995
ENSG00000125538	IL1B	167.62449199999998	173.30094799999998	176.548222	164.276901	164.68115699999998	169.816218	268.34560000000005	270.69045399999993	265.195638
ENSG00000008405	CRY1	7.2971200000000005	6.5603739999999995	6.758525	6.719047	7.539903000000001	8.052053	10.592792	10.881818	10.902080999999999
ENSG00000187800	PEAR1	0.154559	0.204165	0.114215	0.204166	0.201165	0.304052	1.263235	1.392091	1.182762
ENSG00000187801	ZFP69B	0.5757610000000001	0.762704	0.679824	1.128512	0.9584860000000001	1.072814	1.2158090000000001	1.176581	1.393889
Homo_sapiens_newGene_5470	Homo_sapiens_newGene_5470	1.630476	1.2521749999999998	1.6031469999999999	1.112467	0.9709490000000001	0.755834	0.610466	0.37894799999999995	0.4726340000000001
ENSG00000205238	SPDYE2	3.041171	3.818345	3.140348	2.722727	2.832796	3.393293	2.282289	1.974673	2.003115
ENSG00000095303	PTGS1	0.118738	0.13862	0.119342	0.173548	0.158505	0.172897	0.669909	0.679903	0.420597
ENSG00000058668	ATP2B4	2.344959	2.0748520000000004	2.723975	3.3667589999999996	3.05215	2.815945	4.471165000000001	4.140764	4.720435
ENSG00000180398	MCFD2	40.78104	41.292713000000006	39.088589	46.374922	44.94705300000001	43.94369700000001	60.863202	60.188125000000014	65.097101
ENSG00000136237	RAPGEF5	3.646381	3.460411	3.782141	3.420483	3.554839	3.209135	2.6333469999999997	2.155537	2.38082
ENSG00000067715	SYT1	0.095661	0.10637	0.074555	0.166564	0.168476	0.229536	0.659258	0.426127	0.46276700000000004
Homo_sapiens_newGene_4705	Homo_sapiens_newGene_4705	0.0	0.075612	0.0	0.047006	0.0	0.0	1.146988	1.3377789999999998	1.617795
ENSG00000179869	ABCA13	0.115956	0.123168	0.070147	0.167402	0.205602	0.220242	0.259501	0.29494	0.24021599999999999
ENSG00000159167	STC1	5.895328999999999	6.189220000000001	7.269156	5.503634	4.502587	4.999484	3.70637	4.582292	3.519193
ENSG00000061455	PRDM6	0.196101	0.259011	0.317682	0.272989	0.288487	0.295197	0.147605	0.17752400000000002	0.21647
ENSG00000122958	VPS26A	25.657852000000002	19.833877	22.135793000000003	23.053492000000002	22.308113000000002	21.870850000000004	35.004575	33.224809	37.222908
ENSG00000154027	AK5	0.0	0.02076	0.0	0.0	0.0	0.009772	0.45979200000000003	0.33797	0.481138
ENSG00000046889	PREX2	0.429859	0.363574	0.490382	0.531987	0.475699	0.50254	0.311047	0.178552	0.353248
ENSG00000134516	DOCK2	0.329746	0.186692	0.301296	0.244569	0.193028	0.197761	0.488777	0.5557000000000001	0.873402
ENSG00000188064	WNT7B	17.352389000000002	17.588675	15.744015000000001	11.863219	13.177584	14.090997	9.405672999999998	9.912722	8.168472
ENSG00000102287	GABRE	17.625221000000003	17.950549000000002	18.870084	16.950771	14.664395	16.069434	9.630964	9.804067	9.12632
ENSG00000172123	SLFN12	1.940471	2.167355	2.6587009999999998	2.024981	1.796433	2.018338	3.5650079999999997	3.148302	3.906585
ENSG00000196967	ZNF585A	0.943835	1.648181	0.938916	1.2851810000000001	1.077888	1.341745	1.452063	2.1988820000000002	1.171175
ENSG00000117525	F3	28.795707	27.244991	26.595155	33.997544	37.332772999999996	36.935461000000004	59.965232	63.567838	58.433774
ENSG00000234444	ZNF736	0.157695	0.132807	0.157162	0.168915	0.12322	0.118986	0.755891	0.7118209999999999	0.585405
ENSG00000140859	KIFC3	18.647075	20.651558	17.671029999999995	18.700802000000003	20.190406000000003	20.604672	36.322431	35.430701	30.865072
ENSG00000168785	TSPAN5	1.868358	1.763163	1.678458	2.2356860000000003	1.6873960000000001	1.73533	3.694621	3.059117	3.730459
Homo_sapiens_newGene_3637	Homo_sapiens_newGene_3637	0.287118	0.35779	0.095832	0.021998	0.226551	0.056163	16.527058	15.174238	18.184448
ENSG00000239713	APOBEC3G	4.486408	4.3148	4.417504	2.7735	2.665318	2.691586	4.605792	4.250104	5.498341
Homo_sapiens_newGene_6281	Homo_sapiens_newGene_6281	0.854708	1.203769	0.82316	0.965541	1.083962	0.984613	0.600061	0.464556	0.564654
ENSG00000169783	LINGO1	0.464266	0.468875	0.465751	0.5506329999999999	1.255166	0.420297	0.170442	0.155668	0.128844
ENSG00000115380	EFEMP1	22.590663	22.917476	21.962912000000003	34.175305	38.94214899999999	38.94995399999999	52.436864	50.11706600000001	49.34395900000001
ENSG00000109265	KIAA1211	4.967663	5.089974	4.751155	4.863674	5.241992	5.128384	3.6480609999999998	3.57854	3.3806469999999997
Homo_sapiens_newGene_2943	Homo_sapiens_newGene_2943	1.157588	0.725784	1.033032	0.895667	0.724796	0.7605660000000001	0.433582	0.433072	0.39639199999999997
ENSG00000091436	MAP3K20	10.636878	8.804552	9.805848	9.639194999999999	10.359021	9.407551	13.641675	13.249528999999999	15.345407
ENSG00000184743	ATL3	7.314271000000001	6.815608	6.717735	7.042009	7.015591000000001	6.978327	11.651785	11.624166	11.861074
ENSG00000181513	ACBD4	0.853453	1.172171	1.126764	0.551648	0.8239310000000001	0.753384	1.160585	1.303052	1.4313939999999998
ENSG00000154229	PRKCA	2.329151	2.1555180000000003	2.6055099999999998	2.568166	2.742169	2.6748439999999998	4.561698	4.640225	4.653006
Homo_sapiens_newGene_1675	Homo_sapiens_newGene_1675	1.2399719999999999	2.207212	1.728774	2.672189	1.488245	1.844535	2.070719	3.588574	2.477523
ENSG00000164690	SHH	1.018791	1.1611589999999998	1.028887	1.502972	1.851108	1.5942299999999998	1.293189	1.231221	1.66692
ENSG00000120029	ARMH3	4.70792	5.550609	4.870122	4.8605670000000005	4.8071269999999995	5.611484	8.836011999999998	8.805294	8.635506999999999
ENSG00000151468	CCDC3	0.849926	1.026508	1.042381	0.667408	0.721254	0.667213	0.682782	0.514812	0.516783
ENSG00000198756	COLGALT2	0.099548	0.119538	0.10294	0.09707299999999999	0.075984	0.04068	0.197268	0.195724	0.178546
ENSG00000198753	PLXNB3	0.37760499999999997	0.274917	0.46792399999999995	0.31022700000000003	0.29185700000000003	0.361169	2.852197	2.691821	2.410929
ENSG00000123700	KCNJ2	0.65363	0.705766	0.7789710000000001	0.552291	0.508771	0.558552	1.1175920000000001	0.95187	1.074341
ENSG00000163814	CDCP1	25.256863000000003	27.435231	26.859247	27.079199000000003	27.001905999999998	26.702953	40.926660999999996	41.462879	41.514627999999995
ENSG00000091986	CCDC80	3.288022	3.613278	3.6727019999999997	4.555177	3.904186	4.4084769999999995	6.315364000000001	5.906858	5.48173
ENSG00000245848	CEBPA	4.795764	5.925616	4.904411	3.802731	3.235819	3.682549	1.326108	1.58257	1.185055
ENSG00000085741	WNT11	2.024748	1.66654	2.1095580000000003	1.415084	2.174159	2.5951329999999997	0.6290129999999999	0.534454	0.445221
ENSG00000130829	DUSP9	0.45840800000000004	0.65622	0.411965	0.264543	0.520996	0.541349	0.134549	0.256473	0.133112
ENSG00000137449	CPEB2	0.271364	0.178109	0.196638	0.357744	0.252494	0.20037	0.538233	0.8346	1.081665
ENSG00000175906	ARL4D	51.436016	54.248627	50.315369	44.550915	46.299789	49.772133	35.522018	33.372898	33.002735
ENSG00000129226	CD68	2.0505050000000002	1.859461	1.741655	2.183682	1.556284	1.437817	6.20421	6.719692	6.109532
ENSG00000111199	TRPV4	0.139047	0.206142	0.158704	0.347665	0.267961	0.291055	1.09412	1.071951	1.112937
ENSG00000180628	PCGF5	5.069616	3.946602	4.552391	5.037176	4.710744	4.411548	8.395747	8.097272	8.397988999999999
ENSG00000132535	DLG4	0.6313070000000001	1.009533	1.227145	0.912612	1.216049	1.069691	2.1601500000000002	1.453339	1.769721
ENSG00000138675	FGF5	0.053558	0.08236	0.077107	0.08972	0.093055	0.097754	5.105924	5.495092	5.2570429999999995
ENSG00000138678	GPAT3	23.554393	23.648265	21.277522	13.984241	14.305053000000001	15.132722999999999	7.1862699999999995	7.089321	8.204851
ENSG00000172375	C2CD2L	2.060879	1.8366129999999998	1.754406	2.7504180000000003	2.19953	2.570762	3.007476	3.469431	2.772467
ENSG00000172379	ARNT2	4.985375	5.407328	5.457856	5.845531	5.321647	6.0639959999999995	3.12352	3.120198	3.147741
ENSG00000108001	EBF3	0.649968	0.5760350000000001	0.478045	0.254722	0.228537	0.18818	0.163688	0.060813	0.165471
ENSG00000141738	GRB7	15.907868	16.152361000000003	17.707332	14.734574	12.934461	12.329033	9.612834	8.755158	9.54111
Homo_sapiens_newGene_7185	Homo_sapiens_newGene_7185	1.70906	1.235845	1.347995	1.370896	1.161572	1.713143	1.917818	2.394434	2.6973029999999993
ENSG00000181333	HEPHL1	30.669804	28.250517	36.966312	19.192322	18.994194	18.617432	19.55654	19.119675	21.293127
ENSG00000197249	SERPINA1	0.145007	0.223828	0.298004	0.183771	0.100222	0.090372	4.564826	5.042288000000001	3.8798550000000005
Homo_sapiens_newGene_761	Homo_sapiens_newGene_761	0.782861	0.759108	0.542051	0.490622	0.258639	0.37671600000000005	0.505868	0.175161	0.26857200000000003
Homo_sapiens_newGene_765	Homo_sapiens_newGene_765	0.91108	0.734372	0.9865649999999999	0.429174	0.418876	0.807368	0.458177	0.43741	0.301905
ENSG00000160867	FGFR4	0.9556169999999999	0.928561	0.866474	0.872494	1.141187	1.500831	2.045592	2.038859	1.866064
Homo_sapiens_newGene_7451	Homo_sapiens_newGene_7451	1.287865	1.538858	1.7326479999999997	1.3649399999999998	1.578591	1.5089510000000002	2.113312	2.560191	2.066693
ENSG00000197863	ZNF790	1.536806	0.9102059999999998	0.7988900000000001	1.6238869999999999	1.353145	1.758168	1.573353	1.536921	1.723778
ENSG00000143847	PPFIA4	0.546691	0.565196	0.5693159999999999	0.417806	0.29557999999999995	0.547354	0.323292	0.285572	0.312741
ENSG00000142552	RCN3	1.394835	1.202504	1.237073	1.832952	1.420661	1.433261	1.064258	0.628054	1.065326
ENSG00000239697	TNFSF12	1.3102740000000002	1.417596	1.296308	1.6270069999999999	1.5092889999999999	1.2374450000000001	3.1844720000000004	3.601876	3.86191
ENSG00000108947	EFNB3	5.730082	6.06036	6.530341	5.965483	5.856218	5.763902	3.217832	3.108146	2.963272
ENSG00000167840	ZNF232	7.716550999999999	8.356204	8.880342	7.637	7.669644	8.772382	5.509606	6.4158029999999995	5.844862000000001
Homo_sapiens_newGene_5745	Homo_sapiens_newGene_5745	0.568108	0.835855	0.950219	0.636792	0.869071	0.922827	0.428671	0.494054	0.361192
ENSG00000159335	PTMS	16.262494	17.952915	16.186274	17.647472	18.002748	16.057299999999998	36.728525000000005	36.145015	37.732365
ENSG00000182158	CREB3L2	4.637677	4.611364999999999	4.942608	5.059888	5.026752	4.932049	7.814035	7.734426	8.149313
ENSG00000182154	MRPL41	20.569321	21.013538	18.163778	20.705578	29.502316	25.503597	30.303389	32.655258	28.635138
ENSG00000010295	IFFO1	0.034956	0.0	0.040018	0.059113	0.062088	0.015041	0.575234	0.571437	0.423389
ENSG00000128512	DOCK4	1.153921	0.815757	0.9867659999999999	1.330226	1.219626	1.169923	3.6661029999999997	4.058807	4.035699
ENSG00000172575	RASGRP1	0.29155	0.286127	0.263537	0.43674	0.220124	0.507362	0.492042	0.404851	0.477802
ENSG00000188921	HACD4	0.691475	0.526429	0.644378	0.624486	0.545753	0.568552	1.159079	1.181833	1.446135
ENSG00000272398	CD24	151.556071	137.42633600000002	161.980791	149.439965	147.15807400000003	144.000049	91.285092	87.61637	108.07503000000001
ENSG00000164543	STK17A	10.258623	8.265109	9.092356	9.226015	8.86089	9.081959	14.21205	12.299789	14.691134
ENSG00000180806	HOXC9	0.489517	0.693219	0.838805	0.807334	1.221735	0.974699	1.885117	1.9843030000000002	1.659087
ENSG00000080493	SLC4A4	0.34648199999999996	0.356854	0.487753	0.562979	0.485439	0.7610210000000001	0.535075	0.6770050000000001	0.7242569999999999
ENSG00000117114	ADGRL2	0.113657	0.122873	0.154242	0.332082	0.419545	0.40021799999999996	0.385427	0.382615	0.40811
ENSG00000107872	FBXL15	4.7250879999999995	4.715343	3.7088229999999998	2.918403	4.736512	4.387089	7.492442999999999	8.1916	6.481641
Homo_sapiens_newGene_9107	Homo_sapiens_newGene_9107	0.0	0.0	0.002163	0.0	0.0	0.012497	0.7804749999999999	1.0708280000000001	0.786113
ENSG00000262655	SPON1	1.392875	1.364044	1.328849	1.249252	1.127555	1.084739	0.667843	0.689332	0.780845
ENSG00000139508	SLC46A3	0.639933	0.628108	0.6328659999999999	0.923363	0.789617	0.968848	0.448989	0.6793929999999999	0.5334880000000001
ENSG00000111252	SH2B3	4.059444	4.281282	4.31475	4.511754	5.05675	4.607807	11.853705000000001	11.962192	13.134158999999999
ENSG00000152952	PLOD2	22.812551000000003	17.395116	21.735647	19.557289	16.238519	16.163474	45.713903	41.768841	49.780682000000006
ENSG00000116985	BMP8B	0.285334	0.328842	0.411289	0.262024	0.22168	0.304266	0.112585	0.123559	0.178895
ENSG00000184867	ARMCX2	1.119642	1.419085	1.1696900000000001	0.9844679999999999	0.6891430000000001	0.609607	1.5040959999999999	1.700247	1.63325
ENSG00000108219	TSPAN14	5.433670000000001	6.307154000000001	6.178064000000001	6.455954	7.099537	7.482263	13.017372	11.79761	10.412257
ENSG00000212719	C17orf51	1.52308	1.324617	1.53362	1.807763	1.950074	1.95833	1.0613	1.155648	1.108871
ENSG00000125247	TMTC4	8.101317	9.121174000000002	9.692057000000002	6.996504	7.251729	7.717086000000001	5.906936	4.46124	5.174500999999999
ENSG00000104848	KCNA7	0.490716	0.52138	0.485049	0.35313	0.458766	0.274355	0.278743	0.197278	0.178787
ENSG00000124191	TOX2	1.080763	1.705536	1.540561	1.428432	1.818374	2.4089400000000003	6.34169	6.046609	6.8588119999999995
ENSG00000107798	LIPA	12.088398	11.099359	12.498343	12.070122999999999	10.976643	11.767067	26.017308	23.604531	26.485495
ENSG00000185010	F8	0.27631	0.255436	0.655488	0.474795	0.666437	0.654299	1.388942	1.323997	1.2185
ENSG00000185015	CA13	1.527994	1.204239	1.403726	1.499185	1.254046	0.919007	1.786186	1.789128	2.115582
ENSG00000284431	AL022238.4	1.883358	1.145609	1.269181	0.763826	0.909165	1.259097	1.016812	0.922372	0.593912
ENSG00000213145	CRIP1	0.332526	0.818221	0.45203	0.830576	0.589977	0.698994	4.427438	4.086716	4.867948
ENSG00000092068	SLC7A8	2.756876	2.882632	3.22792	2.280869	1.917522	2.430595	1.91688	1.7499040000000001	1.819308
ENSG00000184058	TBX1	0.470069	0.523863	0.398806	0.801319	0.651346	0.6216	0.205516	0.194648	0.36737
ENSG00000126458	RRAS	8.707209	12.326232	9.952446	9.772537	9.847347	10.280535	18.686224	18.196289	20.311085
ENSG00000158296	SLC13A3	0.548035	0.96434	0.757776	0.5620609999999999	0.7603	0.817151	1.1742810000000001	1.2643280000000001	1.0680489999999998
ENSG00000158290	CUL4B	20.064582	14.17203	17.176158	17.963634	16.965245	16.760275	25.460511	23.887176	27.987973
ENSG00000158292	GPR153	14.273192	15.057147	14.547047	9.890407	9.68155	10.560287	6.927893	7.082973	6.709297
ENSG00000127507	ADGRE2	0.289187	0.292896	0.341391	0.228871	0.572856	0.212294	0.26480899999999996	0.182213	0.157995
ENSG00000160285	LSS	12.948820000000001	12.870502	11.618758	14.383951000000001	15.295368	15.668724000000001	23.551204	25.002316	24.323320000000002
ENSG00000241945	PWP2	2.622513	4.589103	2.419091	6.766622	7.431898	4.953538	4.740056	5.389657	6.842198
ENSG00000179776	CDH5	0.033499	0.03491	0.050943	0.12975	0.168759	0.176896	0.660984	0.560969	0.541633
ENSG00000147255	IGSF1	0.35008	0.273179	0.344978	0.538908	0.414858	0.360943	0.28776	0.279119	0.312848
ENSG00000135245	HILPDA	16.085625	16.75409	16.767256	14.124125	17.940331999999998	15.792636	10.117915	10.588727	10.887739999999999
ENSG00000214655	ZSWIM8	5.228807	5.366550999999999	6.12987	5.717230000000001	5.598465999999999	6.3368590000000005	8.61649	9.647768	7.637081
ENSG00000148346	LCN2	2022.8286190000001	2174.540884	2107.2496499999997	1527.905643	1484.839403	1508.818587	1028.921031	997.459229	985.081714
ENSG00000148344	PTGES	171.110809	189.885056	170.411667	130.111359	134.842072	140.311951	81.726646	89.792305	83.153252
ENSG00000173210	ABLIM3	8.08903	7.734157999999999	7.785247999999998	10.91868	10.044269	10.599306	15.986412000000001	14.718027999999999	16.322509
ENSG00000162654	GBP4	1.966388	1.95694	2.252674	1.13196	0.912101	0.873554	1.185279	1.101009	1.395044
ENSG00000151116	UEVLD	4.751752999999999	3.8596459999999997	5.156567	4.554481000000001	4.7860380000000005	4.319954	6.277073999999999	6.853422	6.36466
ENSG00000099822	HCN2	0.305465	0.248813	0.374176	0.1627	0.139998	0.324802	0.613201	0.675657	0.636169
ENSG00000103528	SYT17	0.849534	1.027155	1.09857	0.9844379999999999	1.144361	1.3515139999999999	0.7857699999999999	0.7684409999999999	0.366365
ENSG00000142185	TRPM2	0.029416	0.008385	0.0	0.003528	0.024363	0.01269	2.754089	2.6011650000000004	2.855849
ENSG00000163132	MSX1	0.593268	0.731757	0.752721	0.922994	1.013228	0.7337	1.528597	1.985332	2.198662
ENSG00000244474	UGT1A4	1.258797	0.615325	0.0	1.056247	0.965192	1.444693	0.416672	0.574348	0.051962
ENSG00000182326	C1S	2.679608	2.037294	2.798724	1.9825260000000002	1.652617	1.9596560000000003	4.015157	3.7617	4.461126
ENSG00000071282	LMCD1	0.38794300000000004	0.416827	0.23986600000000002	0.666741	0.365402	0.897691	0.6255	1.1705039999999998	0.531975
ENSG00000263020	AL662899.2	0.987715	0.0	0.600852	2.410979	1.563847	2.902492	1.54087	5.120738	1.48979
ENSG00000153233	PTPRR	0.8247800000000001	0.839231	0.7234659999999999	1.314482	1.200249	1.4853999999999998	0.849218	1.002068	1.6265729999999998
ENSG00000101311	FERMT1	37.578888	35.182063	39.112284	32.632467999999996	31.543443000000003	32.558676999999996	24.817047000000002	22.907744	24.100068
Homo_sapiens_newGene_3310	Homo_sapiens_newGene_3310	0.0	0.0	0.007096	0.0	0.007391	0.0	2.223578	2.3420260000000006	3.675313
Homo_sapiens_newGene_6994	Homo_sapiens_newGene_6994	0.996164	1.5853419999999998	1.956384	1.6462149999999998	1.909452	1.3628459999999998	2.8850680000000004	2.719122	2.222644
ENSG00000070669	ASNS	7.022326000000001	6.848138	6.618557000000002	8.739162	8.178234	8.711642000000001	10.751904000000001	11.659107000000002	12.515858999999997
ENSG00000148834	GSTO1	51.362607	50.44809	46.313773999999995	50.436795	50.437404	52.870132	102.00877200000001	102.86047300000001	91.533335
ENSG00000004700	RECQL	10.478947	9.177096999999998	10.610998	9.821155	8.975810000000001	10.092993	21.081598	21.133263000000003	20.18104
ENSG00000184988	TMEM106A	0.016669	0.016751	0.030236	0.111079	0.016194	0.043757	0.471847	0.839982	0.699085
ENSG00000150540	HNMT	3.395198	3.268034	4.407286	4.9382790000000005	3.349964	3.951206	1.792098	2.755091	2.394162
ENSG00000100196	KDELR3	5.135402	4.899872	6.3475719999999995	4.904881	5.160192	4.382531	9.331367	9.445854	9.715697
ENSG00000243414	TICAM2	1.998983	1.183481	1.250766	1.418756	1.952258	1.315567	2.734523	3.216108	2.267138
ENSG00000124787	RPP40	4.10677	4.085879	3.549595	5.457096999999999	5.952152	6.603987	5.326257	6.74389	7.234797
ENSG00000177374	HIC1	0.475571	0.7957339999999999	0.7368649999999999	0.591595	0.8462850000000001	0.974921	1.3901729999999999	1.059655	0.8500380000000001
Homo_sapiens_newGene_2738	Homo_sapiens_newGene_2738	1.645414	2.375498	1.847785	1.117049	1.972324	1.591332	0.95078	0.891945	1.414827
ENSG00000166002	SMCO4	22.343401000000004	26.411323000000003	19.285787999999997	17.388603	20.166770999999997	21.615230999999998	15.865743	13.935438000000001	15.794941000000001
ENSG00000131620	ANO1	59.45359	60.433735	59.17302299999999	51.326857	54.777187000000005	54.048469	35.714571	36.132808000000004	35.99065399999999
ENSG00000088387	DOCK9	8.472241	9.127472000000001	9.252751	8.634951	6.861344999999999	7.780028999999999	11.346699000000001	10.449999	11.680374
Homo_sapiens_newGene_3731	Homo_sapiens_newGene_3731	0.604916	0.495054	0.17185	0.114928	0.328074	0.591768	1.144055	1.2491	1.172993
ENSG00000099204	ABLIM1	16.464144	13.211608000000002	18.176930000000002	13.259059999999998	13.354526000000002	13.126399	11.052148999999998	8.024927	9.481053000000001
ENSG00000173391	OLR1	24.748809	21.934791999999998	24.45885	19.630254	18.839828	18.839121	15.148199	14.502388999999999	16.13783
ENSG00000145685	LHFPL2	5.827165	5.199461	5.9555869999999995	5.330605	5.171679	5.385894	7.726215	7.548841	8.394518
ENSG00000145687	SSBP2	1.417489	2.4723300000000004	1.210365	0.741698	1.298298	0.905448	1.062889	0.584917	0.750466
ENSG00000148200	NR6A1	2.724789	2.9160710000000005	2.6613219999999997	2.523832	2.742634	2.442908	1.991613	1.8967580000000002	1.7713379999999999
ENSG00000133083	DCLK1	1.156921	1.324482	1.23799	0.969457	0.951459	1.177174	0.777237	0.7603650000000001	0.7254630000000001
ENSG00000144481	TRPM8	0.0	0.013893	0.0	0.022338	0.0	0.0	0.253064	0.233608	0.208623
ENSG00000073008	PVR	25.174253999999998	26.795514000000004	24.692949	28.710467	32.506067	32.715368999999995	38.89698	42.909306	38.40517800000001
ENSG00000229833	PET100	25.710182	25.899152	27.251192	30.021229	26.829321	21.131230000000002	16.572504000000002	18.822943	17.05659
ENSG00000148680	HTR7	14.82327	14.192183	14.180337	13.945262000000001	12.875629	13.311487	7.316248999999999	7.146210999999999	7.205415
ENSG00000110987	BCL7A	8.817553	9.351997	10.178532	9.374508	8.872253	10.011481	6.263802	5.990661	5.584478
ENSG00000112851	ERBIN	9.235767	7.772889	8.877278	9.536762	9.332283	8.130032	14.885066	14.636724999999998	16.466210999999998
ENSG00000112852	PCDHB2	0.035281	0.115982	0.077904	0.051545	0.045299	0.059433	0.549483	0.568212	0.596066
ENSG00000266074	BAHCC1	1.1302999999999999	1.136336	1.066973	1.368001	1.4523920000000001	1.739074	0.87768	0.86983	0.907927
ENSG00000113721	PDGFRB	0.073682	0.137297	0.06237	0.115313	0.102635	0.149543	0.192281	0.170421	0.189404
ENSG00000163072	NOSTRIN	0.732297	0.269034	0.49448499999999995	0.6984509999999999	0.7741929999999999	0.6210410000000001	1.088389	0.8728720000000001	0.9410799999999999
ENSG00000013563	DNASE1L1	3.844774	4.799974	4.952113	4.814819999999999	4.268166	4.252238	6.652044999999999	7.043102	6.833652000000001
Homo_sapiens_newGene_8743	Homo_sapiens_newGene_8743	0.006855	0.0	0.0	0.0	0.0	0.0	0.855977	1.0578720000000001	1.2776960000000002
Homo_sapiens_newGene_1192	Homo_sapiens_newGene_1192	0.303493	0.438851	0.486828	0.9600010000000001	0.599737	1.08357	3.366079	2.7676619999999996	3.7991089999999996
ENSG00000183287	CCBE1	2.3713029999999997	2.5188390000000003	2.641458	3.3456650000000003	3.2313240000000003	3.431115	4.605948	4.991237	5.4111519999999995
ENSG00000092929	UNC13D	33.33851100000001	35.852741	32.730166000000004	31.567401999999998	31.876966	34.182925	22.082782	23.254295	21.175026
ENSG00000118523	CTGF	2.18505	2.060613	1.611074	2.615868	3.401458	3.380413	34.071457	35.568657	31.39459
ENSG00000138821	SLC39A8	39.770786	35.139615000000006	40.324220000000004	26.482844999999998	24.378511	26.198636	24.043705	22.001064999999997	26.58175
ENSG00000102243	VGLL1	0.041165	0.135548	0.034136	0.967198	0.630333	1.131103	0.833115	1.165831	1.32878
ENSG00000152422	XRCC4	4.531533	2.611056	4.2572790000000005	4.0010259999999995	3.596854	3.647749	6.243955	4.896076	5.592918000000001
ENSG00000127954	STEAP4	0.115613	0.152968	0.118332	0.151315	0.24221900000000002	0.13597	0.262231	0.25563800000000003	0.260219
Homo_sapiens_newGene_7923	Homo_sapiens_newGene_7923	0.163652	0.275234	0.10433	0.18524	0.137548	0.13752	0.207073	0.150877	0.648848
ENSG00000071073	MGAT4A	0.29696199999999995	0.36441999999999997	0.479734	0.784172	0.562972	0.614536	0.663043	0.572527	0.731728
ENSG00000119698	PPP4R4	0.149818	0.055813	0.056847999999999996	0.045059	0.034	0.0	1.1901259999999998	1.1037139999999999	1.624312
ENSG00000154146	NRGN	1.521625	1.611065	1.891013	1.950978	1.732068	3.0606970000000002	4.078625000000001	3.569152	3.642358
ENSG00000101298	SNPH	0.508391	0.71732	0.8008869999999999	0.644671	0.72062	0.993296	1.950851	1.809777	2.025842
ENSG00000164796	CSMD3	0.015564	0.003914	0.0145	0.037602	0.051279	0.056794	0.189444	0.167208	0.259924
Homo_sapiens_newGene_3129	Homo_sapiens_newGene_3129	1.7353599999999998	1.3549689999999999	1.78877	2.2957439999999996	2.4332409999999998	2.328874	5.5180169999999995	5.092372000000001	6.062660000000001
ENSG00000254996	ANKHD1-EIF4EBP3	4.629074	3.8591279999999997	5.51718	6.409649	6.910829	7.152129	6.865413	7.915009	7.68643
ENSG00000254995	STX16-NPEPL1	0.180303	0.168982	0.585804	0.700946	0.605502	0.368188	0.166244	0.108172	0.228278
ENSG00000003402	CFLAR	3.692284	5.168190000000001	3.315897	5.125408999999999	3.5489900000000003	3.783951	7.322416	7.961339999999999	7.59403
Homo_sapiens_newGene_282	Homo_sapiens_newGene_282	0.612234	0.31973	0.410718	0.36931600000000003	0.8189869999999999	0.728028	0.860381	0.653877	0.8110839999999999
ENSG00000128710	HOXD10	17.980934	17.865389	18.59409	15.965961	16.413372	15.308242	10.929276	11.794417	11.04158
ENSG00000128714	HOXD13	3.272886	3.396614	3.960147	3.539485	3.690957	3.957811	3.023124	1.781775	2.304488
ENSG00000132470	ITGB4	238.065744	255.289258	219.97359799999998	203.65764499999997	214.88935400000003	227.99961600000003	153.62985600000002	155.247	140.391758
ENSG00000169122	FAM110B	0.46189	0.442637	0.515197	0.656997	0.655617	0.817693	0.479034	0.34499	0.349694
Homo_sapiens_newGene_6899	Homo_sapiens_newGene_6899	0.478555	0.884545	0.58098	1.2229629999999998	1.2513400000000001	1.306316	1.084648	1.212242	1.076848
Homo_sapiens_newGene_6890	Homo_sapiens_newGene_6890	0.25649099999999997	0.368386	0.277559	0.769544	0.692227	0.76703	0.704036	0.762243	1.086338
ENSG00000137959	IFI44L	0.172796	0.083787	0.169207	0.133469	0.140794	0.121917	0.405998	0.356532	0.59964
ENSG00000148180	GSN	12.947831	13.104147	13.021039	12.672033000000003	13.472033	13.546142000000001	22.208737000000003	21.790596999999998	21.583254
ENSG00000112139	MDGA1	3.013125	3.4549849999999998	3.844289	2.290739	2.102964	2.6376009999999996	0.9573050000000001	0.6847880000000001	0.6836230000000001
ENSG00000112137	PHACTR1	0.19643500000000003	0.184284	0.285857	0.481076	0.481826	0.417486	0.8062210000000001	0.623918	0.492645
ENSG00000019186	CYP24A1	0.303108	0.391569	0.453387	1.1543649999999999	1.299646	0.9473999999999999	1.490904	1.7604320000000002	1.446704
ENSG00000100097	LGALS1	50.204486	52.624901	51.872426	54.460736000000004	57.434164	55.436723	423.226969	439.841567	389.940536
ENSG00000142694	EVA1B	3.492893	3.916623	2.759196	3.367269	5.497173	4.70944	7.304135	7.95286	6.405588
ENSG00000184588	PDE4B	0.618679	0.47238	0.56232	0.643851	0.716994	0.54502	0.895872	0.864687	0.82136
ENSG00000184584	TMEM173	0.856693	0.812335	1.11216	0.565271	0.614226	0.6852379999999999	2.967663	2.780313	3.2799650000000002
ENSG00000184635	ZNF93	1.9581840000000001	1.26697	1.623143	1.916087	1.757397	1.830201	2.879604	3.248771	3.01127
Homo_sapiens_newGene_5664	Homo_sapiens_newGene_5664	1.362911	1.258682	0.921372	0.710108	0.731625	1.21109	0.347303	0.605011	0.530756
Homo_sapiens_newGene_1663	Homo_sapiens_newGene_1663	0.525599	1.16464	0.652263	0.85536	1.227126	0.792422	1.4002530000000002	1.416512	0.897232
ENSG00000118777	ABCG2	0.223671	0.315469	0.320554	0.317826	0.24879500000000002	0.267237	0.508741	0.519127	0.634785
ENSG00000158560	DYNC1I1	0.133515	0.210427	0.221155	0.338514	0.141117	0.199123	0.345766	0.32463200000000003	0.7774240000000001
ENSG00000166451	CENPN	15.201830000000001	16.496395	14.036696	15.0623	15.740207000000002	18.217111	22.586439000000002	26.594208000000002	22.080459
ENSG00000153714	LURAP1L	0.619492	0.728024	0.578906	0.381914	0.715128	0.627172	2.452508	2.432701	2.931857
ENSG00000182742	HOXB4	2.340712	2.633811	2.207329	2.721378	2.764488	3.028995	3.722233	3.41086	3.8866
ENSG00000091622	PITPNM3	2.3175820000000003	2.4567080000000003	2.5116699999999996	1.3851849999999999	1.47747	1.6937090000000001	0.936921	1.073515	1.0062900000000001
ENSG00000254413	CHKB-CPT1B	4.57488	5.157465	3.787616	4.558765	2.656371	3.667336	2.047483	2.604111	2.04395
ENSG00000196110	ZNF699	0.844104	0.613779	0.61049	0.612507	0.630706	0.77567	1.469082	1.192915	1.331557
ENSG00000175352	NRIP3	3.276821	3.15561	3.1150740000000003	2.742103	3.282384	2.638399	4.745854	4.73447	5.495393999999999
ENSG00000197646	PDCD1LG2	0.416816	0.415326	0.414416	0.504084	0.817307	0.61302	1.698181	1.856896	2.041107
ENSG00000197641	SERPINB13	2.361153	1.7936530000000002	2.102261	1.425569	1.1472849999999999	1.250168	0.7873189999999999	0.483186	0.647125
ENSG00000160200	CBS	3.166342	3.656424	3.5808750000000003	3.663448	4.096881000000001	3.0793470000000003	7.727526999999999	5.97209	7.028391
ENSG00000160207	HSF2BP	0.56036	0.810552	0.6201369999999999	0.878139	0.990668	0.677123	1.061784	1.384739	1.4614470000000002
Homo_sapiens_newGene_2028	Homo_sapiens_newGene_2028	0.656604	0.7124280000000001	1.235028	1.133866	1.4833669999999999	1.0251190000000001	4.970101	4.134465	4.332185999999999
ENSG00000240694	PNMA2	1.718456	1.556421	1.634001	2.238801	2.038224	2.387129	2.833685	2.315765	2.564378
ENSG00000113578	FGF1	0.0	0.0	0.0	0.0	0.041421	0.063432	0.58882	0.71596	0.43420800000000004
ENSG00000089127	OAS1	2.1992369999999997	2.425267	1.922819	2.7326259999999998	1.582172	2.863228	3.3253719999999998	4.155536999999999	3.218237
ENSG00000103253	HAGHL	2.9056339999999996	2.69628	3.0167249999999997	4.050775	4.214119	3.756801	4.622864000000001	4.900456	4.122805
ENSG00000103257	SLC7A5	526.196675	540.102173	479.410919	423.648865	456.114112	461.175873	327.074456	351.443665	305.566071
ENSG00000144227	NXPH2	1.14135	1.479394	1.306498	1.401701	2.121545	1.076086	0.523328	0.68494	0.657789
Homo_sapiens_newGene_359	Homo_sapiens_newGene_359	4.337841999999999	7.299174	5.721147000000001	4.1468370000000006	7.723966999999999	4.4189169999999995	4.041458	1.0821990000000001	3.2046729999999997
ENSG00000142102	PGGHG	2.05181	2.0998799999999997	2.087988	1.502685	2.044154	1.948737	3.222609	2.66107	2.5727539999999998
ENSG00000169946	ZFPM2	0.71672	0.519725	0.594777	0.848411	0.696017	0.701902	1.0854700000000002	0.826778	0.960151
ENSG00000115520	COQ10B	4.608561	4.513195	4.721824000000001	4.657857	4.652547	4.90969	8.272978	6.862253	8.094126999999999
ENSG00000196754	S100A2	701.813107	717.16175	660.460076	582.9811340000001	573.2467710000001	593.6429489999999	392.10753100000005	415.52389400000004	378.83757199999997
ENSG00000153814	JAZF1	1.76292	1.461665	1.696594	1.9942229999999999	1.7034479999999999	1.6631230000000001	2.963224	2.639166	3.124247
Homo_sapiens_newGene_1933	Homo_sapiens_newGene_1933	2.3046569999999997	2.303383	2.5670539999999997	1.833377	1.8099779999999999	2.0098559999999996	4.135041	4.6487110000000005	3.8269839999999995
ENSG00000185352	HS6ST3	0.155773	0.15765	0.190747	0.254297	0.160566	0.198373	0.055744	0.08591	0.103306
ENSG00000072840	EVC	3.197303	3.222606	3.5790379999999997	3.384815	3.272481	3.71693	6.383388999999999	7.030195000000001	6.824885
ENSG00000135363	LMO2	0.7924260000000001	1.564339	1.64681	1.195809	0.862304	0.83995	0.751166	0.736492	0.817297
Homo_sapiens_newGene_7698	Homo_sapiens_newGene_7698	0.0	0.009333	0.0119	0.0	0.056247	0.0	9.169312999999999	7.207338	7.894584999999999
Homo_sapiens_newGene_7697	Homo_sapiens_newGene_7697	0.024041	0.056638	0.039438	0.069117	0.0	0.0	1.773586	1.703707	1.594205
ENSG00000169504	CLIC4	40.034233	30.871622	36.649445	35.317802	33.486713	31.813881	55.42065	51.859005	58.671936
Homo_sapiens_newGene_7522	Homo_sapiens_newGene_7522	1.0919949999999998	0.215219	0.525236	0.5904299999999999	0.684209	0.8775689999999999	0.91579	1.1909800000000001	0.851691
ENSG00000167065	DUSP18	0.6537369999999999	1.0458720000000001	0.869742	0.600004	1.00684	0.5550330000000001	1.1255140000000001	1.257939	1.1393870000000001
ENSG00000114353	GNAI2	57.967312	62.344493	61.911522	62.559808000000004	64.83722	70.82567900000001	95.65491200000001	100.799409	91.28693499999999
ENSG00000157873	TNFRSF14	1.302664	1.3268689999999999	1.467103	1.3382139999999998	0.897033	1.0503149999999999	2.19436	2.372097	2.06151
ENSG00000107295	SH3GL2	0.356648	0.483413	0.530581	1.275971	0.920357	0.891765	0.892741	0.923331	1.095523
ENSG00000050438	SLC4A8	0.074076	0.105616	0.091604	0.185783	0.175	0.230647	0.341203	0.319007	0.338538
ENSG00000170190	SLC16A5	0.0	0.264247	0.066959	0.089424	0.068752	0.073468	2.237811	2.39138	2.528852
ENSG00000198944	SOWAHA	0.821853	0.754158	0.733527	0.493513	0.561685	0.583583	0.441197	0.405156	0.618135
ENSG00000198947	DMD	0.278618	0.677214	1.013274	1.307606	1.545303	1.643729	1.872349	2.305983	2.2509189999999997
ENSG00000198948	MFAP3L	1.537242	1.3642660000000002	2.011139	1.0968649999999998	1.2092800000000001	1.238063	0.785618	1.4376639999999998	1.0745600000000002
ENSG00000171827	ZNF570	0.399787	0.248091	0.432696	0.367954	0.29893	0.628667	0.706222	1.414798	0.904321
ENSG00000099282	TSPAN15	4.269126	4.718179	3.384865	5.881847	5.33445	5.512907	7.822078	8.270656	8.273123
ENSG00000099284	H2AFY2	26.047855	28.073463999999998	26.725227	24.839512	27.142248	28.664385	17.935566	18.099624	17.475727
ENSG00000171314	PGAM1	228.980331	259.835724	245.931015	242.034256	220.905075	234.018417	371.836853	395.117188	374.898743
ENSG00000135362	PRR5L	2.733267	3.855743	4.046716	5.1193919999999995	4.772692000000001	4.287904	7.871637000000001	8.508586	7.1606570000000005
ENSG00000176092	CRYBG2	0.709279	0.52813	0.397233	1.406106	1.2167560000000002	1.23995	1.5174539999999999	1.847158	1.509288
ENSG00000152784	PRDM8	0.679923	0.584872	0.77578	0.750444	0.787732	0.899884	1.682731	1.373501	1.349532
ENSG00000148572	NRBF2	6.420343	6.446949	6.586455	5.483756	7.052791999999999	6.884318	10.38731	10.431641	10.859195999999999
ENSG00000137273	FOXF2	14.800557000000001	14.664806	12.261918	11.62923	11.659552000000001	12.226486	9.14809	9.92985	7.790407999999999
ENSG00000137275	RIPK1	3.859336	3.690572	3.906211	3.2126080000000004	4.008217	4.036459	6.099297	6.727598	6.361205999999999
Homo_sapiens_newGene_6631	Homo_sapiens_newGene_6631	0.898416	0.900755	0.915035	1.111143	1.255565	1.160533	1.2591970000000001	1.542319	1.32179
Homo_sapiens_newGene_6632	Homo_sapiens_newGene_6632	1.017517	1.132272	1.052056	1.333625	1.59564	1.444151	1.648233	1.802714	1.6232820000000001
ENSG00000089356	FXYD3	27.389343999999998	32.043717	34.743366	17.97577	15.679549000000002	16.631107999999998	11.642536000000003	10.190235	10.158942
ENSG00000143178	TBX19	0.975308	1.322311	1.0635789999999998	1.027386	0.953673	1.141809	0.8508530000000001	0.751252	0.653824
ENSG00000181143	MUC16	0.732004	0.820517	1.538116	0.590115	0.469331	0.581565	0.248706	0.219089	0.252016
ENSG00000069431	ABCC9	0.031255	0.004771	0.004565	0.0	0.0	0.005288	4.150729	4.104408	4.023258
ENSG00000167178	ISLR2	0.632258	0.769903	0.294479	0.170244	0.500416	0.36718700000000004	0.30662	0.230916	0.280281
ENSG00000162746	FCRLB	0.208114	0.147032	0.425153	0.568677	0.33805	0.402295	0.889302	1.2506009999999999	0.9447800000000001
ENSG00000101213	PTK6	1.0031700000000001	0.7516	1.114003	0.648752	0.808928	0.797315	1.3828610000000001	1.576127	1.069207
ENSG00000101210	EEF1A2	0.946198	1.101961	0.881592	1.204907	1.372077	1.7464520000000001	6.191066999999999	6.560576	5.316419
ENSG00000188171	ZNF626	0.0	0.027211	0.041042	0.045148	0.024068	0.053427999999999996	0.629193	1.203292	0.93607
ENSG00000153993	SEMA3D	0.788491	0.594265	0.692592	1.241244	1.1591230000000001	1.303553	1.6708990000000001	1.520789	1.532756
Homo_sapiens_newGene_4968	Homo_sapiens_newGene_4968	0.54059	0.405146	0.529436	0.695538	0.782069	0.863109	0.767417	0.9611590000000001	1.097328
ENSG00000121858	TNFSF10	5.658978	4.595527	6.745505	3.936268	3.733428	3.960131	2.9354329999999997	2.371375	3.6346089999999998
ENSG00000106688	SLC1A1	3.332116	2.493974	3.7085329999999996	1.88519	1.569665	1.643449	1.008681	0.79623	1.09193
Homo_sapiens_newGene_8937	Homo_sapiens_newGene_8937	0.634195	0.446791	0.556052	0.0	0.47892	0.081719	0.368451	0.147223	0.136811
ENSG00000124570	SERPINB6	19.285996	18.8981	17.863857	21.617258	20.698099	21.351095	35.643921	31.197592000000004	32.87198
Homo_sapiens_newGene_2470	Homo_sapiens_newGene_2470	0.887616	0.97173	1.5052480000000001	1.487039	1.2820420000000001	1.198917	1.4419309999999999	1.551979	3.532888
ENSG00000169071	ROR2	4.966931	5.019873	5.242826	5.495839999999999	5.33961	5.951055	3.715141	3.776915	3.447003
Homo_sapiens_newGene_4149	Homo_sapiens_newGene_4149	1.8854529999999998	1.659181	2.4206339999999997	1.261879	1.274159	1.882959	0.968839	0.80247	1.252276
ENSG00000128791	TWSG1	12.998474	10.993188	12.500297000000002	12.532417	12.825230999999999	12.253728	19.096449	19.455795000000002	19.632609
ENSG00000166165	CKB	11.877521999999999	14.254444000000001	12.532432	12.222328000000001	11.237697	14.986849	6.3421069999999995	6.180387	5.704459
ENSG00000137070	IL11RA	1.2303529999999998	1.99923	1.116669	0.929751	1.271547	1.490424	1.853961	1.572927	1.659392
ENSG00000173848	NET1	151.718938	140.454313	150.664294	127.432987	125.75906	126.71202600000001	82.257502	85.193795	84.472447
ENSG00000122862	SRGN	0.342416	0.214054	0.233251	0.0	0.024005	0.037368	55.189102	56.686108	55.188953
ENSG00000122861	PLAU	71.20731900000001	81.67620600000001	78.427929	110.62998400000001	108.309269	118.849168	162.161158	162.89301799999998	151.22089
ENSG00000253368	TRNP1	0.406287	0.305709	0.5986119999999999	0.784739	0.735842	0.636254	3.7611980000000003	3.962054	4.3469370000000005
ENSG00000072110	ACTN1	74.99791599999999	79.920043	71.152531	86.055281	86.906518	92.64313399999999	141.704568	144.608532	136.666484
ENSG00000161243	FBXO27	2.042106	2.9585529999999998	2.991133	3.38018	3.674337	3.3023900000000004	4.871214	5.457584000000001	5.274967
ENSG00000178150	ZNF114	5.1722909999999995	5.276914	4.094981	4.149293	4.742661	4.315964	6.55755	6.727334999999999	5.880455
ENSG00000285791	AC009879.3	0.159094	0.142621	0.031835	0.190436	0.216545	0.178891	0.409446	0.314629	0.347414
ENSG00000175197	DDIT3	4.673463	5.624301	5.25399	5.09198	6.069509999999999	7.450002	9.51848	9.531005	9.201814
ENSG00000118855	MFSD1	12.988354000000001	11.45547	12.469237	11.498844	14.58989	11.768925999999999	20.913314000000003	17.254452	17.942128999999998
ENSG00000088726	TMEM40	1.808866	2.7145770000000002	2.175035	5.206616	4.11401	4.524513000000001	8.096447	8.871813	7.50271
ENSG00000139117	CPNE8	0.0	0.0	0.0	0.013995	0.0	0.0	1.096415	1.418164	1.187084
ENSG00000151062	CACNA2D4	0.0	0.0	0.0	0.02455	0.0	0.009771	0.872771	0.499614	0.511042
ENSG00000107249	GLIS3	1.824876	1.412899	2.0453889999999997	2.246998	1.886931	2.2878190000000003	3.3829469999999993	2.8871270000000004	3.754741
ENSG00000189108	IL1RAPL2	0.661332	0.543651	0.596636	0.598722	0.720715	0.7265929999999999	0.31774600000000003	0.307644	0.485334
ENSG00000184500	PROS1	0.829293	0.630669	0.8669070000000001	1.144482	1.1986240000000001	1.161983	2.1962430000000004	1.947009	2.1513910000000003
ENSG00000163629	PTPN13	11.605813	10.53951	13.297108999999999	9.744598	9.090429	9.150659000000001	6.972085999999999	6.533667	7.178536
ENSG00000196268	ZNF493	0.26807800000000004	0.39137	0.40039	0.279621	0.09646400000000001	0.283949	0.578541	0.549832	0.626121
ENSG00000101000	PROCR	12.462805	15.983573	13.422709	13.668938	13.607333	14.242656	21.954887	23.183104	20.609107
ENSG00000183621	ZNF438	0.246186	0.494184	0.621998	0.399042	0.35551	0.315902	0.905379	1.0779670000000001	0.911555
ENSG00000116954	RRAGC	7.139441	6.755709	6.992598	7.233717	6.497296	6.884311	10.146751	10.420292	11.423512
ENSG00000167771	RCOR2	1.508904	1.920112	1.985719	1.622119	1.432639	1.459852	1.010005	0.870516	0.759439
ENSG00000167772	ANGPTL4	0.093243	0.260549	0.078318	0.081124	0.164665	0.292216	0.675712	1.039714	0.566475
ENSG00000120910	PPP3CC	3.0318300000000002	2.341589	2.770555	2.587737	2.2326	2.886119	4.218458	4.657563	3.529954
ENSG00000120913	PDLIM2	3.951856	6.6079930000000004	3.1838750000000005	3.462392	4.19378	4.09323	12.561094	13.454136000000002	9.400652000000001
Homo_sapiens_newGene_5428	Homo_sapiens_newGene_5428	0.0	0.0	0.0	0.029307	0.0	0.0	0.477154	0.385259	0.454558
Homo_sapiens_newGene_5429	Homo_sapiens_newGene_5429	0.030181	0.030302	0.08702	0.086926	0.131188	0.174995	1.28077	1.6627390000000002	2.0619180000000004
ENSG00000158246	TENT5B	0.156197	0.262804	0.16424	0.135148	0.251999	0.268444	0.914088	1.058204	1.18572
ENSG00000133985	TTC9	1.930603	2.174145	2.322024	1.679156	1.431608	1.500801	0.978078	1.197243	1.259851
ENSG00000130956	HABP4	2.8290040000000003	2.867219	3.15938	3.529403	3.197225	3.252519	6.837426	6.056123	5.781324000000001
ENSG00000277203	F8A1	5.719661	4.994988	8.784117	9.001977	9.130399	10.367418	16.739544	11.841522	9.752321
ENSG00000171401	KRT13	2.138353	2.3375	3.2083660000000003	1.593905	1.268245	1.734483	0.287813	0.403793	0.452177
ENSG00000105472	CLEC11A	0.024245	0.0	0.0	0.0	0.0	0.0	6.867662	6.888254	6.145262
ENSG00000198521	ZNF43	0.5790759999999999	0.23816500000000002	0.294825	0.42437199999999997	0.371994	0.467074	0.637516	0.909835	0.857656
ENSG00000099377	HSD3B7	0.373316	0.435484	0.382541	0.47182900000000005	0.485067	0.275486	2.45251	2.259424	2.568232
ENSG00000023902	PLEKHO1	10.732265	11.108938	11.817052	10.531811	9.331068	11.400734	6.07082	6.035906000000001	5.9135539999999995
ENSG00000138741	TRPC3	0.596613	0.402618	0.563159	0.536971	0.5057389999999999	1.067528	0.369699	0.200126	0.433829
ENSG00000139835	GRTP1	2.295614	2.329366	2.915951	1.740829	1.772817	1.6758440000000001	0.833345	0.9774179999999999	1.0073180000000002
ENSG00000153898	MCOLN2	0.801415	0.633297	0.845332	1.465356	1.465657	0.96704	1.426549	1.602341	1.7892800000000002
ENSG00000119912	IDE	9.980426	6.988001	8.322005	7.94393	7.854451999999999	7.391922	11.323617	11.172846	12.702285999999999
ENSG00000119917	IFIT3	2.647939	2.515382	2.574687	2.582784	2.191344	2.394438	18.312527	18.567616	18.415734999999998
ENSG00000087842	PIR	27.373932	29.59976	28.486833	17.31697	14.52133	14.719269	8.288181	7.682358	7.468782
ENSG00000117519	CNN3	68.239023	61.163495999999995	65.122694	77.448865	76.14025799999999	77.18847899999999	100.440507	99.032109	100.87149399999998
ENSG00000151632	AKR1C2	1.154088	1.453331	1.535192	0.620087	0.521485	0.486796	0.395308	0.343751	0.443655
ENSG00000182809	CRIP2	0.412734	0.358391	0.512848	0.518661	0.534619	0.482617	10.497551	11.138555	9.658414
Homo_sapiens_newGene_2229	Homo_sapiens_newGene_2229	0.010501	0.0	0.016904	0.036818	0.020359	0.052356	0.555511	0.771127	0.50917
ENSG00000169752	NRG4	3.4268480000000006	3.438383	3.8467580000000003	2.8642879999999997	3.5665189999999996	2.340498	3.124858	2.159738	2.211111
ENSG00000261611	AC010547.4	1.212011	1.061314	0.655086	0.429327	0.534477	0.488458	0.36233499999999996	0.304697	1.446934
ENSG00000183049	CAMK1D	1.9502510000000002	2.088183	2.261171	1.5600859999999999	1.337047	1.470569	1.6872129999999999	1.237733	1.105317
Homo_sapiens_newGene_1280	Homo_sapiens_newGene_1280	5.8329640000000005	5.3051010000000005	5.741336	2.450771	3.025576	2.437867	1.263547	1.403343	1.744533
Homo_sapiens_newGene_1281	Homo_sapiens_newGene_1281	0.485621	0.588062	0.520461	0.317973	0.340071	0.351475	0.407152	0.092922	0.085751
Homo_sapiens_newGene_1282	Homo_sapiens_newGene_1282	0.591268	0.654318	0.495478	0.586367	0.43329499999999993	0.307882	0.113769	0.184266	0.130973
Homo_sapiens_newGene_5502	Homo_sapiens_newGene_5502	0.451837	0.557363	0.536968	0.338388	0.428355	0.561289	0.333423	0.328144	0.303302
Homo_sapiens_newGene_5509	Homo_sapiens_newGene_5509	0.7118220000000001	0.749357	0.9939500000000001	0.428921	0.927235	0.8708380000000001	0.928244	1.20845	1.331626
ENSG00000163453	IGFBP7	2.570336	3.380267	2.910415	4.442387999999999	3.807063	3.8066820000000003	22.934044999999998	21.204414	20.649244
ENSG00000205364	MT1M	0.0	0.0	0.0	0.0	0.0	0.0	2.009898	1.701588	1.055192
ENSG00000178343	SHISA3	0.0	0.0	0.0	0.0	0.0	0.0	0.682427	0.878722	0.943219
ENSG00000175548	ALG10B	0.713745	0.529886	0.681806	0.789168	0.6647350000000001	0.646413	1.046138	0.9883	1.053181
ENSG00000171649	ZIK1	0.010427	0.0	0.0	0.0	0.0	0.0	0.9649300000000001	0.732516	0.626812
ENSG00000179431	FJX1	9.559833	9.711536	8.183493	12.590735	15.378592	16.594227	20.854601	22.298536	17.789583
ENSG00000137642	SORL1	8.51872	8.654922	9.64518	8.361491999999998	7.8421970000000005	7.785843	4.839379	4.499909	5.076084
ENSG00000160097	FNDC5	0.847558	0.56758	0.648718	0.732763	0.6514800000000001	0.874409	0.363377	0.305382	0.381709
ENSG00000176014	TUBB6	20.818168	22.894387	19.344271	23.34186	27.188662	30.368994	161.910667	157.86576	145.94272899999999
ENSG00000176018	LYSMD3	5.168532999999999	3.490635	4.438988	4.3117529999999995	4.149112000000001	4.089168	7.363071000000001	5.982451999999999	7.423437999999999
Homo_sapiens_newGene_2148	Homo_sapiens_newGene_2148	0.6346120000000001	0.6247529999999999	0.551218	0.45115700000000003	0.40474799999999994	0.431989	0.207514	0.23412999999999998	0.43036899999999995
Homo_sapiens_newGene_2149	Homo_sapiens_newGene_2149	0.7916580000000001	0.658586	0.768091	0.476894	0.40729699999999996	0.521576	0.48060200000000003	0.461169	0.38121000000000005
Homo_sapiens_newGene_2147	Homo_sapiens_newGene_2147	0.7704850000000001	0.831333	0.7187560000000001	0.60756	0.662093	0.5218879999999999	0.464751	0.339696	0.357098
ENSG00000177943	MAMDC4	0.62408	0.738779	0.9197299999999999	1.233037	1.1713170000000002	1.220461	0.509448	0.879951	0.8156370000000001
ENSG00000135905	DOCK10	1.697185	1.2921129999999998	1.434755	1.2410649999999999	1.289825	1.222249	2.116171	1.9256870000000001	2.24326
ENSG00000172661	WASHC2C	6.278848	6.1600389999999985	6.20931	6.1245330000000004	5.969071	6.966498	9.564545	10.048449	8.822054
ENSG00000172667	ZMAT3	1.142586	0.7440329999999999	0.680025	0.888198	0.9636100000000001	0.794631	1.327628	1.3361079999999999	1.580619
ENSG00000173530	TNFRSF10D	4.699119	4.065772	4.916315	5.505212	5.806517	6.612261	7.643053	7.15839	6.943913
ENSG00000167315	ACAA2	26.255083000000003	27.673744	31.967609	25.442504999999997	22.314052000000004	23.435298000000003	16.405174	18.245355	15.989761
ENSG00000235162	C12orf75	11.709756	12.784679	13.83015	15.531609999999999	16.415528000000002	15.204342	39.419586	38.32650099999999	35.472977
ENSG00000126016	AMOT	0.013707	0.016266	0.040095	0.03008	0.046338	0.018722	0.774086	0.692637	0.739387
Homo_sapiens_newGene_415	Homo_sapiens_newGene_415	0.203035	0.189946	0.113894	0.312801	0.271987	0.317922	0.92077	1.034191	1.047214
ENSG00000131018	SYNE1	0.21491300000000002	0.077715	0.169275	0.134821	0.288538	0.172301	0.495819	0.4694130000000001	0.481434
ENSG00000142227	EMP3	0.464899	0.297909	0.31559800000000005	0.739005	0.398716	0.38794300000000004	17.741898	18.117393	17.080896
ENSG00000109099	PMP22	2.050998	2.224427	2.366905	2.5230639999999998	2.555638	2.880264	4.879748	4.218917	4.03829
ENSG00000111145	ELK3	16.191581	14.256784000000001	16.013149	16.984194000000002	14.780429000000002	15.191345	25.062466999999998	24.879876	26.432123999999998
ENSG00000169826	CSGALNACT2	3.647801	2.819053	3.166047	3.518078	3.235759	3.234347	5.063914	4.812398	4.855969
ENSG00000115648	MLPH	7.313637	8.521854	5.551848	9.940940999999999	10.594660000000001	10.651921	15.852136	15.594849	12.299984
ENSG00000172345	STARD5	1.8116020000000002	2.285552	2.0054819999999998	1.31134	1.288453	1.185324	0.910964	1.04258	1.400723
ENSG00000107554	DNMBP	7.205571000000001	7.454066999999999	7.295675	7.456855	7.1876679999999995	7.63301	12.188272999999999	12.595257	11.269796000000001
ENSG00000196562	SULF2	82.908722	83.944594	86.601762	76.59676100000001	78.49388300000001	82.07912999999999	55.259851000000005	57.511003	52.61672400000001
Homo_sapiens_newGene_751	Homo_sapiens_newGene_751	1.196726	1.1320389999999998	0.9958290000000001	0.6853450000000001	0.6960029999999999	0.721112	0.6882600000000001	0.476098	0.580861
Homo_sapiens_newGene_755	Homo_sapiens_newGene_755	36.976206	39.558412000000004	39.757968999999996	30.927887000000002	29.347973	33.583048000000005	18.593353	17.413179	14.296496999999999
Homo_sapiens_newGene_7402	Homo_sapiens_newGene_7402	0.014976	0.0	0.014537	0.145805	0.171339	0.154092	1.463843	1.145307	1.594469
Homo_sapiens_newGene_1122	Homo_sapiens_newGene_1122	0.0	0.0	0.0	0.0	0.021562	0.0	0.660451	0.8887099999999999	0.9761980000000001
ENSG00000153132	CLGN	2.699383	1.872146	2.672174	2.359293	2.131809	2.012838	4.809488	4.344273	5.45168
ENSG00000164379	FOXQ1	50.525795	51.621418	50.364246	34.441704	36.652218	37.997932	18.840092	19.902166	18.899113
ENSG00000164749	HNF4G	0.166721	0.350625	0.223003	0.156961	0.184594	0.215694	0.558829	0.518265	0.398955
ENSG00000164741	DLC1	5.193731	4.346272	4.482863	6.505547	6.667795	7.159116	11.53213	11.91679	11.732885999999999
ENSG00000164742	ADCY1	4.940304	4.984519	5.740306	5.7241800000000005	5.589659	5.545501	3.892348	3.6321980000000003	3.5245509999999998
ENSG00000135439	AGAP2	0.815201	0.70818	0.630873	0.85941	0.910584	0.8857440000000001	1.5992469999999999	1.6538789999999999	1.7614709999999998
Homo_sapiens_newGene_41	Homo_sapiens_newGene_41	3.296355	4.187991	2.8433390000000003	2.7410200000000002	3.05199	3.67069	2.021023	1.835403	2.4152829999999996
Homo_sapiens_newGene_44	Homo_sapiens_newGene_44	0.95665	0.653935	0.567719	0.651879	0.475941	0.53012	0.278769	0.286435	0.267939
ENSG00000171055	FEZ2	13.028335	12.389056	11.419395	12.011216	13.709347	13.004075	22.990560000000002	22.184598	23.184863
ENSG00000133121	STARD13	3.695376	3.409033	3.2447429999999997	3.923324	4.892607	4.68897	6.027897	6.5091339999999995	6.054503
ENSG00000144560	VGLL4	67.292371	68.44697299999999	72.50192	65.299099	63.408441	65.43339100000001	43.668937	44.960695	45.20584200000001
ENSG00000258881	AC007040.2	0.084716	0.48656	0.126134	0.365273	0.509652	0.373714	0.907397	1.0502799999999999	1.155264
ENSG00000099994	SUSD2	0.437766	0.557995	0.356318	0.5571	0.728403	0.656017	2.315892	2.194193	1.700848
ENSG00000063660	GPC1	55.323849	57.824301999999996	51.556568	48.181896	49.710515	53.590611	34.827621	37.623873	31.892239999999997
ENSG00000236609	ZNF853	4.798271	5.158903	4.871149	5.845181	5.835283	6.369542	3.694691	4.164062	3.457189
ENSG00000145779	TNFAIP8	5.438264	4.659955	6.205862	3.6710469999999997	4.577229	4.514094999999999	3.1667890000000005	3.943627	3.758153
ENSG00000086696	HSD17B2	3.910189	4.415954	3.966298	2.410474	1.7308189999999999	1.702925	1.996483	2.5310710000000003	2.506557
ENSG00000156510	HKDC1	0.385942	0.210894	0.459531	0.475363	0.438608	0.596277	0.779825	0.882326	0.675652
ENSG00000156515	HK1	36.780712	39.099201	35.872082000000006	36.206844000000004	37.451447	40.003235	64.837588	66.907959	61.194511
ENSG00000131196	NFATC1	3.814801	4.707227	4.100305	2.844525	3.3364589999999996	2.550731	2.046984	1.834711	1.830964
ENSG00000022567	SLC45A4	4.31476	4.3791150000000005	4.902285	3.6484219999999996	3.454135	3.5088930000000005	2.532775	2.7494829999999997	2.87
ENSG00000143341	HMCN1	2.548183	2.074391	2.682135	2.907781	2.895336	2.768802	1.680591	1.488056	1.824788
ENSG00000134013	LOXL2	22.490466	22.759577	22.695549	31.416735	34.047228000000004	33.720486	67.664851	72.171213	64.293193
ENSG00000111846	GCNT2	0.113331	0.063261	0.08715400000000001	0.057408	0.040733	0.030597	1.086156	1.083663	0.749205
ENSG00000119714	GPR68	5.1991570000000005	4.729331	4.833912	2.467929	2.683149	3.229411	2.073291	1.884396	1.962416
ENSG00000111261	MANSC1	0.8130809999999999	0.554984	0.8565339999999999	0.795464	1.128484	0.826538	1.294146	1.354392	1.279493
ENSG00000151881	TMEM267	3.502818	2.027036	3.627971	3.900384	3.592314	3.5955820000000003	5.147911000000001	4.570024	5.122439
ENSG00000165185	KIAA1958	2.7248330000000003	3.211237	3.87851	3.397583	3.379625	3.1163220000000003	2.166644	2.1105679999999998	2.251664
ENSG00000148175	STOM	0.68276	0.632599	0.5959990000000001	0.532624	0.694502	0.420262	6.130938	5.801803	5.439427
Homo_sapiens_newGene_7262	Homo_sapiens_newGene_7262	1.143547	0.8972479999999999	1.005648	1.150141	0.674371	0.892303	0.406605	0.9359	0.35869
Homo_sapiens_newGene_7265	Homo_sapiens_newGene_7265	11.127322	10.775906999999998	12.352295999999999	9.372881000000001	11.888632000000003	9.390291	4.5810379999999995	7.272618999999999	6.046787
ENSG00000112186	CAP2	3.313185	2.255592	3.034339	3.1472040000000003	3.1515459999999997	3.4035680000000004	6.172796	6.429941	7.9299029999999995
ENSG00000184838	PRR16	0.377208	0.55285	0.492398	0.645201	0.491936	1.00409	1.022756	1.314013	1.4267320000000001
ENSG00000182575	NXPH3	1.061091	1.256417	1.5241010000000002	1.2330860000000001	1.085959	1.547968	0.573859	0.48278499999999996	0.701528
Homo_sapiens_newGene_7644	Homo_sapiens_newGene_7644	1.524855	1.2779859999999998	0.922251	0.687804	0.674878	0.802487	0.795777	1.040865	0.558529
ENSG00000110852	CLEC2B	1.1048689999999999	1.025953	0.60404	0.738734	1.138528	0.92127	3.390819	3.196667	3.89297
Homo_sapiens_newGene_5139	Homo_sapiens_newGene_5139	2.80093	3.3804160000000003	2.9836720000000003	3.1289160000000003	3.1426950000000002	3.353916	2.082751	2.097797	1.687847
ENSG00000124635	HIST1H2BJ	1.1786600000000003	1.123369	0.9831840000000001	0.73113	1.470635	1.302648	1.6819680000000001	2.069941	1.8033540000000001
Homo_sapiens_newGene_3995	Homo_sapiens_newGene_3995	0.384588	0.497777	0.408637	0.724298	0.666515	0.423691	0.318123	0.229812	0.368183
Homo_sapiens_newGene_1599	Homo_sapiens_newGene_1599	0.011976	0.039884	0.036397	0.061187	0.042981	0.095191	0.7207239999999999	0.80372	0.932262
ENSG00000163347	CLDN1	44.701706	39.778477	40.103466	56.43383	57.876495	56.257381	72.361572	71.281685	79.926651
ENSG00000004139	SARM1	0.715202	0.8679100000000001	1.019591	1.041485	1.206497	1.094146	2.195512	2.126493	1.9553180000000001
ENSG00000170681	CAVIN4	1.778481	1.681463	1.861146	1.504309	1.521962	1.988456	1.373575	0.909926	0.998959
ENSG00000178053	MLF1	2.619522	2.185772	2.425779	2.311141	2.312948	1.932229	6.491794	7.013078	6.01308
ENSG00000170537	TMC7	1.717696	1.5998390000000002	1.887114	1.27987	1.242479	1.408909	1.228942	0.952821	1.104628
ENSG00000175471	MCTP1	0.198769	0.22375499999999998	0.156026	0.40052	0.286078	0.351655	2.478997	2.639778	2.913354
ENSG00000141934	PLPP2	36.096779999999995	40.403625	35.027451	35.372133999999996	36.322199000000005	36.101135	21.596102000000002	19.139338000000002	20.821002
ENSG00000172175	MALT1	3.3555909999999995	2.2528040000000003	2.759056	3.094466	3.289917	3.0743099999999997	5.622469000000001	5.592471000000001	4.996544
ENSG00000162614	NEXN	3.473529	2.069272	2.588189	3.440147	3.62726	3.283232	6.757308	8.184118	6.452821
ENSG00000173227	SYT12	4.381316999999999	4.408337	4.04809	3.36841	3.483264	3.1998599999999997	4.0581380000000005	3.7232579999999995	3.4818169999999995
ENSG00000099812	MISP	27.924553	31.198282	26.090803	27.305843	28.504902	31.441999	18.768312	19.371788	18.577335
Homo_sapiens_newGene_6120	Homo_sapiens_newGene_6120	1.160902	0.891668	1.048775	0.449456	0.410712	0.313683	0.14207	0.135902	0.123807
ENSG00000075461	CACNG4	2.686021	3.377338	2.949549	3.69165	4.057936	4.076784	1.511955	1.590887	1.857833
ENSG00000169429	CXCL8	94.850374	94.146874	109.402485	98.794541	85.229198	86.933524	175.905563	163.82478799999998	184.393364
ENSG00000184260	HIST2H2AC	2.78497	4.650473	5.815704	2.776745	2.832756	3.783319	1.497436	1.56548	1.812025
ENSG00000029534	ANK1	0.479503	0.523641	0.745449	0.485282	0.573323	0.526765	0.36391399999999996	0.196486	0.413855
ENSG00000005238	FAM214B	1.317996	1.1301880000000002	1.443576	1.3825399999999999	1.239088	1.248702	5.071775000000001	6.212160000000001	5.565532999999999
ENSG00000169994	MYO7B	0.0	0.0	0.0	0.0	0.0	0.0	0.399537	0.35635	0.395864
ENSG00000169991	IFFO2	9.834620000000001	10.663474	9.466865	13.84814	14.166809	13.755308	17.422489	17.472242	17.448891
ENSG00000187243	MAGED4B	13.336185	15.296421999999998	15.1538	13.892914000000001	12.529538	15.954248999999999	7.767613000000001	9.27633	9.443947
Homo_sapiens_newGene_4891	Homo_sapiens_newGene_4891	0.0	0.033714	0.02398	0.08297	0.0	0.0	0.478792	0.493063	0.618339
ENSG00000198720	ANKRD13B	9.871399	10.262688	9.392603999999999	10.195109	12.168855	12.369551999999999	7.52902	7.202938	6.745601000000001
ENSG00000161671	EMC10	5.274762000000001	4.521478	4.325874	3.915508	3.527203	3.3340490000000003	3.2550160000000004	3.6222679999999996	3.873901
ENSG00000134757	DSG3	4.331042	3.295408	3.884095	3.449205	3.383357	3.145424	2.699591	2.420306	2.39587
ENSG00000057019	DCBLD2	63.876749000000004	54.653698	58.349781	70.54175599999999	69.605708	67.62709100000001	97.668753	93.409794	105.801147
ENSG00000179314	WSCD1	0.00862	0.0	0.0	0.0	0.007393	0.0	0.8587070000000001	0.927944	0.815783
ENSG00000110628	SLC22A18	1.630372	2.1771010000000004	1.495329	1.9776789999999997	1.841302	2.65286	4.378095	4.484638	3.096229
ENSG00000126583	PRKCG	2.135347	2.293281	2.044726	1.942138	2.5447849999999996	2.183918	1.001671	0.913105	0.762314
ENSG00000122008	POLK	4.554314	3.589449	4.826925	2.9847020000000004	4.268547	4.4763530000000005	4.3717239999999995	6.560322	5.024355
ENSG00000130147	SH3BP4	4.825531	5.235754	5.021379	5.694164	5.856361	6.092974	9.996383	10.048331999999998	9.400603
ENSG00000185869	ZNF829	0.290036	0.135779	0.140235	0.173136	0.11299100000000001	0.166871	0.252286	0.35941100000000004	0.426763
ENSG00000138623	SEMA7A	16.081995	16.95296	16.528697	18.712851999999998	21.476475999999998	22.181649	26.467548	25.426316	24.837532000000003
ENSG00000139973	SYT16	0.111188	0.083878	0.079725	0.206204	0.268277	0.271487	0.669654	0.508666	0.8533580000000001
ENSG00000139974	SLC38A6	4.405512	2.583933	2.7113259999999997	3.4722379999999995	2.806123999999999	2.394949	4.6200209999999995	5.033030999999999	4.901065999999999
ENSG00000275342	PRAG1	3.93235	4.522253	4.302593	6.016749	5.680913	6.518807	6.57818	7.060319	6.249316
ENSG00000196878	LAMB3	73.840843	76.212221	66.864498	83.587594	87.294806	93.04872300000001	114.762224	117.470085	105.420803
ENSG00000115363	EVA1A	6.104349	5.812196999999999	6.422447	9.290995	8.395805	9.953539000000001	22.636244	23.158002	21.305729
Homo_sapiens_newGene_7157	Homo_sapiens_newGene_7157	0.17952	0.225617	0.030593	0.100517	0.21893600000000002	0.152441	2.157769	1.424693	1.313665
Homo_sapiens_newGene_7481	Homo_sapiens_newGene_7481	0.673859	1.115795	0.598179	0.692903	0.730728	0.364908	1.490752	0.979803	1.237644
ENSG00000110400	NECTIN1	56.345315	58.053909999999995	62.369967	39.411164	38.968500999999996	42.012539000000004	17.784084	17.805198999999998	17.254977999999998
ENSG00000168389	MFSD2A	13.928729	13.687574	13.281999	9.554895	11.332184000000002	12.422960999999999	9.659284	9.327214999999999	8.429776
ENSG00000168386	FILIP1L	4.51874	2.786711	3.129955	4.248757	4.184915	4.3418719999999995	6.766202	6.086711	6.941196
Homo_sapiens_newGene_1652	Homo_sapiens_newGene_1652	0.331386	0.303854	0.282223	0.401909	0.30053	0.481768	0.532009	0.404488	0.608266
Homo_sapiens_newGene_1651	Homo_sapiens_newGene_1651	7.926634	9.068814	8.409858	9.236858	8.606829999999999	9.340841	15.188052000000003	15.717520999999996	15.004616
Homo_sapiens_newGene_6355	Homo_sapiens_newGene_6355	0.6541560000000001	0.767594	0.661562	1.1718520000000001	0.605768	1.115742	1.339581	1.386265	1.207188
ENSG00000150995	ITPR1	0.478532	0.48025599999999996	0.500008	0.18094900000000003	0.374015	0.235865	0.388677	0.49516	0.548036
ENSG00000166741	NNMT	1.8812190000000002	1.994022	2.79644	3.221511	3.089312	3.943523	12.01749	10.223884	12.424882
ENSG00000124466	LYPD3	4.580041	4.803324	5.064876	5.942355	5.613183	6.533816	7.063774	8.062631	7.356245
ENSG00000160191	PDE9A	7.202866	8.595211	7.221667999999999	6.305111999999999	6.7201390000000005	7.155009	4.670998000000001	4.488385	5.025664
ENSG00000160190	SLC37A1	7.566281	7.960342000000001	8.047066	6.873092	7.956818999999999	8.201484	4.842706	5.596307	4.965095000000001
ENSG00000198682	PAPSS2	2.664238	2.60785	2.535422	3.347641	3.425957	2.868207	16.31898	16.932833	17.651027
ENSG00000198681	MAGEA1	0.486949	0.430099	0.25496	0.246253	0.340687	0.336972	6.93475	7.849842	7.036451
ENSG00000214279	SCART1	0.176737	0.233849	0.14219	0.104992	0.160398	0.187926	0.326625	0.269917	0.271185
ENSG00000277443	MARCKS	105.1008	93.532944	100.885712	87.491318	85.142067	82.02047	59.26099	56.048744	67.426361
ENSG00000271698	AC233992.2	0.728726	0.682897	0.429168	0.995343	0.78348	0.760568	0.626988	0.537396	0.382944
ENSG00000121742	GJB6	29.928171999999996	29.292662	32.639202	19.275521	17.777542	19.735576000000002	9.06857	6.894247	7.9608550000000005
ENSG00000117143	UAP1	21.355434	19.898517	21.322903999999998	23.602648000000002	22.313535	24.103302	52.495782	49.623602	50.264046
ENSG00000171617	ENC1	12.284799	12.276482999999999	11.708873	14.4802	15.378872	15.253898	17.991404	18.834045	19.322136999999998
ENSG00000102057	KCND1	0.393455	0.375817	0.547755	0.512486	0.513981	0.397121	1.248059	0.933481	0.9704659999999999
ENSG00000139344	AMDHD1	0.329715	0.487453	0.627966	0.387629	0.309458	0.282758	0.636455	0.475414	0.534911
ENSG00000213928	IRF9	0.536404	0.944517	0.62979	0.461847	0.6161460000000001	0.7198279999999999	3.6253429999999995	2.590176	1.481144
ENSG00000174456	C12orf76	2.782599	3.3244819999999997	2.762753	2.465418	2.0317790000000002	3.4534849999999997	4.5122990000000005	4.257910000000001	4.063340999999999
ENSG00000172264	MACROD2	0.6093999999999999	0.514691	0.5028790000000001	0.429287	0.818153	0.527981	1.402663	1.084682	1.244323
ENSG00000164509	IL31RA	0.53369	0.410671	0.460966	0.771493	0.880947	0.9489829999999999	2.1194319999999998	1.870221	2.203316
ENSG00000172260	NEGR1	0.0	0.0	0.0	0.0	0.0	0.0	0.263703	0.195283	0.195995
ENSG00000143355	LHX9	0.654182	0.474044	0.6898730000000001	0.38962399999999997	0.40988	0.37944599999999995	0.249245	0.346161	0.521024
ENSG00000119138	KLF9	0.691585	0.609693	0.740323	0.602471	0.62099	0.514612	1.188475	1.027707	1.01389
ENSG00000151388	ADAMTS12	0.736175	0.5254749999999999	0.555917	0.87933	1.128845	0.967312	3.8339030000000003	3.539724	3.8228579999999996
ENSG00000124145	SDC4	38.190166	37.731174	36.142002	46.475647	48.279053	49.340008	95.717819	99.249664	93.973831
ENSG00000103044	HAS3	24.760202	18.815870000000004	21.36944	13.604980999999999	13.991622999999999	15.985142000000002	10.514292000000001	9.507167	11.858187000000001
Homo_sapiens_newGene_2537	Homo_sapiens_newGene_2537	0.511927	0.164747	0.34514599999999995	0.492966	0.379951	0.356337	0.956851	0.9076139999999999	1.095092
Homo_sapiens_newGene_2535	Homo_sapiens_newGene_2535	2.105784	1.319742	2.289379	2.31784	2.182076	1.854329	4.527305	3.898198999999999	4.4091260000000005
ENSG00000204616	TRIM31	2.431206	1.951433	2.805412	1.465039	1.389753	1.313126	1.316045	0.844344	1.137248
ENSG00000163697	APBB2	2.384385	2.225599	3.0704279999999997	2.378837	2.612597	2.5907620000000002	4.999161	4.6509350000000005	5.029820999999999
ENSG00000154545	MAGED4	13.898526	15.088047	14.039339000000002	13.15243	16.675683	15.665693000000001	11.881661000000001	8.979087	9.144008
ENSG00000205560	CPT1B	4.480416999999999	3.899219	6.858052	5.038946	5.739177000000001	5.435586000000001	3.622015	3.349019	3.0459639999999997
ENSG00000115718	PROC	0.778497	1.171989	1.088463	0.586866	0.633179	0.498234	0.323671	0.534715	0.409496
ENSG00000158825	CDA	4.947618	6.561878	5.413351	6.771966	7.429429	6.850717	14.560844	15.455251	13.04767
ENSG00000137962	ARHGAP29	8.120597	6.135983	6.65945	13.887322999999999	13.985817999999998	12.884692000000001	41.135248	40.510729	44.674215000000004
ENSG00000111275	ALDH2	0.002543	0.0	0.0	0.0	0.0	0.0	0.386671	0.419467	0.435035
ENSG00000172716	SLFN11	0.793048	0.6703070000000001	0.7487159999999999	0.747409	0.54523	0.5541929999999999	3.284763	3.0011010000000002	2.698903
ENSG00000274226	TBC1D3H	0.11665	0.261757	0.552422	1.09759	0.661016	0.845082	0.208854	0.147329	0.240119
ENSG00000141314	RHBDL3	0.460336	0.531199	0.315166	0.45555	0.7924030000000001	0.436394	0.32579	0.300435	0.21257
ENSG00000013016	EHD3	2.786053	2.888033	2.785919	3.285953	3.105862	3.285568	4.595375	4.422349	3.818385
ENSG00000111961	SASH1	3.5228330000000003	3.0424500000000005	3.084195	2.9746989999999998	3.062395	3.411078	4.757288	5.09883	4.858420000000001
ENSG00000168779	SHOX2	1.911117	2.279826	2.440773	1.9070869999999998	1.831801	2.346127	1.50559	1.795242	1.2838339999999997
ENSG00000038945	MSR1	0.0	0.0	0.0	0.0	0.006691	0.0	0.7625730000000001	0.928601	0.906124
ENSG00000139687	RB1	0.7058409999999999	0.578159	0.7812950000000001	0.691263	0.694246	0.754728	5.894265	5.541361	5.914216
ENSG00000162631	NTNG1	0.136326	0.166492	0.227169	0.239982	0.262156	0.357123	3.538957	3.667286	3.883737
ENSG00000109472	CPE	7.959032	7.699085	9.659780999999999	7.070907	7.203243	7.417058	5.56691	5.693111	5.4985
ENSG00000153823	PID1	0.96559	1.11266	1.13162	1.354054	1.8090140000000001	1.84431	3.353428	3.177162	3.276116
ENSG00000124126	PREX1	1.168812	1.3938359999999999	1.347378	1.542027	1.341754	1.806541	3.8107670000000002	3.6451080000000005	3.355976
ENSG00000203867	RBM20	0.556995	0.703476	0.710191	0.513638	0.504	0.607698	0.27778	0.211159	0.357766
ENSG00000077063	CTTNBP2	1.541336	1.5464599999999997	1.443676	1.3637179999999998	1.421824	1.272178	0.861528	0.65218	1.14363
Homo_sapiens_newGene_2764	Homo_sapiens_newGene_2764	0.735157	0.51217	0.503854	0.687604	0.783064	0.640328	0.268137	0.315362	0.347657
Homo_sapiens_newGene_5385	Homo_sapiens_newGene_5385	1.369774	0.854584	2.236719	2.527514	2.0070230000000002	2.698855	2.798638	2.1190670000000003	2.693941
Homo_sapiens_newGene_5381	Homo_sapiens_newGene_5381	0.134569	0.300915	0.405121	0.339988	0.112235	0.30971699999999996	0.590066	0.805779	0.655403
ENSG00000157111	TMEM171	0.432717	0.595513	0.596146	0.578707	0.550389	0.738743	1.465386	1.884671	2.2601430000000002
Homo_sapiens_newGene_7706	Homo_sapiens_newGene_7706	1.553942	1.864157	1.402972	1.5026899999999999	1.404544	1.545237	0.790937	0.916966	0.82281
ENSG00000163220	S100A9	3420.125488	3667.736328	3855.39209	2168.872314	2019.709595	2302.0896	1550.509766	1539.456909	1505.112549
ENSG00000052802	MSMO1	11.704883	9.846022000000001	10.967417	12.701854999999998	11.653538	12.309852000000001	23.949599	21.122501	25.919304
ENSG00000183347	GBP6	0.866006	0.622182	1.019238	0.756595	0.723794	0.701349	0.387455	0.380697	0.393588
ENSG00000137767	SQOR	24.782391	26.368603000000004	26.570859000000002	15.589084999999999	15.103015000000001	16.606506	15.999728000000001	15.017833	14.618875
ENSG00000050405	LIMA1	36.02159699999999	28.896408	30.95907	37.243058	36.785808	35.955346	47.324554	48.650855	51.464438
ENSG00000165507	DEPP1	0.24353	0.275024	0.330179	0.161391	0.352863	0.297642	1.203071	1.131856	0.598774
ENSG00000125850	OVOL2	4.902408	6.377073	5.91188	6.139861	7.170005	6.411104	4.03384	4.922026	4.21446
ENSG00000159784	FAM131B	0.082811	0.102062	0.208473	0.255585	0.270444	0.20894200000000002	0.153056	0.14247	0.094979
ENSG00000176595	KBTBD11	1.832933	1.807032	1.831831	1.356974	1.604847	1.322314	1.020827	1.080086	0.976425
ENSG00000132329	RAMP1	1.760258	1.618854	1.4274550000000001	1.434584	1.874023	2.872663	3.693638	2.581653	2.970289
ENSG00000145362	ANK2	0.328684	0.388216	0.336448	0.649038	0.478254	0.314444	1.036723	0.9400499999999999	0.87857
ENSG00000172037	LAMB2	8.012878	8.622743	8.31362	8.438821	8.443846	9.870792999999999	12.938298	13.133714999999999	12.15682
ENSG00000089486	CDIP1	0.817074	0.787003	0.817697	0.835708	1.1745139999999998	0.952212	3.3182959999999997	3.647522	3.2836079999999996
ENSG00000116701	NCF2	0.7350140000000001	0.624882	0.51529	0.459168	0.501427	0.446084	1.564587	1.000407	1.085717
ENSG00000140459	CYP11A1	0.291665	0.513297	0.520801	0.661848	0.855528	0.6212350000000001	0.586137	1.3278670000000001	0.753053
ENSG00000169306	IL1RAPL1	0.142659	0.065735	0.136712	0.134088	0.049178	0.14198	0.34821799999999997	0.441467	0.45210500000000003
Homo_sapiens_newGene_172	Homo_sapiens_newGene_172	0.0	0.037706	0.018605	0.0	0.041203	0.0296	0.629323	0.891251	0.630956
ENSG00000162772	ATF3	2.249755	2.155992	2.566224	2.480773	2.3374060000000005	2.9872259999999997	3.0106450000000002	3.888974	3.3342400000000003
ENSG00000181449	SOX2	27.114521	28.899427	33.287704	18.75848	15.108451	17.041897	4.940247	4.3111	4.969761
ENSG00000160471	COX6B2	2.990753	2.711057	2.5831269999999997	2.145907	2.141166	2.342658	1.295502	2.295377	1.491974
ENSG00000187699	C2orf88	0.169221	0.336933	0.264802	0.355161	0.373515	0.411257	0.464665	0.706561	0.732391
ENSG00000154118	JPH3	0.698395	0.730245	0.85667	1.020104	1.114844	1.092449	0.446393	0.421229	0.473698
ENSG00000127920	GNG11	4.310363	4.241008	3.718616	4.330147	4.170722	4.082456	10.226017	9.094486	9.509062
ENSG00000223802	CERS1	0.8077289999999999	1.3570790000000001	0.983196	1.6276169999999999	1.105821	1.927467	0.9234519999999999	0.9295359999999999	1.027245
ENSG00000100626	GALNT16	0.195328	0.237993	0.340762	0.933778	0.5304129999999999	0.5895980000000001	0.34500600000000003	0.788656	0.5014390000000001
ENSG00000204592	HLA-E	27.576405	29.340733	28.280195	26.200947	28.874218	28.771549	43.06741	45.616852	39.378761
ENSG00000120860	WASHC3	6.862893000000001	6.406476	6.521712999999999	6.647996999999999	5.311698	5.453818999999999	9.928099	7.837696	8.700888
ENSG00000255398	HCAR3	2.759495	2.791588	2.974478	2.66712	2.228531	2.211549	1.474563	1.453628	1.577253
ENSG00000056487	PHF21B	0.0	0.009549	0.026676	0.05937	0.025025	0.022264	0.672528	0.724518	0.330539
ENSG00000157303	SUSD3	0.537189	0.50017	0.365802	1.006806	0.917665	1.704168	1.5128460000000001	0.738249	1.141532
ENSG00000173894	CBX2	44.638259999999995	49.767333	42.891814	39.7708	41.524361	43.305117	24.542611	24.353552	23.653978000000002
ENSG00000061337	LZTS1	1.197768	1.265714	1.2578429999999998	1.3202770000000001	1.445783	1.623555	0.768833	1.01104	0.682269
ENSG00000087253	LPCAT2	9.168511	7.786683	8.627758	8.009769	7.281137	7.077506	5.4955099999999995	5.044348	5.979849
ENSG00000134769	DTNA	0.0	0.0	0.007571	0.006261	0.010108	0.050464999999999996	0.487132	0.268341	0.37401999999999996
ENSG00000188322	SBK1	11.180816	11.004013	11.70613	10.413749	11.094975	12.002998	7.38157	6.407346	6.351174
ENSG00000145287	PLAC8	8.457515	8.499153	9.537659	11.891020000000001	13.229385999999998	14.855963999999998	19.154192000000002	14.611682	18.557999
ENSG00000136059	VILL	0.0	0.114993	0.0	0.041765	0.048624	0.077779	0.439847	0.8256979999999999	0.778973
ENSG00000136051	WASHC4	9.060091000000002	6.328817	7.6419760000000005	8.436628999999998	7.952053	7.562091999999999	12.317976	11.826873	13.944682
ENSG00000141622	RNF165	4.451363	4.608982	4.400463	4.533128	3.969409	4.12638	2.933759	2.677898	2.255525
ENSG00000119865	CNRIP1	2.494533	2.265049	2.67321	2.660043	2.6441410000000003	2.944788	4.385042	4.9251700000000005	4.745144
ENSG00000213626	LBH	17.350932	19.025210000000005	19.297389	15.123104	16.494820999999998	17.480718999999997	9.639027	8.806603	9.450291
ENSG00000100027	YPEL1	0.631089	0.585806	0.727549	0.725796	0.506589	0.688011	0.414221	0.336221	0.341025
ENSG00000143578	CREB3L4	8.757463	9.970540000000002	10.589357	8.031782	7.745284	9.769217	6.017711	5.991593	5.763510999999999
Homo_sapiens_newGene_810	Homo_sapiens_newGene_810	0.656002	0.783588	0.679021	0.503275	0.696817	0.467535	0.273304	0.381489	0.439909
Homo_sapiens_newGene_815	Homo_sapiens_newGene_815	1.339889	1.5044520000000001	1.6227019999999999	1.704322	1.6161759999999998	1.80822	1.076124	1.063196	0.8465790000000001
ENSG00000102312	PORCN	32.478676	34.328920999999994	31.323981	24.185648	26.969614	27.829302	19.338632	19.341152	16.968406
ENSG00000142627	EPHA2	45.714466	47.463478	38.03743	54.202995	61.613132	60.569752	74.573288	75.77211	68.203384
ENSG00000267120	AD000671.2	0.933381	1.461845	1.163023	0.673937	0.416068	0.281158	0.453944	0.472552	1.657775
ENSG00000114115	RBP1	272.766063	297.97342999999995	301.51120499999996	252.30613999999997	237.37264900000002	256.44359399999996	161.203634	171.377425	149.68323099999998
ENSG00000166394	CYB5R2	1.630916	1.8306209999999998	1.414977	0.655223	1.357084	1.221862	3.545052	3.0045159999999997	2.037919
ENSG00000166396	SERPINB7	0.9972479999999999	0.758984	0.694717	1.579209	1.571671	1.456138	2.662649	2.832545	2.852512
Homo_sapiens_newGene_7833	Homo_sapiens_newGene_7833	0.29140299999999997	0.481702	0.411616	0.189961	0.286619	0.270432	1.220211	1.3644290000000001	1.410548
Homo_sapiens_newGene_5751	Homo_sapiens_newGene_5751	0.745333	0.694522	0.68223	0.732569	0.844009	1.010335	1.148042	1.082202	1.297955
ENSG00000186684	CYP27C1	3.425302	3.123455	3.101843	2.992363	2.81271	2.722806	1.74783	1.857939	1.740582
ENSG00000120278	PLEKHG1	1.358821	1.092462	1.402145	0.9971519999999999	0.983257	0.893772	0.695404	0.561824	0.642101
ENSG00000197614	MFAP5	1.048797	0.713476	0.806107	0.984701	1.0459610000000001	1.582457	0.604915	0.635599	0.735394
ENSG00000160255	ITGB2	1.665949	1.7448380000000001	1.359785	2.1028320000000003	1.6255039999999998	2.077547	2.7261919999999997	3.4244310000000002	2.955829
ENSG00000167705	RILP	0.326182	0.23529	0.155756	0.171585	0.35273299999999996	0.43678799999999995	0.766529	0.819762	0.74156
ENSG00000178538	CA8	0.181115	0.149413	0.196447	0.44128	0.243073	0.317449	0.388623	0.288543	0.376871
ENSG00000178531	CTXN1	5.001093	5.384466	2.968187	6.244584	7.832718	7.954919	3.800701	3.862318	3.410707
ENSG00000198853	RUSC2	2.347956	2.835616	2.426111	3.075475	3.038631	3.019911	7.7252670000000006	8.301449999999999	6.967152
ENSG00000235272	RAMACL	1.610857	1.559697	1.60814	0.047769	1.233883	0.878286	0.192488	1.334507	0.102215
ENSG00000134352	IL6ST	11.983125999999999	8.839939	10.675854	12.018401999999998	11.752547	10.944832	19.735014	18.131275	20.147014
ENSG00000049246	PER3	0.284127	0.35675399999999996	0.23858800000000002	0.467149	0.457157	0.383613	0.6590119999999999	0.867135	0.679187
ENSG00000049249	TNFRSF9	0.023077	0.051278	0.046921	0.0	0.043128	0.059171	0.253446	0.208118	0.290941
ENSG00000103723	AP3B2	1.921647	2.3929359999999997	2.118101	1.781672	1.630405	1.882416	1.1442459999999999	1.265992	1.148778
ENSG00000152804	HHEX	0.34812299999999996	0.622332	0.324878	0.39891699999999997	0.672887	0.534606	12.105302	10.860762	8.752813999999999
ENSG00000172458	IL17D	3.859663	3.634167	4.084917	3.1478070000000002	4.551626	5.341301	2.502693	2.654751	3.441572
ENSG00000108342	CSF3	33.879476	37.972769	35.753214	24.911766999999998	25.422353999999995	28.631829999999997	123.493801	130.543251	115.857947
ENSG00000145075	CCDC39	0.321768	0.248635	0.19483	0.216734	0.223268	0.232824	0.377772	0.381982	0.332193
Homo_sapiens_newGene_7431	Homo_sapiens_newGene_7431	3.3842700000000003	2.5043230000000003	2.7925899999999997	3.985626	3.4862210000000005	3.567686	4.334624	4.286586	5.13211
Homo_sapiens_newGene_8681	Homo_sapiens_newGene_8681	0.289415	0.327593	0.470456	0.367412	0.678897	0.39938	1.057527	1.025539	1.068514
ENSG00000187987	ZSCAN23	0.908667	0.932713	1.5302259999999999	1.4723549999999999	0.914505	1.5578839999999998	0.600843	0.727223	0.6239250000000001
Homo_sapiens_newGene_5557	Homo_sapiens_newGene_5557	1.152061	1.017613	1.0513519999999998	1.006971	1.4335369999999998	1.2472910000000001	2.539614	2.5557360000000005	2.149109
ENSG00000121310	ECHDC2	0.938909	0.861073	0.9415439999999999	0.302779	0.42499500000000007	0.40699699999999994	3.3787789999999998	3.858476	3.087871
ENSG00000198910	L1CAM	0.437379	0.351403	0.340596	1.284934	1.2979049999999999	1.477971	20.765014	21.561640000000004	19.406919000000002
ENSG00000198919	DZIP3	2.500098	1.631025	2.072222	2.7917520000000002	2.24662	2.25294	3.07728	3.3657380000000003	3.781759
ENSG00000125148	MT2A	398.043459	470.98281799999995	372.77295300000003	536.244849	624.843272	582.476263	768.200383	785.420936	639.5759750000001
ENSG00000171346	KRT15	3.1075899999999996	3.9443330000000003	3.6662200000000005	2.233549	2.3264160000000005	2.110169	2.1636899999999994	2.032592	2.283784
ENSG00000171345	KRT19	1181.12575	1280.702873	1170.66864	911.7724609999999	996.760296	1081.988791	590.262375	607.0679359999999	548.847774
ENSG00000253958	CLDN23	1.748437	1.631564	1.060421	2.050524	1.967514	1.921332	2.669055	2.254555	1.912687
ENSG00000010438	PRSS3	2.416129	3.093929	2.743589	2.337684	2.4682820000000003	2.235847	15.000202	13.940087	14.99141
ENSG00000130881	LRP3	26.407812	28.925571	23.172573	26.053108	29.478228	32.188324	18.334761	19.188618	18.580742
ENSG00000137285	TUBB2B	1.66004	3.187864	3.112465	4.382075	4.227941	4.83771	6.147459	6.458945	5.995088
ENSG00000127152	BCL11B	0.453172	0.364274	0.47403500000000004	0.338956	0.432188	0.38353400000000004	0.126077	0.1978	0.161994
ENSG00000130775	THEMIS2	0.382525	0.268295	0.437117	0.2176	0.302011	0.295164	0.6399590000000001	0.485976	0.9043509999999999
ENSG00000130779	CLIP1	18.440883	13.511847000000001	16.902873999999997	16.295901	16.416623	17.729731	24.441402999999998	25.817811	24.183206
ENSG00000134256	CD101	0.657681	0.58047	0.562958	0.462813	0.512184	0.6728339999999999	0.25907399999999997	0.52558	0.309952
ENSG00000134250	NOTCH2	10.459750000000001	10.033456000000001	10.353743999999999	11.954451000000002	12.029707000000002	11.635190999999999	18.00827	18.216277	18.857127
ENSG00000134259	NGF	0.424765	0.41355	0.245696	1.014168	0.856435	1.555022	1.326746	2.187047	1.681642
ENSG00000087494	PTHLH	56.03996099999999	56.876473	54.91731999999999	45.375589	46.577836	46.460494	28.676357	27.598368	23.590377999999998
ENSG00000142273	CBLC	26.468539	27.820498	26.272350000000003	21.044009	23.793542	23.614638	16.927238	18.358114	17.397016
ENSG00000114529	C3orf52	6.464853	5.1156310000000005	5.686664	6.152070999999999	6.935425	6.9848289999999995	8.582486	10.009433	8.910089
ENSG00000135617	PRADC1	6.236127	6.485942	5.583528	7.840817	6.988977	7.475552	10.900256	9.907002	8.583885
ENSG00000105290	APLP1	7.492174	7.681738	9.2566	9.680527	10.493780000000001	11.656138	7.82649	7.482018	6.2007319999999995
ENSG00000090776	EFNB1	29.694899	30.625063	30.600801	23.276405	23.870516	25.863466	17.129593	17.303411	15.598229
Homo_sapiens_newGene_4918	Homo_sapiens_newGene_4918	0.61468	0.390235	0.387161	0.405947	0.360807	0.388281	0.182066	0.208643	0.147022
ENSG00000107566	ERLIN1	7.1182680000000005	8.842589	7.995937	8.910262	8.661366000000001	8.377452	18.485803	16.962535000000003	18.640428999999997
ENSG00000013364	MVP	2.817131	3.5215449999999997	3.280068	3.013007	3.2840969999999996	3.412031	24.965762	26.243101	22.786389999999997
ENSG00000229544	NKX1-2	3.053211	3.226721	3.444364	4.449846	4.058114	4.193399	6.633093	5.718233	6.408178
Homo_sapiens_newGene_2409	Homo_sapiens_newGene_2409	0.115825	0.090931	0.061594	0.094773	0.16450399999999998	0.15795499999999998	0.7926040000000001	0.809156	1.198772
Homo_sapiens_newGene_2408	Homo_sapiens_newGene_2408	0.0	0.023809	0.018458	0.07323199999999999	0.15498	0.106738	2.605941	2.083683	3.059585
ENSG00000160886	LY6K	12.457322000000001	14.315659	13.52638	11.967735	14.839494	14.641633	24.946455999999998	24.970150999999998	22.259462
Homo_sapiens_newGene_2407	Homo_sapiens_newGene_2407	0.256788	0.258449	0.303022	0.36873300000000003	0.289723	0.327604	1.242884	0.951484	1.032647
Homo_sapiens_newGene_4492	Homo_sapiens_newGene_4492	0.606025	0.541028	0.57877	0.71838	0.44991	0.581098	0.270291	0.183274	0.316708
ENSG00000174899	PQLC2L	0.066267	0.0	0.0	0.0	0.0	0.0	2.121856	2.754605	2.8731350000000004
ENSG00000082482	KCNK2	4.4034629999999995	4.424474	4.420267	3.612947	3.726525	5.150276	2.246493	2.40996	2.975993
ENSG00000072858	SIDT1	0.187929	0.218259	0.25086	0.182262	0.248403	0.257549	0.102678	0.129945	0.138105
Homo_sapiens_newGene_6728	Homo_sapiens_newGene_6728	0.20424599999999998	0.295553	0.25301399999999996	0.562853	0.539426	0.3502639999999999	0.30998899999999996	0.335499	0.351328
Homo_sapiens_newGene_6727	Homo_sapiens_newGene_6727	0.161276	0.283267	0.176108	0.383388	0.598579	1.031861	0.431797	0.476382	0.41529
ENSG00000197978	GOLGA6L9	3.870935	3.281113	3.464216	3.9132	3.705374	3.945827	2.473143	2.805553	2.142293
ENSG00000151135	TMEM263	9.432830000000001	7.49746	9.272638	10.052031999999999	9.822623	7.925070000000001	13.650130999999998	13.812865	14.753813000000001
ENSG00000111816	FRK	4.363995	3.328367	4.33046	3.687206	3.285183	3.294504	2.373188	2.148512	2.422984
ENSG00000107819	SFXN3	6.342263	7.29275	6.714133	7.228197	7.107884	8.106816	17.420974	18.405654000000002	18.074058
ENSG00000169594	BNC1	0.04402	0.036882	0.088182	0.05857	0.027864	0.054506	5.12398	5.96135	5.038968
ENSG00000184574	LPAR5	0.367077	0.261325	0.333215	0.374808	0.404647	0.194304	0.806835	0.337111	0.6343810000000001
ENSG00000185716	MOSMO	4.067211	3.2114510000000003	3.4298349999999997	3.520079	3.8003329999999997	3.665141	7.525043	6.851792	7.737263
ENSG00000104177	MYEF2	1.644639	2.846387	2.420172	2.9469380000000007	3.757261	2.140733	3.0041349999999998	4.027671	2.8536420000000002
Homo_sapiens_newGene_7250	Homo_sapiens_newGene_7250	0.243774	0.203304	0.091212	0.577188	0.8901070000000001	1.1111069999999998	2.007915	1.268937	1.9431500000000002
Homo_sapiens_newGene_7253	Homo_sapiens_newGene_7253	0.11939899999999999	0.022917	0.07988300000000001	0.105474	0.15659	0.12578899999999998	2.237615	2.636939	2.409936
ENSG00000197568	HHLA3	3.5729420000000003	3.0929640000000003	4.3724099999999995	2.501047	2.686727	3.99994	2.4531709999999998	2.365787	2.483002
ENSG00000197565	COL4A6	11.879386999999998	12.693471	13.287896	12.748184	12.490865	13.468485000000001	7.316787000000001	7.368713999999999	7.499341
ENSG00000111057	KRT18	268.742676	278.296697	247.14525099999997	345.962427	366.256675	388.767578	427.83873600000004	454.090772	391.589761
ENSG00000107731	UNC5B	5.230188	4.795241	5.349467	2.8491210000000002	2.688465	3.045895	1.147079	0.988213	1.037861
ENSG00000107736	CDH23	1.247446	1.2613860000000001	0.804519	1.5202120000000003	0.694927	1.2580090000000002	0.367097	0.53577	0.35495600000000005
Homo_sapiens_newGene_5490	Homo_sapiens_newGene_5490	1.084975	0.694546	0.7572099999999999	1.306921	0.98627	0.858648	1.460815	1.9747980000000003	1.358857
Homo_sapiens_newGene_5497	Homo_sapiens_newGene_5497	10.376133	10.256418	9.508343	6.612776	7.6121289999999995	7.354189	5.342208	5.850911	6.408551
ENSG00000204131	NHSL2	0.051359	0.061108	0.060147	0.234943	0.233641	0.153045	0.140161	0.124039	0.176678
ENSG00000130303	BST2	0.357838	0.091284	0.185419	0.0	0.103271	0.070941	16.517454	18.395315	16.213312
ENSG00000154040	CABYR	2.879633	3.0476140000000003	3.34295	4.128753000000001	3.822426	3.964597	4.692357	5.069229999999999	4.791025
ENSG00000155313	USP25	7.499722	5.785519	6.319521000000001	6.659471	6.126518999999999	5.734325	8.60809	8.607126000000001	9.824667999999999
ENSG00000131477	RAMP2	0.93083	0.776541	0.950173	1.7955839999999998	1.398059	1.84873	0.7374120000000001	1.083828	0.6846840000000001
ENSG00000134531	EMP1	11.322985	10.398172	10.172091	12.407003	15.160459999999999	14.469709	25.179056000000003	27.541518999999997	24.610182
ENSG00000171451	DSEL	1.146747	1.143871	1.235023	1.32137	1.208746	1.194001	1.973892	1.961369	2.172575
ENSG00000188042	ARL4C	10.425661	10.385192	8.833492	9.132355	10.879831	9.786138	16.022149	16.405376	16.298442
ENSG00000146674	IGFBP3	90.351224	89.98818600000001	98.22519999999999	58.973561999999994	58.619832	61.796336000000004	37.854367	40.118704	37.029540999999995
Homo_sapiens_newGene_7649	Homo_sapiens_newGene_7649	81.782808	101.305662	100.49082200000001	63.819174	58.039426999999996	67.786518	20.439066000000004	21.288227	22.926039
Homo_sapiens_newGene_7642	Homo_sapiens_newGene_7642	0.474801	0.4353	0.70441	0.192417	0.179924	0.32612	0.270868	0.446025	0.5767819999999999
ENSG00000112972	HMGCS1	23.430600000000002	19.35184	19.849215	22.252944	23.512168000000003	21.850838	41.238938000000005	39.637254	43.565118
ENSG00000088543	C3orf18	0.873891	0.933991	1.059693	0.434055	0.6792279999999999	0.649848	1.841224	1.717706	1.084883
ENSG00000113594	LIFR	1.298279	0.921693	1.6182700000000003	1.3937110000000001	1.250967	0.8429180000000001	1.634713	1.7230029999999998	1.79424
ENSG00000113621	TXNDC15	3.3786140000000002	3.977446	3.524436	3.9909939999999997	3.5351280000000003	3.122463	5.539637	5.971079	6.104895
Homo_sapiens_newGene_1721	Homo_sapiens_newGene_1721	2.034283	2.347008	2.0241719999999996	2.572153	2.338287	3.4531350000000005	2.2571560000000006	1.7452800000000002	1.563812
Homo_sapiens_newGene_6118	Homo_sapiens_newGene_6118	1.3037269999999999	1.35567	1.6213419999999998	0.6737839999999999	0.6427770000000002	0.376923	0.366067	0.13095800000000002	0.156475
Homo_sapiens_newGene_1729	Homo_sapiens_newGene_1729	10.741814000000002	10.747736	10.887554	12.041133000000002	13.910891999999999	13.546460000000002	23.329649999999997	23.616349000000003	21.426741000000007
ENSG00000189052	CGB5	2.122172	2.357014	2.133955	1.998105	2.266519	1.805759	0.669747	0.507357	0.544534
ENSG00000189056	RELN	0.031283	0.014617	0.007054	0.069074	0.093225	0.115473	0.207482	0.188965	0.122544
ENSG00000111666	CHPT1	4.436329000000001	4.768216000000001	5.651508	5.243402	5.1833409999999995	4.935723	6.842163000000001	7.741375	7.40138
ENSG00000114019	AMOTL2	17.184936999999998	16.958226999999997	16.262159	22.829746	26.856785	25.306936	41.993373	45.222016	37.595538
ENSG00000072163	LIMS2	0.321381	0.21717199999999998	0.16813499999999998	0.41266	0.308597	0.55387	0.999212	0.990007	1.015774
Homo_sapiens_newGene_2960	Homo_sapiens_newGene_2960	2.031432	1.9702000000000002	2.004875	2.162659	2.013905	1.528953	1.267418	1.258924	0.8515459999999999
ENSG00000163485	ADORA1	0.029757	0.06907	0.07507	0.087254	0.057519	0.16614600000000002	0.378603	0.340092	0.43359400000000003
ENSG00000205795	CYS1	0.390766	0.402226	0.454137	0.412918	0.254601	0.250467	1.192639	0.900054	0.762899
ENSG00000185697	MYBL1	4.674043999999999	3.558698	5.532031999999999	6.13976	6.23956	7.466825999999999	8.710248	9.084498	9.370626000000001
ENSG00000104321	TRPA1	0.696487	0.59698	0.7845	0.417682	0.261845	0.29836599999999996	0.11049600000000001	0.184338	0.245616
ENSG00000104324	CPQ	0.0	0.0	0.022908	0.0	0.0	0.0	1.749205	1.347438	1.201248
ENSG00000104327	CALB1	113.775216	98.39651199999999	112.515062	75.087521	72.51895199999998	69.733532	42.307724	38.44565600000001	41.233086
ENSG00000197712	FAM114A1	3.578973	3.7597189999999996	3.842403	3.4605930000000003	3.001054	2.715046	5.958039	6.554089	6.040114
ENSG00000123892	RAB38	16.79178	19.022864000000002	18.357327	14.97891	15.441226	15.563389	11.623848	10.417451	11.483909
ENSG00000243477	NAA80	1.0525630000000001	1.640593	0.854758	1.1396950000000001	1.4274490000000002	1.6150390000000001	2.298157	2.1399179999999998	2.94922
ENSG00000125726	CD70	1.067005	0.44393	0.6041880000000001	0.436706	0.0	0.575003	17.463231	15.399641	14.484577
ENSG00000177311	ZBTB38	9.6222	6.423677999999999	10.278362999999999	8.791691	9.226471	9.223597999999999	19.924758	20.436743	19.196109
ENSG00000177731	FLII	31.656668999999997	34.909117	31.929808	32.89965	35.599985000000004	37.800931999999996	53.451142999999995	56.483163000000005	49.972857999999995
ENSG00000154240	CEP112	0.707503	0.413214	0.688592	1.0156260000000001	0.6503040000000001	0.682848	2.136949	2.416583	2.5003219999999997
ENSG00000120457	KCNJ5	0.451869	0.416504	0.420424	0.599636	0.697961	0.568913	0.45182900000000004	0.208078	0.212571
ENSG00000173567	ADGRF3	0.437461	0.350532	0.485101	0.284618	0.346851	0.36663	0.219536	0.290874	0.169461
ENSG00000158427	TMSB15B	5.052062	4.966121	5.259458	6.707211	5.459295999999999	6.095954000000001	3.661612	3.8262080000000003	3.513633
ENSG00000204305	AGER	1.635962	1.5871640000000002	1.458789	1.6221799999999997	1.6576780000000002	1.806527	1.032672	1.451922	1.015601
ENSG00000142949	PTPRF	41.508824	47.332435000000004	44.029113	48.032895	48.457921000000006	56.858261	68.603575	71.741388	66.793103
ENSG00000108797	CNTNAP1	1.272549	1.665545	1.433074	1.199114	1.398216	1.586562	3.291711	3.319383	3.175663
ENSG00000119042	SATB2	1.3199999999999998	0.821219	0.879315	1.1960460000000002	1.0852629999999999	1.2538369999999999	1.888182	1.6791669999999999	1.8855650000000002
ENSG00000138613	APH1B	0.405049	0.42046700000000004	0.507619	0.482837	0.507914	0.481465	1.35486	1.172917	1.298809
ENSG00000137872	SEMA6D	0.597829	0.429713	1.062533	0.528506	0.477807	0.470433	0.470377	0.426687	0.38429599999999997
ENSG00000173041	ZNF680	1.1218110000000001	0.771792	0.91498	0.8620350000000001	1.11647	0.7838409999999999	1.980331	1.691485	1.4335149999999999
ENSG00000008256	CYTH3	9.532903	9.374507000000001	9.232946	11.612171	12.668836	12.571836000000001	18.048493999999998	17.954403000000003	15.900201000000001
ENSG00000197261	C6orf141	20.783779000000003	21.951613000000002	21.945719	17.000225999999998	16.250733	19.620791	12.774830000000001	11.97358	11.454256
ENSG00000266094	RASSF5	2.8878949999999994	3.354317	3.3362600000000002	2.793042	2.7776219999999996	2.66542	2.255407	1.9060959999999998	1.643816
Homo_sapiens_newGene_2481	Homo_sapiens_newGene_2481	124.591911	92.166489	81.101509	56.124195	87.126457	89.112656	134.747238	90.162132	149.457413
Homo_sapiens_newGene_1685	Homo_sapiens_newGene_1685	0.8591789999999999	0.97224	0.599977	0.911287	1.4876740000000002	1.139437	1.871428	1.311801	1.316354
ENSG00000163728	TTC14	2.4225980000000003	2.150049	2.477512	2.067059	2.142863	2.2226529999999998	4.422241	3.960374	4.827275
ENSG00000121210	TMEM131L	2.58059	2.0638240000000003	2.125134	2.7144250000000003	2.7137979999999997	2.8421890000000003	3.4271320000000003	3.544102	3.4217
ENSG00000164733	CTSB	62.150484000000006	71.57560000000001	67.24797899999999	71.12492199999998	64.083029	79.53630999999999	146.16489600000003	137.516066	158.084366
ENSG00000197106	SLC6A17	0.737281	0.771749	0.652649	0.982577	0.961951	0.801334	0.427684	0.658213	0.388914
ENSG00000198108	CHSY3	0.094096	0.11287	0.159667	0.190025	0.231464	0.237458	1.103487	0.982378	1.132354
ENSG00000096968	JAK2	2.3594760000000004	1.682847	1.92695	2.04886	2.140977	2.0452879999999998	3.256958	2.777222	3.489058
ENSG00000145703	IQGAP2	3.103188	2.541054	3.117789	2.595148	2.282307	2.364793	1.7077399999999998	1.525713	1.764627
ENSG00000085449	WDFY1	12.216104	10.106199	11.284156	10.974545	11.45313	10.988085	18.972635	17.966463	19.180185
ENSG00000116661	FBXO2	0.241031	0.158276	0.314961	0.487512	0.24093	0.283861	0.906218	1.087175	1.645681
ENSG00000130635	COL5A1	0.149046	0.222848	0.176765	0.276367	0.419711	0.37577	0.257352	0.250881	0.259333
ENSG00000110675	ELMOD1	1.8485459999999998	1.3995920000000002	2.0510479999999998	1.442018	1.7337060000000002	1.342124	0.6551720000000001	0.8544080000000001	1.174071
ENSG00000189221	MAOA	3.2506950000000003	2.796367	3.080457	3.26555	3.635424	3.67287	4.894856	4.967455999999999	4.413236
Homo_sapiens_newGene_542	Homo_sapiens_newGene_542	2.085144	2.007205	2.2063829999999998	1.953997	2.9293839999999998	2.75508	3.088304	3.406967	4.723272
ENSG00000131149	GSE1	12.792104	14.790477	15.239243999999998	11.885477999999999	12.756625	12.321140999999999	7.991547999999999	8.635563000000001	8.49182
Homo_sapiens_newGene_8250	Homo_sapiens_newGene_8250	0.569837	0.605589	0.872602	0.338275	0.418257	0.375726	0.570516	0.461315	0.72173
Homo_sapiens_newGene_8255	Homo_sapiens_newGene_8255	1.6984050000000002	1.0927	1.5092609999999997	0.548102	0.797815	0.8221189999999999	0.748626	0.7293170000000001	1.133248
ENSG00000197943	PLCG2	0.576124	0.624627	0.558831	0.566105	0.566311	0.625893	1.5200799999999999	1.588667	1.414801
ENSG00000114771	AADAC	1.733137	0.8836430000000001	1.01299	1.879346	1.899253	1.570524	2.090207	2.229425	2.330291
ENSG00000114779	ABHD14B	6.574288999999999	8.542717	7.461233	6.4464310000000005	6.8042050000000005	6.829432999999999	10.865734999999999	11.853599	10.776786999999999
ENSG00000138400	MDH1B	0.850973	0.978843	0.403914	0.673691	1.07028	0.588653	0.37139	0.401389	0.426005
ENSG00000029993	HMGB3	79.798092	80.27435600000001	83.303267	74.177366	68.126615	73.09914900000001	51.552377	54.190183000000005	55.493714
ENSG00000108187	PBLD	1.368001	1.060014	0.618254	1.107331	1.073494	1.2937500000000002	1.740876	1.9061100000000002	1.277112
ENSG00000164283	ESM1	0.161491	0.16058	0.153078	0.243637	0.364622	0.26746400000000004	11.900713	12.668516	12.256224
ENSG00000108239	TBC1D12	1.83947	1.251391	1.706149	1.56839	1.910158	1.425406	2.436392	2.419741	2.977308
ENSG00000121552	CSTA	36.306683	38.0121	37.836257999999994	30.069698000000002	27.025443	26.564197999999998	20.362250000000003	22.523937	22.319811
Homo_sapiens_newGene_6566	Homo_sapiens_newGene_6566	2.7161739999999996	3.431636	3.164999	2.650625	2.899394	2.8744180000000004	1.5390769999999998	2.220619	1.960684
ENSG00000110888	CAPRIN2	7.70942	7.738415	8.464651000000002	7.504702	7.342031999999999	7.064083999999999	10.130870000000002	12.091035999999999	11.688645000000001
Homo_sapiens_newGene_4232	Homo_sapiens_newGene_4232	0.970702	0.710107	0.669881	0.265965	0.316594	0.214421	0.046137	0.0	0.0
ENSG00000204642	HLA-F	2.802968	4.433269	4.284482000000001	2.6601559999999997	3.2486469999999996	3.1539729999999997	4.143915	5.428703	4.300608
ENSG00000163395	IGFN1	0.036784	0.057171	0.049403	0.063679	0.06062	0.045132	2.994765	2.987672	2.987162
ENSG00000116396	KCNC4	0.949009	1.207284	0.7310390000000001	1.174517	1.480721	1.349389	0.9148559999999999	0.799699	1.1239210000000002
ENSG00000173917	HOXB2	1.162225	1.107376	1.00214	1.292158	1.703088	1.400564	7.265471	6.652719	6.663021
ENSG00000127528	KLF2	0.647089	0.411412	0.480856	0.703103	0.871794	1.008111	1.707586	1.462787	1.429994
ENSG00000125968	ID1	360.052849	384.599061	390.082855	303.079742	359.44292	398.978531	237.420097	238.36602	219.184758
ENSG00000090376	IRAK3	0.027404	0.030409	0.045729	0.034801	0.018973	0.011015	0.988541	0.884902	1.053848
ENSG00000130433	CACNG6	1.3471950000000001	1.882875	1.511148	1.499056	1.8410760000000002	1.689339	1.173799	0.870916	1.0093509999999999
ENSG00000148120	C9orf3	20.155847	20.070316000000002	22.209708	11.648366	12.227762	15.048701000000001	7.272867	7.968777	7.1230329999999995
ENSG00000206199	ANKUB1	0.120074	0.129277	0.15679300000000002	0.414028	0.318123	0.414189	0.662254	0.675408	0.724451
ENSG00000147231	RADX	0.357764	0.243075	0.168804	0.7957690000000001	0.688323	0.617587	0.706018	0.7248899999999999	0.872304
ENSG00000065802	ASB1	7.420426000000001	7.0662709999999995	7.3709489999999995	6.76004	8.58943	7.535899	10.90376	10.966647	10.515682
ENSG00000095596	CYP26A1	2.495819	2.039139	2.029459	1.041479	0.924275	0.85982	0.413129	0.292235	0.30764400000000003
ENSG00000176170	SPHK1	10.695681	11.943049	10.687558000000001	11.560756999999999	13.959316999999999	14.974715	60.543513	66.709928	54.729692
ENSG00000186350	RXRA	82.091193	89.022638	85.97305	69.89435399999999	72.48312299999999	77.021014	50.014748	52.565903000000006	49.052707
ENSG00000170456	DENND5B	1.334539	1.356475	1.862266	1.93444	1.6226349999999998	1.417713	2.7424299999999997	2.693905	2.581428
ENSG00000023445	BIRC3	2.698654	1.923956	2.5463500000000003	3.542761	3.099311	2.7495089999999998	3.793354	3.4072459999999998	4.400234
ENSG00000076043	REXO2	28.446390000000005	27.142535000000002	27.121250999999997	31.507895	31.231946000000004	31.285154999999996	43.949115000000006	43.805462	45.777252
ENSG00000146966	DENND2A	0.275142	0.440618	0.34156300000000006	0.942829	0.850255	0.652798	1.584238	2.1176079999999997	2.090429
ENSG00000115325	DOK1	1.027515	1.4572720000000001	1.7407489999999999	1.27687	1.699548	1.437974	3.792339	5.100069	4.604603
ENSG00000069399	BCL3	25.760855	25.708392	23.002205999999997	17.338283999999998	18.418057	20.045436000000002	14.581614	15.40871	14.485743
ENSG00000091592	NLRP1	0.02766	0.058495	0.08927	0.106665	0.180508	0.086541	2.518962	3.082913	2.5779599999999996
ENSG00000187764	SEMA4D	12.112717	12.850991	12.513201	11.305418000000001	11.514152	12.250269	7.804781	6.8470390000000005	6.806499
ENSG00000164093	PITX2	6.8633109999999995	6.661407	6.659034999999999	4.948658	6.188114999999999	5.409083999999999	4.31135	4.256323999999999	4.195343000000001
ENSG00000017483	SLC38A5	20.161255999999998	22.798507	21.752086	19.649715	20.63917	23.874347	10.481022000000001	14.619582	12.157972999999998
ENSG00000260097	SPDYE6	1.940317	1.952929	1.570215	1.590297	1.280693	1.750583	1.174413	1.147624	1.304451
ENSG00000106546	AHR	43.510841	37.530609	46.409954	30.389872	27.646112	27.01922	16.211639	14.608376	16.570271
ENSG00000106541	AGR2	1.882603	1.53939	1.816877	0.847807	0.66724	0.765768	0.27536	0.111363	0.395624
Homo_sapiens_newGene_3849	Homo_sapiens_newGene_3849	7.460634	10.364785999999999	11.485872	1.228485	4.930162	7.163211	6.142664	0.97497	3.8690260000000003
Homo_sapiens_newGene_2718	Homo_sapiens_newGene_2718	4.1337909999999995	4.773486000000001	5.540857999999999	5.94245	6.259392000000001	5.547932000000001	8.55398	7.715357	7.158337
ENSG00000058729	RIOK2	4.004005	2.489039	2.975735	3.2615199999999995	3.03412	2.801196	4.584617	5.140019	5.388035
ENSG00000123104	ITPR2	1.2567979999999999	1.17157	1.310123	1.252087	1.274857	1.247562	2.572968	2.3031170000000003	2.526699
ENSG00000204386	NEU1	10.571602	11.020137	10.560236	13.323283	11.759718	13.464862	16.982067	17.452606	16.449446
ENSG00000204382	XAGE1B	0.0	0.0	0.0	0.0	0.0	0.0	5.682501	5.487544	5.252783
ENSG00000204381	LAYN	0.263974	0.252406	0.28433800000000004	0.543727	0.35710000000000003	0.530798	4.71552	4.362832999999999	4.110339
ENSG00000204388	HSPA1B	77.43261	83.475929	78.092247	81.83313	75.703346	83.94397	54.081566	52.990753	53.41671
ENSG00000144959	NCEH1	9.263052	7.811043	8.120709	10.176978	9.984911	10.186997	24.131625999999997	24.149068	24.819339
ENSG00000198435	NRARP	5.412341	5.32979	5.71988	4.58958	4.22882	5.40083	2.08685	1.468451	2.182214
ENSG00000204815	TTC25	0.634717	0.9792909999999999	0.799358	0.779107	0.7185330000000001	0.953624	0.22237600000000002	0.372433	0.739635
ENSG00000177614	PGBD5	2.581966	3.071978	2.888334	2.345491	2.554515	2.496513	1.488667	1.52759	1.546371
ENSG00000136161	RCBTB2	0.625375	0.642824	0.411286	0.47146	0.817539	0.5856530000000001	1.160597	0.782888	0.978456
ENSG00000148516	ZEB1	0.029065	0.015341	0.028888	0.0	0.0	0.0	1.4630589999999999	1.464906	1.358846
ENSG00000139926	FRMD6	15.950766000000002	14.149934000000002	15.930257999999998	17.77745	17.142369000000002	17.222648	27.984427999999998	28.222591999999995	28.820027999999997
ENSG00000148541	FAM13C	0.173757	0.360815	0.200723	0.414919	0.35065599999999997	0.37409000000000003	0.318434	0.189597	0.155982
ENSG00000151726	ACSL1	3.7199999999999998	3.654952	3.8348709999999997	4.3590420000000005	3.703428	4.663246	5.966912	5.869491000000001	5.666211999999999
Homo_sapiens_newGene_1600	Homo_sapiens_newGene_1600	0.035866	0.0	0.0	0.058012	0.140297	0.091146	0.889005	0.624038	0.6184700000000001
ENSG00000163053	SLC16A14	3.054338	2.5639519999999996	2.9488440000000002	3.072682	3.251681	2.934666	2.050897	2.109773	2.045985
ENSG00000013588	GPRC5A	14.53501	14.291197	14.185531000000001	18.324786999999997	20.155023	19.940049	21.651466	22.113739	20.799999
ENSG00000079308	TNS1	0.307626	0.223622	0.277604	0.555601	0.5195310000000001	0.43991600000000003	0.26316700000000004	0.205438	0.199414
ENSG00000106034	CPED1	0.219416	0.060837	0.043827	0.08166	0.167021	0.095974	1.3937090000000003	1.381918	1.768396
[truncated: 435 more rows]
