# Supplementary material for: Allosteric activation of the metabolic enzyme GPD1 inhibits bladder cancer growth via the lysoPC-PAFR-TRPV2 axis
Source: J Hematol Oncol. 2022 Jul 14;15:93. doi: 10.1186/s13045-022-01312-5 (PMC9284842; doi:10.1186/s13045-022-01312-5)
Supplement: Supplementary file 4 — Additional file 4: Table S4. The pathways base on gene set enrichment analysis. [file 13045_2022_1312_MOESM4_ESM.xls]

ID	Description	setSize	enrichmentScore	NES	pvalue	qvalue	rank	core_enrichment	Symbol
ko05168	Herpes simplex virus 1 infection	424	0.602768001208576	1.61308022484744	0.001	0.0357194926374107	1293	ENSG00000223865;ENSG00000171649;ENSG00000231389;ENSG00000136866;Homo_sapiens_newGene_1336;ENSG00000130303;ENSG00000259207;ENSG00000111335;ENSG00000197937;ENSG00000136244;ENSG00000204604;ENSG00000189190;ENSG00000213988;ENSG00000028277;ENSG00000234444;ENSG00000167555;ENSG00000184584;ENSG00000213928;ENSG00000232810;ENSG00000187815;Homo_sapiens_newGene_7365;ENSG00000198453;ENSG00000256229;ENSG0000017…	HLA-DPB1;ZIK1;HLA-DPA1;ZFP37;Homo_sapiens_newGene_1336;BST2;ITGB3;OAS2;ZNF347;IL6;ZNF468;ZNF600;ZNF90;POU2F2;ZNF736;ZNF528;TMEM173;IRF9;TNF;ZFP69;Homo_sapiens_newGene_7365;ZNF568;ZNF486;PIK3CD;ZNF43;SOCS3;ZNF83;ITGA5;ZFP82;ZNF816;ZNF829;ZNF404;ZNF563;DDX58;ZNF91;ZNF487;TNFRSF14;SP100;ZNF699;ZNF569;ZNF680;ZNF100;ZNF675;ZNF85;AC007192.1;ZNF570;ZNF701;ZNF724;FAS;ZNF682;ZNF860;ZNF93;IL1B;JAK2;TWF2;HL…
ko05169	Epstein-Barr virus infection	163	0.640383515285946	1.69360419570744	0.00102986611740474	0.0357194926374107	1819	ENSG00000223865;ENSG00000231389;ENSG00000101017;ENSG00000111335;ENSG00000136244;ENSG00000026025;ENSG00000139687;ENSG00000213928;ENSG00000232810;ENSG00000171608;ENSG00000185386;ENSG00000197943;ENSG00000107201;ENSG00000187608;ENSG00000116717;ENSG00000090339;ENSG00000268173;ENSG00000110092;ENSG00000026103;ENSG00000099860;ENSG00000137275;ENSG00000204642;ENSG00000122008;ENSG00000204592;ENSG00000213341…	HLA-DPB1;HLA-DPA1;CD40;OAS2;IL6;VIM;RB1;IRF9;TNF;PIK3CD;MAPK11;PLCG2;DDX58;ISG15;GADD45A;ICAM1;AC007192.1;CCND1;FAS;GADD45B;RIPK1;HLA-F;POLK;HLA-E;CHUK;PIK3CA;PIK3R1;STAT1;IKBKG;NFKB2;CXCL10;AKT3;CD44;PIK3CB;OAS1;PSMD2;TBK1;Homo_sapiens_newGene_4585;AL669918.1;CCND3;MDM2
ko04621	NOD-like receptor signaling pathway	140	0.681844362235677	1.78756404703998	0.00104712041884817	0.0357194926374107	1596	ENSG00000187688;ENSG00000101333;ENSG00000142185;ENSG00000111335;ENSG00000136244;ENSG00000091592;ENSG00000103490;ENSG00000184584;ENSG00000213928;ENSG00000232810;ENSG00000162711;ENSG00000163739;ENSG00000185386;ENSG00000164733;ENSG00000169429;ENSG00000123104;ENSG00000150995;ENSG00000112851;ENSG00000182621;ENSG00000137275;ENSG00000136869;ENSG00000154451;ENSG00000125538;ENSG00000151414;ENSG00000104312…	TRPV2;PLCB4;TRPM2;OAS2;IL6;NLRP1;PYCARD;TMEM173;IRF9;TNF;NLRP3;CXCL1;MAPK11;CTSB;CXCL8;ITPR2;ITPR1;ERBIN;PLCB1;RIPK1;TLR4;GBP5;IL1B;NEK7;RIPK2;CHUK;RHOA;GBP3;STAT1;IKBKG;AL136295.5;ATG12;GBP1;OAS1;Homo_sapiens_newGene_6254;NAMPT;CASP4;TBK1
ko05164	Influenza A	127	0.660235218825175	1.71988403208899	0.00105374077976818	0.0357194926374107	1596	ENSG00000223865;ENSG00000231389;ENSG00000111335;ENSG00000136244;ENSG00000103490;ENSG00000010438;ENSG00000213928;ENSG00000232810;ENSG00000162711;ENSG00000171608;ENSG00000184557;ENSG00000107201;ENSG00000169429;ENSG00000090339;ENSG00000154229;ENSG00000268173;ENSG00000026103;ENSG00000136869;ENSG00000125538;ENSG00000096968;ENSG00000213341;ENSG00000115267;ENSG00000121879;ENSG00000145675;ENSG00000115415…	HLA-DPB1;HLA-DPA1;OAS2;IL6;PYCARD;PRSS3;IRF9;TNF;NLRP3;PIK3CD;SOCS3;DDX58;CXCL8;ICAM1;PRKCA;AC007192.1;FAS;TLR4;IL1B;JAK2;CHUK;IFIH1;PIK3CA;PIK3R1;STAT1;IKBKG;CXCL10;AKT3;IL12A;PIK3CB;OAS1;MX1;TBK1
ko04514	Cell adhesion molecules	69	0.782714717426421	1.92928080970523	0.00115207373271889	0.0357194926374107	716	ENSG00000223865;ENSG00000172260;ENSG00000013297;ENSG00000231389;ENSG00000101017;ENSG00000169439;ENSG00000038427;ENSG00000198910;ENSG00000162631;ENSG00000179776;ENSG00000197646;ENSG00000102181;ENSG00000108797;ENSG00000124145;ENSG00000177707;ENSG00000090339;ENSG00000160255	HLA-DPB1;NEGR1;CLDN11;HLA-DPA1;CD40;SDC2;VCAN;L1CAM;NTNG1;CDH5;PDCD1LG2;CD99L2;CNTNAP1;SDC4;NECTIN3;ICAM1;ITGB2
ko05323	Rheumatoid arthritis	55	0.742469407059683	1.79488393663998	0.00118343195266272	0.0357194926374107	955	ENSG00000223865;ENSG00000231389;ENSG00000136244;ENSG00000232810;ENSG00000124875;ENSG00000163739;ENSG00000164400;ENSG00000169429;ENSG00000105329;ENSG00000090339;ENSG00000160255;ENSG00000135047;ENSG00000136869;ENSG00000125538	HLA-DPB1;HLA-DPA1;IL6;TNF;CXCL6;CXCL1;CSF2;CXCL8;TGFB1;ICAM1;ITGB2;CTSL;TLR4;IL1B
ko05140	Leishmaniasis	45	0.746369485049614	1.76135399529941	0.00122249388753056	0.0357194926374107	1280	ENSG00000223865;ENSG00000231389;ENSG00000232810;ENSG00000101210;ENSG00000185386;ENSG00000116701;ENSG00000105329;ENSG00000160255;ENSG00000136869;ENSG00000125538;ENSG00000096968;ENSG00000115415	HLA-DPB1;HLA-DPA1;TNF;EEF1A2;MAPK11;NCF2;TGFB1;ITGB2;TLR4;IL1B;JAK2;STAT1
ko04640	Hematopoietic cell lineage	41	0.810250108369026	1.87882786740119	0.00126422250316056	0.0357194926374107	1466	ENSG00000223865;ENSG00000231389;ENSG00000259207;ENSG00000136244;ENSG00000108342;ENSG00000232810;ENSG00000196549;ENSG00000168685;ENSG00000161638;ENSG00000164400;ENSG00000115590;ENSG00000125538;ENSG00000049130;ENSG00000137070;ENSG00000170458;ENSG00000213949;Homo_sapiens_newGene_1109;ENSG00000184371;ENSG00000026508	HLA-DPB1;HLA-DPA1;ITGB3;IL6;CSF3;TNF;MME;IL7R;ITGA5;CSF2;IL1R2;IL1B;KITLG;IL11RA;CD14;ITGA1;Homo_sapiens_newGene_1109;CSF1;CD44
ko05416	Viral myocarditis	35	0.79142835816464	1.83144402795893	0.00128700128700129	0.0357194926374107	1632	ENSG00000223865;ENSG00000231389;ENSG00000101017;ENSG00000090339;ENSG00000160255;ENSG00000110092;ENSG00000204642;ENSG00000204592;ENSG00000198947;ENSG00000143322;Homo_sapiens_newGene_1109;ENSG00000128340;Homo_sapiens_newGene_4585	HLA-DPB1;HLA-DPA1;CD40;ICAM1;ITGB2;CCND1;HLA-F;HLA-E;DMD;ABL2;Homo_sapiens_newGene_1109;RAC2;Homo_sapiens_newGene_4585
ko05144	Malaria	25	0.849067830210473	1.88001449394114	0.00138504155124654	0.0357194926374107	1081	ENSG00000101017;ENSG00000169439;ENSG00000136244;ENSG00000186340;ENSG00000108342;ENSG00000232810;ENSG00000169429;ENSG00000105329;ENSG00000090339;ENSG00000160255;ENSG00000136869;ENSG00000125538;ENSG00000247596	CD40;SDC2;IL6;THBS2;CSF3;TNF;CXCL8;TGFB1;ICAM1;ITGB2;TLR4;IL1B;TWF2
ko04672	Intestinal immune network for IgA production	13	0.917334831123647	1.88230036219371	0.00154798761609907	0.0362925326262462	115	ENSG00000223865;ENSG00000231389;ENSG00000101017;ENSG00000136244	HLA-DPB1;HLA-DPA1;CD40;IL6
ko04060	Cytokine-cytokine receptor interaction	111	0.667105368959249	1.720306819407	0.0021505376344086	0.0430326609114142	1368	ENSG00000101017;ENSG00000123496;ENSG00000125726;ENSG00000136244;ENSG00000049249;ENSG00000127863;ENSG00000162892;ENSG00000108342;ENSG00000232810;ENSG00000124875;ENSG00000163739;ENSG00000130513;ENSG00000168685;ENSG00000239697;ENSG00000164509;ENSG00000164400;ENSG00000136689;ENSG00000163513;ENSG00000163083;ENSG00000157873;ENSG00000169429;ENSG00000105329;ENSG00000128342;ENSG00000026103;ENSG00000174564…	CD40;IL13RA2;CD70;IL6;TNFRSF9;TNFRSF19;IL24;CSF3;TNF;CXCL6;CXCL1;GDF15;IL7R;TNFSF12;IL31RA;CSF2;IL1RN;TGFBR2;INHBB;TNFRSF14;CXCL8;TGFB1;LIF;FAS;IL20RB;IL1R2;IL6ST;LEPR;IL1B;NGF;IL11RA;TNFSF15;LIFR;TNFRSF12A;TNFSF9;CXCL10;CSF1
ko04145	Phagosome	105	0.667256211392255	1.71683329858896	0.00216919739696312	0.0430326609114142	1711	ENSG00000223865;ENSG00000231389;ENSG00000038945;ENSG00000259207;ENSG00000186340;ENSG00000176014;ENSG00000116701;ENSG00000167705;ENSG00000161638;ENSG00000158560;ENSG00000160255;ENSG00000102189;ENSG00000137267;ENSG00000135047;ENSG00000136869;ENSG00000265808;ENSG00000204642;ENSG00000204592;ENSG00000170458;ENSG00000011028;ENSG00000137801;Homo_sapiens_newGene_2639;ENSG00000049245;ENSG00000163131;ENSG0…	HLA-DPB1;HLA-DPA1;MSR1;ITGB3;THBS2;TUBB6;NCF2;RILP;ITGA5;DYNC1I1;ITGB2;EEA1;TUBB2A;CTSL;TLR4;SEC22B;HLA-F;HLA-E;CD14;MRC2;THBS1;Homo_sapiens_newGene_2639;VAMP3;CTSS;TUBB2B;Homo_sapiens_newGene_4585;TLR6;AL669918.1
ko05166	Human T-cell leukemia virus 1 infection	189	0.566368636528459	1.50704356369088	0.00306435137895812	0.0531048260365376	1976	ENSG00000223865;ENSG00000231389;ENSG00000101017;ENSG00000136244;ENSG00000139687;ENSG00000232810;Homo_sapiens_newGene_2493;ENSG00000171608;ENSG00000146592;ENSG00000123080;ENSG00000164400;ENSG00000163132;ENSG00000163513;ENSG00000101096;ENSG00000105329;ENSG00000090339;ENSG00000160255;ENSG00000114166;ENSG00000268173;ENSG00000110092;ENSG00000115590;ENSG00000120910;ENSG00000182158;ENSG00000204642;ENSG0…	HLA-DPB1;HLA-DPA1;CD40;IL6;RB1;TNF;Homo_sapiens_newGene_2493;PIK3CD;CREB5;CDKN2C;CSF2;MSX1;TGFBR2;NFATC2;TGFB1;ICAM1;ITGB2;KAT2B;AC007192.1;CCND1;IL1R2;PPP3CC;CREB3L2;HLA-F;HLA-E;CHUK;ETS1;PTEN;PIK3CA;PIK3R1;IKBKG;NFKB2;AKT3;PIK3CB;ATM;Homo_sapiens_newGene_1643;ATF2;Homo_sapiens_newGene_4585;XIAP;CCND3;NRP1;TLN1;TNFRSF13C;PPP3R1
ko05332	Graft-versus-host disease	13	0.883242089309329	1.8123446839746	0.00309597523219814	0.0531048260365376	1109	ENSG00000223865;ENSG00000231389;ENSG00000136244;ENSG00000232810;ENSG00000026103;ENSG00000125538;ENSG00000204642;ENSG00000204592	HLA-DPB1;HLA-DPA1;IL6;TNF;FAS;IL1B;HLA-F;HLA-E
ko04620	Toll-like receptor signaling pathway	74	0.670209362156193	1.66205093987817	0.00342465753424658	0.0531048260365376	1687	ENSG00000101017;ENSG00000136244;ENSG00000118785;ENSG00000232810;ENSG00000171608;ENSG00000185386;ENSG00000169429;ENSG00000243414;ENSG00000268173;ENSG00000137275;ENSG00000136869;ENSG00000125538;ENSG00000247596;ENSG00000213341;ENSG00000170458;ENSG00000121879;ENSG00000145675;ENSG00000115415;ENSG00000269335;ENSG00000169245;ENSG00000117020;ENSG00000168811;ENSG00000051382;ENSG00000183735;ENSG00000174130	CD40;IL6;SPP1;TNF;PIK3CD;MAPK11;CXCL8;TICAM2;AC007192.1;RIPK1;TLR4;IL1B;TWF2;CHUK;CD14;PIK3CA;PIK3R1;STAT1;IKBKG;CXCL10;AKT3;IL12A;PIK3CB;TBK1;TLR6
ko04724	Glutamatergic synapse	63	0.690743430126898	1.6823151047354	0.00350058343057176	0.0531048260365376	984	ENSG00000161681;ENSG00000162105;ENSG00000101333;ENSG00000110436;ENSG00000105464;ENSG00000127920;ENSG00000123104;ENSG00000144935;ENSG00000150995;ENSG00000154229;ENSG00000182621;ENSG00000114450;ENSG00000172380;ENSG00000120910;ENSG00000115419;ENSG00000132535	SHANK1;SHANK2;PLCB4;SLC1A2;GRIN2D;GNG11;ITPR2;TRPC1;ITPR1;PRKCA;PLCB1;GNB4;GNG12;PPP3CC;GLS;DLG4
ko05321	Inflammatory bowel disease	30	0.761160315200178	1.72347564119074	0.00402144772117962	0.0576172334321057	1488	ENSG00000223865;ENSG00000231389;ENSG00000136244;ENSG00000232810;ENSG00000105329;ENSG00000136869;ENSG00000125538;ENSG00000115415;ENSG00000138378;ENSG00000168811	HLA-DPB1;HLA-DPA1;IL6;TNF;TGFB1;TLR4;IL1B;STAT1;STAT4;IL12A
ko04630	JAK-STAT signaling pathway	97	0.6292196218165	1.6108647402717	0.0043859649122807	0.0579104947998739	1492	ENSG00000123496;ENSG00000136244;ENSG00000162892;ENSG00000138356;ENSG00000108342;ENSG00000213928;ENSG00000171608;ENSG00000184557;ENSG00000168685;ENSG00000100311;ENSG00000164400;ENSG00000128342;ENSG00000022267;ENSG00000268173;ENSG00000110092;ENSG00000174564;ENSG00000185338;ENSG00000134352;ENSG00000116678;ENSG00000096968;ENSG00000137070;ENSG00000113721;ENSG00000121879;ENSG00000145675;ENSG00000113594…	IL13RA2;IL6;IL24;AOX1;CSF3;IRF9;PIK3CD;SOCS3;IL7R;PDGFB;CSF2;LIF;FHL1;AC007192.1;CCND1;IL20RB;SOCS1;IL6ST;LEPR;JAK2;IL11RA;PDGFRB;PIK3CA;PIK3R1;LIFR;STAT1;AKT3;STAT4;STAM2;IL12A;PIK3CB
ko04742	Taste transduction	17	0.846898364314154	1.79335541909496	0.00449101796407186	0.0579104947998739	828	ENSG00000154678;ENSG00000101333;ENSG00000136531;ENSG00000011677;ENSG00000182621	PDE1C;PLCB4;SCN2A;GABRA3;PLCB1
ko05330	Allograft rejection	12	0.881965266044117	1.79103913686494	0.0062992125984252	0.0710421202448295	269	ENSG00000223865;ENSG00000231389;ENSG00000101017;ENSG00000232810	HLA-DPB1;HLA-DPA1;CD40;TNF
ko05152	Tuberculosis	122	0.603958294065398	1.57715134474134	0.00630914826498423	0.0710421202448295	2254	ENSG00000223865;ENSG00000231389;ENSG00000136244;ENSG00000176170;ENSG00000232810;ENSG00000185386;ENSG00000250644;ENSG00000105329;ENSG00000172175;ENSG00000160255;ENSG00000102189;ENSG00000136869;ENSG00000125538;ENSG00000120910;ENSG00000104312;ENSG00000096968;ENSG00000247596;ENSG00000170458;ENSG00000011028;ENSG00000067560;ENSG00000115415;ENSG00000145349;ENSG00000111012;ENSG00000117020;ENSG00000168811…	HLA-DPB1;HLA-DPA1;IL6;SPHK1;TNF;MAPK11;AC068580.4;TGFB1;MALT1;ITGB2;EEA1;TLR4;IL1B;PPP3CC;RIPK2;JAK2;TWF2;CD14;MRC2;RHOA;STAT1;CAMK2D;CYP27B1;AKT3;IL12A;CTSS;TLR6;CALM2;ARHGEF12;IL10RB;LAMP2;PPP3R1;CALM1;TRADD;IL18;PIK3C3;IRAK4;RAB7A;CASP3
ko05160	Hepatitis C	123	0.598465287126917	1.56102424846424	0.00633579725448786	0.0710421202448295	1596	ENSG00000013297;ENSG00000111335;ENSG00000185745;ENSG00000139687;ENSG00000213928;ENSG00000232810;ENSG00000171608;ENSG00000184557;ENSG00000130164;ENSG00000107201;ENSG00000003402;ENSG00000268173;ENSG00000110092;ENSG00000026103;ENSG00000137275;ENSG00000213341;ENSG00000121879;ENSG00000145675;ENSG00000115415;ENSG00000269335;ENSG00000169245;ENSG00000186951;ENSG00000117020;ENSG00000051382;ENSG00000089127…	CLDN11;OAS2;IFIT1;RB1;IRF9;TNF;PIK3CD;SOCS3;LDLR;DDX58;CFLAR;AC007192.1;CCND1;FAS;RIPK1;CHUK;PIK3CA;PIK3R1;STAT1;IKBKG;CXCL10;PPARA;AKT3;PIK3CB;OAS1;MX1;TBK1
ko05163	Human cytomegalovirus infection	180	0.562450662340153	1.49121292730655	0.00718685831622177	0.0761695129192821	2081	ENSG00000101333;ENSG00000259207;ENSG00000136244;ENSG00000139687;ENSG00000184584;ENSG00000232810;ENSG00000171608;ENSG00000146592;ENSG00000185386;ENSG00000127920;ENSG00000169429;ENSG00000123104;ENSG00000101096;ENSG00000150995;ENSG00000154229;ENSG00000268173;ENSG00000110092;ENSG00000026103;ENSG00000182621;ENSG00000114450;ENSG00000137275;ENSG00000172380;ENSG00000125538;ENSG00000120910;ENSG00000182158…	PLCB4;ITGB3;IL6;RB1;TMEM173;TNF;PIK3CD;CREB5;MAPK11;GNG11;CXCL8;ITPR2;NFATC2;ITPR1;PRKCA;AC007192.1;CCND1;FAS;PLCB1;GNB4;RIPK1;GNG12;IL1B;PPP3CC;CREB3L2;HLA-F;HLA-E;CHUK;RHOA;PIK3CA;PIK3R1;GNAI2;IKBKG;AKT3;ROCK1;PIK3CB;RAC2;TBK1;ATF2;Homo_sapiens_newGene_4585;AL669918.1;CALM2;ROCK2;ARHGEF12;MDM2;PTGER4;IL10RB;PLCB2;PPP3R1;CALM1;TRADD
ko04940	Type I diabetes mellitus	17	0.833839715443441	1.76570298793539	0.00748502994011976	0.0761695129192821	1632	ENSG00000223865;ENSG00000231389;ENSG00000232810;ENSG00000026103;ENSG00000125538;ENSG00000204642;ENSG00000204592;ENSG00000155093;ENSG00000168811;Homo_sapiens_newGene_4585	HLA-DPB1;HLA-DPA1;TNF;FAS;IL1B;HLA-F;HLA-E;PTPRN2;IL12A;Homo_sapiens_newGene_4585
ko05142	Chagas disease	82	0.645117266999464	1.61544262239754	0.00790067720090293	0.0761695129192821	1492	ENSG00000101333;ENSG00000106366;ENSG00000136244;ENSG00000232810;ENSG00000171608;ENSG00000185386;ENSG00000163513;ENSG00000169429;ENSG00000105329;ENSG00000003402;ENSG00000268173;ENSG00000026103;ENSG00000182621;ENSG00000136869;ENSG00000125538;ENSG00000247596;ENSG00000213341;ENSG00000121879;ENSG00000145675;ENSG00000114353;ENSG00000269335;ENSG00000117020;ENSG00000168811;ENSG00000051382	PLCB4;SERPINE1;IL6;TNF;PIK3CD;MAPK11;TGFBR2;CXCL8;TGFB1;CFLAR;AC007192.1;FAS;PLCB1;TLR4;IL1B;TWF2;CHUK;PIK3CA;PIK3R1;GNAI2;IKBKG;AKT3;IL12A;PIK3CB
ko05320	Autoimmune thyroid disease	11	0.89064392033947	1.77836368001345	0.00797448165869218	0.0761695129192821	36	ENSG00000223865;ENSG00000231389;ENSG00000101017	HLA-DPB1;HLA-DPA1;CD40
ko00534	Glycosaminoglycan biosynthesis - heparan sulfate / heparin	18	-0.639949427250306	-1.82207929355505	0.00882352941176471	0.0792999410452333	908	ENSG00000002587;ENSG00000136720;ENSG00000171004;ENSG00000185352;ENSG00000103489	HS3ST1;HS6ST1;HS6ST2;HS6ST3;XYLT1
ko05322	Systemic lupus erythematosus	40	0.721289386872425	1.66448198809612	0.0089171974522293	0.0792999410452333	516	ENSG00000223865;ENSG00000231389;ENSG00000101017;ENSG00000232810;ENSG00000182326	HLA-DPB1;HLA-DPA1;CD40;TNF;C1S
ko04978	Mineral absorption	29	0.740012548364348	1.67552944593287	0.010752688172043	0.0924353895491417	287	ENSG00000169715;ENSG00000105889;ENSG00000100292	MT1E;STEAP1B;HMOX1
ko00830	Retinol metabolism	29	-0.52618825555607	-1.68227119380015	0.0116279069767442	0.0967347099932878	1270	ENSG00000167165;ENSG00000128918;ENSG00000197894;ENSG00000184254;Homo_sapiens_newGene_3630;ENSG00000167600;ENSG00000162496;ENSG00000186684;ENSG00000248144;Homo_sapiens_newGene_3626;ENSG00000121207;ENSG00000095596;ENSG00000244474	UGT1A6;ALDH1A2;ADH5;ALDH1A3;Homo_sapiens_newGene_3630;CYP2S1;DHRS3;CYP27C1;ADH1C;Homo_sapiens_newGene_3626;LRAT;CYP26A1;UGT1A4
ko04380	Osteoclast differentiation	95	0.60826479486679	1.54943684208498	0.0143329658213892	0.110545752405281	1540	ENSG00000259207;ENSG00000101307;ENSG00000170909;ENSG00000213928;ENSG00000232810;ENSG00000125740;ENSG00000171608;ENSG00000185386;ENSG00000184557;ENSG00000116701;ENSG00000197943;ENSG00000163513;ENSG00000101096;ENSG00000105329;ENSG00000135605;ENSG00000268173;ENSG00000185338;ENSG00000125538;ENSG00000120910;ENSG00000213341;ENSG00000121879;ENSG00000145675;ENSG00000115415;ENSG00000269335;ENSG00000077150…	ITGB3;SIRPB1;OSCAR;IRF9;TNF;FOSB;PIK3CD;MAPK11;SOCS3;NCF2;PLCG2;TGFBR2;NFATC2;TGFB1;TEC;AC007192.1;SOCS1;IL1B;PPP3CC;CHUK;PIK3CA;PIK3R1;STAT1;IKBKG;NFKB2;CSF1;AKT3;PIK3CB;JUND
ko04933	AGE-RAGE signaling pathway in diabetic complications	87	0.618705243308889	1.55888154474462	0.0145413870246085	0.110545752405281	1492	ENSG00000101333;ENSG00000106366;ENSG00000136244;ENSG00000232810;ENSG00000171608;ENSG00000185386;ENSG00000197943;ENSG00000163513;ENSG00000169429;ENSG00000105329;ENSG00000090339;ENSG00000150630;ENSG00000154229;ENSG00000268173;ENSG00000110092;ENSG00000187091;ENSG00000115414;ENSG00000182621;ENSG00000117525;ENSG00000125538;ENSG00000096968;ENSG00000121879;ENSG00000145675;ENSG00000115415;ENSG00000117020…	PLCB4;SERPINE1;IL6;TNF;PIK3CD;MAPK11;PLCG2;TGFBR2;CXCL8;TGFB1;ICAM1;VEGFC;PRKCA;AC007192.1;CCND1;PLCD1;FN1;PLCB1;F3;IL1B;JAK2;PIK3CA;PIK3R1;STAT1;AKT3;PIK3CB
ko05145	Toxoplasmosis	88	0.620087551619071	1.56089900728187	0.0145739910313901	0.110545752405281	1488	ENSG00000223865;ENSG00000231389;ENSG00000101017;ENSG00000232810;ENSG00000185386;ENSG00000130164;ENSG00000105329;ENSG00000185338;ENSG00000136869;ENSG00000096968;ENSG00000213341;ENSG00000115415;ENSG00000114353;ENSG00000269335;ENSG00000108179;ENSG00000172037;ENSG00000117020;ENSG00000168811	HLA-DPB1;HLA-DPA1;CD40;TNF;MAPK11;LDLR;TGFB1;SOCS1;TLR4;JAK2;CHUK;STAT1;GNAI2;IKBKG;PPIF;LAMB2;AKT3;IL12A
ko05133	Pertussis	57	0.654598856262417	1.57685471266661	0.0155131264916468	0.11299278690944	2254	ENSG00000136244;ENSG00000103490;ENSG00000232810;ENSG00000162711;ENSG00000124875;ENSG00000185386;ENSG00000161638;ENSG00000182326;ENSG00000169429;ENSG00000160255;ENSG00000243414;ENSG00000136869;ENSG00000125538;ENSG00000170458;ENSG00000067560;ENSG00000114353;ENSG00000168811;ENSG00000165410;ENSG00000143933;ENSG00000198668;ENSG00000177606;ENSG00000198001;ENSG00000164305	IL6;PYCARD;TNF;NLRP3;CXCL6;MAPK11;ITGA5;C1S;CXCL8;ITGB2;TICAM2;TLR4;IL1B;CD14;RHOA;GNAI2;IL12A;CFL2;CALM2;CALM1;JUN;IRAK4;CASP3
ko05202	Transcriptional misregulation in cancer	125	0.577128033855186	1.50719033768458	0.0157728706624606	0.11299278690944	1137	ENSG00000148516;ENSG00000101017;ENSG00000125618;ENSG00000136244;ENSG00000152804;ENSG00000244405;ENSG00000178053;ENSG00000104903;ENSG00000123080;ENSG00000006468;ENSG00000164400;ENSG00000163513;ENSG00000169429;ENSG00000116717;ENSG00000104368;ENSG00000099860;ENSG00000115590;ENSG00000171988;ENSG00000122008;ENSG00000175197;ENSG00000056558;ENSG00000170458	ZEB1;CD40;PAX8;IL6;HHEX;ETV5;MLF1;LYL1;CDKN2C;ETV1;CSF2;TGFBR2;CXCL8;GADD45A;PLAT;GADD45B;IL1R2;JMJD1C;POLK;DDIT3;TRAF1;CD14
ko04612	Antigen processing and presentation	42	0.69940233679432	1.6415895792041	0.0174346201743462	0.121191135734072	1109	ENSG00000223865;ENSG00000231389;ENSG00000232810;ENSG00000164733;ENSG00000135047;ENSG00000204642;ENSG00000204592	HLA-DPB1;HLA-DPA1;TNF;CTSB;CTSL;HLA-F;HLA-E
ko03040	Spliceosome	129	-0.386462295865359	-1.60534429267245	0.0178571428571429	0.121191135734072	4768	ENSG00000189091;ENSG00000100028;ENSG00000183431;ENSG00000124562;ENSG00000282246;ENSG00000021776;ENSG00000104852;ENSG00000134748;ENSG00000164167;ENSG00000168883;ENSG00000100410;ENSG00000175467;ENSG00000112081;ENSG00000204560;ENSG00000198563;ENSG00000174243;ENSG00000136875;ENSG00000089280;ENSG00000100813;ENSG00000109971;ENSG00000101161;ENSG00000165119;ENSG00000188529;ENSG00000085872;ENSG00000150316…	SF3B3;SNRPD3;SF3A3;SNRPC;AL157392.5;AQR;SNRNP70;PRPF38A;LSM6;USP39;PHF5A;SART1;SRSF3;DHX16;DDX39B;DDX23;PRPF4;FUS;ACIN1;HSPA8;PRPF6;HNRNPK;SRSF10;CHERP;CWC15;LSM4;TRA2B;EFTUD2;SRSF1;EIF4A3;SNRPB;PRPF19;XAB2;PPIH;SNRNP200;RP9;HNRNPM;Homo_sapiens_newGene_4359;SNRNP40;Homo_sapiens_newGene_7404;ALYREF;PPIL1;SNRPA;U2AF2;LSM2;HNRNPC;RBMX;TRA2A;PRPF40B;HSPA1L;DHX8;RBM8A;SF3A2;SF3B5;NCBP1;U2AF1L5;SNRPE;L…
ko05218	Melanoma	55	0.642617285684344	1.55349625521917	0.0189349112426036	0.125210614154868	1492	ENSG00000138675;ENSG00000113578;ENSG00000139687;ENSG00000138685;ENSG00000171608;ENSG00000100311;ENSG00000116717;ENSG00000268173;ENSG00000110092;ENSG00000099860;ENSG00000122008;ENSG00000171862;ENSG00000113721;ENSG00000121879;ENSG00000145675;ENSG00000117020;ENSG00000051382	FGF5;FGF1;RB1;FGF2;PIK3CD;PDGFB;GADD45A;AC007192.1;CCND1;GADD45B;POLK;PTEN;PDGFRB;PIK3CA;PIK3R1;AKT3;PIK3CB
ko04064	NF-kappa B signaling pathway	79	0.613552459511149	1.53565732420777	0.0203619909502262	0.12757943338531	1493	ENSG00000101017;ENSG00000232810;ENSG00000163739;ENSG00000197943;ENSG00000107201;ENSG00000169429;ENSG00000116717;ENSG00000172175;ENSG00000090339;ENSG00000003402;ENSG00000082805;ENSG00000243414;ENSG00000099860;ENSG00000137275;ENSG00000136869;ENSG00000125538;ENSG00000056558;ENSG00000213341;ENSG00000170458;ENSG00000269335;ENSG00000077150;ENSG00000122861;ENSG00000149311	CD40;TNF;CXCL1;PLCG2;DDX58;CXCL8;GADD45A;MALT1;ICAM1;CFLAR;ERC1;TICAM2;GADD45B;RIPK1;TLR4;IL1B;TRAF1;CHUK;CD14;IKBKG;NFKB2;PLAU;ATM
ko04659	Th17 cell differentiation	70	0.626452668426353	1.54883552033745	0.0207134637514384	0.12757943338531	1293	ENSG00000223865;ENSG00000231389;ENSG00000136244;ENSG00000185386;ENSG00000163513;ENSG00000101096;ENSG00000105329;ENSG00000134352;ENSG00000125538;ENSG00000120910;ENSG00000096968;ENSG00000213341;ENSG00000115415;ENSG00000269335	HLA-DPB1;HLA-DPA1;IL6;MAPK11;TGFBR2;NFATC2;TGFB1;IL6ST;IL1B;PPP3CC;JAK2;CHUK;STAT1;IKBKG
ko05134	Legionellosis	53	0.645012457626787	1.55370757681348	0.0214541120381406	0.12757943338531	1880	ENSG00000136244;ENSG00000103490;ENSG00000232810;ENSG00000101210;ENSG00000163739;ENSG00000169429;ENSG00000160255;ENSG00000136869;ENSG00000265808;ENSG00000125538;ENSG00000170458;ENSG00000077150;Homo_sapiens_newGene_2639;ENSG00000168811;ENSG00000079332;ENSG00000013441;ENSG00000152700	IL6;PYCARD;TNF;EEF1A2;CXCL1;CXCL8;ITGB2;TLR4;SEC22B;IL1B;CD14;NFKB2;Homo_sapiens_newGene_2639;IL12A;SAR1A;CLK1;SAR1B
ko04670	Leukocyte transendothelial migration	77	0.616553729041129	1.53740773486745	0.0215419501133787	0.12757943338531	1949	ENSG00000013297;ENSG00000101335;ENSG00000179776;ENSG00000171608;ENSG00000185386;ENSG00000116701;ENSG00000197943;ENSG00000102181;ENSG00000090339;ENSG00000160255;ENSG00000154229;ENSG00000268173;ENSG00000074966;ENSG00000035403;ENSG00000072110;ENSG00000213445;ENSG00000067560;ENSG00000121879;ENSG00000145675;ENSG00000147065;ENSG00000114353;ENSG00000067900;ENSG00000051382;ENSG00000128340;ENSG00000079337…	CLDN11;MYL9;CDH5;PIK3CD;MAPK11;NCF2;PLCG2;CD99L2;ICAM1;ITGB2;PRKCA;AC007192.1;TXK;VCL;ACTN1;SIPA1;RHOA;PIK3CA;PIK3R1;MSN;GNAI2;ROCK1;PIK3CB;RAC2;RAPGEF3;RAP1B;ROCK2;MYL12A;PTPN11;CLDN1
ko05143	African trypanosomiasis	20	0.772599481273982	1.66589902903376	0.0220588235294118	0.12757943338531	1081	ENSG00000101333;ENSG00000136244;ENSG00000232810;ENSG00000100342;ENSG00000090339;ENSG00000154229;ENSG00000026103;ENSG00000182621;ENSG00000125538;ENSG00000247596	PLCB4;IL6;TNF;APOL1;ICAM1;PRKCA;FAS;PLCB1;IL1B;TWF2
ko00520	Amino sugar and nucleotide sugar metabolism	42	0.686441379885922	1.61116850298228	0.0224159402241594	0.12757943338531	1947	ENSG00000159921;ENSG00000166394;ENSG00000117143;ENSG00000156515;ENSG00000049860;ENSG00000108479;ENSG00000197355;ENSG00000156510;ENSG00000111726;ENSG00000163281;ENSG00000100417;ENSG00000213930;ENSG00000115652;ENSG00000100243;ENSG00000144591;ENSG00000169764;ENSG00000198380;ENSG00000162066	GNE;CYB5R2;UAP1;HK1;HEXB;GALK1;UAP1L1;HKDC1;CMAS;GNPDA2;PMM1;GALT;UXS1;CYB5R3;GMPPA;UGP2;GFPT1;AMDHD2
ko04623	Cytosolic DNA-sensing pathway	41	0.686829537724775	1.59263721448817	0.02275600505689	0.12757943338531	1596	ENSG00000136244;ENSG00000103490;ENSG00000184584;ENSG00000107201;ENSG00000137275;ENSG00000113356;ENSG00000125538;ENSG00000213341;ENSG00000269335;ENSG00000169245;ENSG00000183735	IL6;PYCARD;TMEM173;DDX58;RIPK1;POLR3G;IL1B;CHUK;IKBKG;CXCL10;TBK1
ko04976	Bile secretion	39	-0.455358812262616	-1.55130225227209	0.0232558139534884	0.12760748977838	948	Homo_sapiens_newGene_3630;ENSG00000186350;ENSG00000264324;ENSG00000164742;Homo_sapiens_newGene_3626;ENSG00000104267;ENSG00000105409;ENSG00000244474;ENSG00000257046	Homo_sapiens_newGene_3630;RXRA;AC006030.1;ADCY1;Homo_sapiens_newGene_3626;CA2;ATP1A3;UGT1A4;AC011604.2
ko04924	Renin secretion	42	0.674791734667446	1.58382524834043	0.0261519302615193	0.140509274431409	2022	ENSG00000154678;ENSG00000101333;ENSG00000163485;ENSG00000164733;ENSG00000123104;ENSG00000123700;ENSG00000150995;ENSG00000182621;ENSG00000120910;ENSG00000114353;ENSG00000143933;ENSG00000171522;ENSG00000137841;ENSG00000221823;ENSG00000198668	PDE1C;PLCB4;ADORA1;CTSB;ITPR2;KCNJ2;ITPR1;PLCB1;PPP3CC;GNAI2;CALM2;PTGER4;PLCB2;PPP3R1;CALM1
ko05204	Chemical carcinogenesis	36	-0.465661847409763	-1.54161292843316	0.0273972602739726	0.144196106705119	2348	ENSG00000196502;ENSG00000167165;ENSG00000175344;ENSG00000170899;ENSG00000084207;ENSG00000197894;ENSG00000151632;Homo_sapiens_newGene_3630;ENSG00000065621;ENSG00000248144;Homo_sapiens_newGene_3626;ENSG00000138061;ENSG00000244474	SULT1A1;UGT1A6;CHRNA7;GSTA4;GSTP1;ADH5;AKR1C2;Homo_sapiens_newGene_3630;GSTO2;ADH1C;Homo_sapiens_newGene_3626;CYP1B1;UGT1A4
ko04977	Vitamin digestion and absorption	13	-0.601196223121858	-1.5508063873655	0.0308988764044944	0.156467946568664	1738	ENSG00000101276;ENSG00000173638;ENSG00000076351;ENSG00000138074;ENSG00000121207	SLC52A3;SLC19A1;SLC46A1;SLC5A6;LRAT
ko05150	Staphylococcus aureus infection	24	0.741298005421233	1.63102912649023	0.0309423347398031	0.156467946568664	716	ENSG00000223865;ENSG00000231389;ENSG00000182326;ENSG00000108244;ENSG00000090339;ENSG00000160255	HLA-DPB1;HLA-DPA1;C1S;KRT23;ICAM1;ITGB2
ko00280	Valine, leucine and isoleucine degradation	43	0.661345247003437	1.55497837883098	0.032258064516129	0.1591942820013	744	ENSG00000111275;ENSG00000138356;ENSG00000104951;ENSG00000112972;ENSG00000113790	ALDH2;AOX1;IL4I1;HMGCS1;EHHADH
ko04151	PI3K-Akt signaling pathway	237	0.506144276844239	1.35022753335777	0.0332326283987915	0.1591942820013	1492	ENSG00000259207;ENSG00000138675;ENSG00000136244;ENSG00000113578;ENSG00000186340;ENSG00000142173;ENSG00000118785;ENSG00000138685;ENSG00000108342;ENSG00000142156;ENSG00000171608;ENSG00000146592;ENSG00000168685;ENSG00000161638;ENSG00000127920;ENSG00000100311;ENSG00000119630;ENSG00000189056;ENSG00000184574;ENSG00000150630;ENSG00000160447;ENSG00000154229;ENSG00000268173;ENSG00000110092;ENSG00000115414…	ITGB3;FGF5;IL6;FGF1;THBS2;COL6A2;SPP1;FGF2;CSF3;COL6A1;PIK3CD;CREB5;IL7R;ITGA5;GNG11;PDGFB;PGF;RELN;LPAR5;VEGFC;PKN3;PRKCA;AC007192.1;CCND1;FN1;GNB4;TLR4;GNG12;LPAR3;KITLG;FGFR4;CREB3L2;JAK2;NGF;CHUK;PPP2R3A;PTEN;PDGFRB;PIK3CA;PIK3R1;ITGA1;IKBKG;THBS1;CSF1;LAMB2;AKT3;BDNF;PIK3CB
ko00040	Pentose and glucuronate interconversions	19	-0.542480740724907	-1.5663386263627	0.0333333333333333	0.1591942820013	1605	ENSG00000117448;ENSG00000140263;ENSG00000133116;Homo_sapiens_newGene_3630;Homo_sapiens_newGene_9079;Homo_sapiens_newGene_3626;ENSG00000244474	AKR1A1;SORD;KL;Homo_sapiens_newGene_3630;Homo_sapiens_newGene_9079;Homo_sapiens_newGene_3626;UGT1A4
ko05418	Fluid shear stress and atherosclerosis	114	0.569176933068296	1.47550366568432	0.0351437699680511	0.164788969228182	2614	ENSG00000169439;ENSG00000259207;ENSG00000232810;ENSG00000100292;ENSG00000179776;ENSG00000111199;ENSG00000171608;ENSG00000120129;ENSG00000185386;ENSG00000116701;ENSG00000100311;ENSG00000124145;ENSG00000148834;ENSG00000090339;ENSG00000127528;ENSG00000268173;ENSG00000104368;ENSG00000135047;ENSG00000115590;ENSG00000125538;ENSG00000213341;ENSG00000067560;ENSG00000121879;ENSG00000145675;ENSG00000269335…	SDC2;ITGB3;TNF;HMOX1;CDH5;TRPV4;PIK3CD;DUSP1;MAPK11;NCF2;PDGFB;SDC4;GSTO1;ICAM1;KLF2;AC007192.1;PLAT;CTSL;IL1R2;IL1B;CHUK;RHOA;PIK3CA;PIK3R1;IKBKG;AKT3;PIK3CB;RAC2;CALM2;BMPR2;CALM1;NQO1;JUN;GSTM3;EDN1;SQSTM1;ACVR1;MEF2A;GSTT2B;ITGAV;BMPR1A;MAPK7;ARHGEF2
ko05146	Amoebiasis	76	0.592931783672689	1.48185216019327	0.0371203599550056	0.170949026108579	1492	ENSG00000101333;ENSG00000136244;ENSG00000232810;ENSG00000171608;ENSG00000163739;ENSG00000164400;ENSG00000169429;ENSG00000105329;ENSG00000160255;ENSG00000154229;ENSG00000268173;ENSG00000115414;ENSG00000182621;ENSG00000115590;ENSG00000136869;ENSG00000035403;ENSG00000125538;ENSG00000124570;ENSG00000072110;ENSG00000170458;ENSG00000121879;ENSG00000145675;Homo_sapiens_newGene_7642;ENSG00000172037;ENSG0…	PLCB4;IL6;TNF;PIK3CD;CXCL1;CSF2;CXCL8;TGFB1;ITGB2;PRKCA;AC007192.1;FN1;PLCB1;IL1R2;TLR4;VCL;IL1B;SERPINB6;ACTN1;CD14;PIK3CA;PIK3R1;Homo_sapiens_newGene_7642;LAMB2;SERPINB9;IL12A;PIK3CB
ko04020	Calcium signaling pathway	107	0.57143709815775	1.47319167546891	0.0387096774193548	0.173316355404641	1316	ENSG00000154678;ENSG00000101333;ENSG00000126010;ENSG00000176170;ENSG00000175938;ENSG00000105464;ENSG00000197943;ENSG00000100311;ENSG00000128271;ENSG00000123104;ENSG00000006638;ENSG00000150995;ENSG00000154229;ENSG00000187091;ENSG00000182621;ENSG00000120910;ENSG00000183023;ENSG00000113721;ENSG00000070961;ENSG00000108179;ENSG00000058668;ENSG00000145349	PDE1C;PLCB4;GRPR;SPHK1;ORAI3;GRIN2D;PLCG2;PDGFB;ADORA2A;ITPR2;TBXA2R;ITPR1;PRKCA;PLCD1;PLCB1;PPP3CC;SLC8A1;PDGFRB;ATP2B1;PPIF;ATP2B4;CAMK2D
ko04979	Cholesterol metabolism	29	0.700658594323329	1.58642459364981	0.0389784946236559	0.173316355404641	989	ENSG00000165029;ENSG00000167772;ENSG00000144959;ENSG00000169174;ENSG00000130164;ENSG00000107798;ENSG00000141458;ENSG00000130203	ABCA1;ANGPTL4;NCEH1;PCSK9;LDLR;LIPA;NPC1;APOE
ko04610	Complement and coagulation cascades	35	0.677145076248955	1.56698113374901	0.0411840411840412	0.178165621307154	1324	ENSG00000106366;ENSG00000197249;ENSG00000182326;ENSG00000185010;ENSG00000160255;ENSG00000184500;ENSG00000104368;ENSG00000117525;ENSG00000101000;Homo_sapiens_newGene_1109;ENSG00000122861;ENSG00000003436	SERPINE1;SERPINA1;C1S;F8;ITGB2;PROS1;PLAT;F3;PROCR;Homo_sapiens_newGene_1109;PLAU;TFPI
ko05131	Shigellosis	83	0.581657238280963	1.45836296372021	0.0418079096045198	0.178165621307154	2226	ENSG00000184584;ENSG00000171608;ENSG00000185386;ENSG00000197943;ENSG00000164400;ENSG00000123104;ENSG00000172175;ENSG00000180353;ENSG00000137275;ENSG00000136869;ENSG00000125538;ENSG00000070540;ENSG00000156510;ENSG00000104312;ENSG00000213341;ENSG00000170458;ENSG00000145675;ENSG00000259529;ENSG00000067900;ENSG00000026508;ENSG00000149311;ENSG00000196954;ENSG00000183735;ENSG00000134318;ENSG00000135679…	TMEM173;PIK3CD;MAPK11;PLCG2;CSF2;ITPR2;MALT1;HCLS1;RIPK1;TLR4;IL1B;WIPI1;HKDC1;RIPK2;CHUK;CD14;PIK3R1;AL136295.5;ROCK1;CD44;ATM;CASP4;TBK1;ROCK2;MDM2;TLN1;PLCB2;TRADD;MYL5;SQSTM1
ko04510	Focal adhesion	157	0.52526559729558	1.38959927783334	0.0434782608695652	0.178165621307154	1912	ENSG00000259207;ENSG00000186340;ENSG00000101335;ENSG00000142173;ENSG00000118785;ENSG00000148082;ENSG00000142156;ENSG00000128591;ENSG00000171608;ENSG00000161638;ENSG00000188677;ENSG00000100311;ENSG00000160691;ENSG00000119630;ENSG00000189056;ENSG00000150630;ENSG00000154229;ENSG00000268173;ENSG00000110092;ENSG00000115414;ENSG00000035403;ENSG00000072110;ENSG00000171862;ENSG00000113721;ENSG00000067560…	ITGB3;THBS2;MYL9;COL6A2;SPP1;SHC3;COL6A1;FLNC;PIK3CD;ITGA5;PARVB;PDGFB;SHC1;PGF;RELN;VEGFC;PRKCA;AC007192.1;CCND1;FN1;VCL;ACTN1;PTEN;PDGFRB;RHOA;PIK3CA;PIK3R1;ITGA1;THBS1;LAMB2;AKT3;ROCK1;PIK3CB;RAC2;PPP1R12A;ILK;FLNA;XIAP;RAP1B;CCND3;ROCK2;TLN1;MYL12A
ko04622	RIG-I-like receptor signaling pathway	54	0.614301906706317	1.48188992764335	0.0440476190476191	0.178165621307154	1596	ENSG00000108771;ENSG00000184584;ENSG00000232810;ENSG00000185386;ENSG00000107201;ENSG00000187608;ENSG00000169429;ENSG00000137275;ENSG00000213341;ENSG00000115267;ENSG00000269335;ENSG00000169245;ENSG00000145782;ENSG00000168811;ENSG00000183735	DHX58;TMEM173;TNF;MAPK11;DDX58;ISG15;CXCL8;RIPK1;CHUK;IFIH1;IKBKG;CXCL10;ATG12;IL12A;TBK1
ko05215	Prostate cancer	90	0.575381803609704	1.45552404056587	0.0444938820912125	0.178165621307154	1492	ENSG00000148516;ENSG00000244405;ENSG00000139687;ENSG00000171608;ENSG00000146592;ENSG00000100311;ENSG00000268173;ENSG00000104368;ENSG00000110092;ENSG00000115590;ENSG00000182158;ENSG00000213341;ENSG00000171862;ENSG00000113721;ENSG00000121879;ENSG00000145675;ENSG00000269335;ENSG00000122861;ENSG00000117020;ENSG00000051382	ZEB1;ETV5;RB1;PIK3CD;CREB5;PDGFB;AC007192.1;PLAT;CCND1;IL1R2;CREB3L2;CHUK;PTEN;PDGFRB;PIK3CA;PIK3R1;IKBKG;PLAU;AKT3;PIK3CB
ko04625	C-type lectin receptor signaling pathway	87	0.578317756424987	1.45712176717232	0.0447427293064877	0.178165621307154	2042	ENSG00000136244;ENSG00000103490;ENSG00000213928;ENSG00000232810;ENSG00000162711;ENSG00000171608;ENSG00000185386;ENSG00000197943;ENSG00000123104;ENSG00000101096;ENSG00000126458;ENSG00000172175;ENSG00000150995;ENSG00000268173;ENSG00000125538;ENSG00000120910;ENSG00000213341;ENSG00000067560;ENSG00000121879;ENSG00000145675;ENSG00000115415;ENSG00000269335;ENSG00000077150;ENSG00000117020;ENSG00000168811…	IL6;PYCARD;IRF9;TNF;NLRP3;PIK3CD;MAPK11;PLCG2;ITPR2;NFATC2;RRAS;MALT1;ITPR1;AC007192.1;IL1B;PPP3CC;CHUK;RHOA;PIK3CA;PIK3R1;STAT1;IKBKG;NFKB2;AKT3;IL12A;PIK3CB;RRAS2;CALM2;ARHGEF12;MDM2;PTPN11;PPP3R1;CALM1;JUN
ko05167	Kaposi sarcoma-associated herpesvirus infection	159	0.521257104228982	1.38033728697266	0.0454545454545455	0.178165621307154	1632	ENSG00000136244;ENSG00000139687;ENSG00000138685;ENSG00000213928;ENSG00000110852;ENSG00000171608;ENSG00000163739;ENSG00000185386;ENSG00000197943;ENSG00000124126;ENSG00000127920;ENSG00000100311;ENSG00000164400;ENSG00000169429;ENSG00000123104;ENSG00000101096;ENSG00000090339;ENSG00000150995;ENSG00000268173;ENSG00000110092;ENSG00000026103;ENSG00000114450;ENSG00000134352;ENSG00000172380;ENSG00000120910…	IL6;RB1;FGF2;IRF9;CLEC2B;PIK3CD;CXCL1;MAPK11;PLCG2;PREX1;GNG11;PDGFB;CSF2;CXCL8;ITPR2;NFATC2;ICAM1;ITPR1;AC007192.1;CCND1;FAS;GNB4;IL6ST;GNG12;PPP3CC;JAK2;HLA-F;HLA-E;CHUK;PIK3CA;PIK3R1;STAT1;IKBKG;AKT3;PIK3CB;MICA;TBK1;Homo_sapiens_newGene_4585
ko04015	Rap1 signaling pathway	155	0.524478893983139	1.38574169875221	0.0455958549222798	0.178165621307154	1566	ENSG00000101333;ENSG00000259207;ENSG00000138675;ENSG00000113578;ENSG00000138685;ENSG00000171608;ENSG00000285953;ENSG00000185386;ENSG00000184304;ENSG00000128512;ENSG00000100311;ENSG00000128271;ENSG00000119630;ENSG00000126458;ENSG00000160255;ENSG00000184574;ENSG00000150630;ENSG00000154229;ENSG00000268173;ENSG00000182621;ENSG00000171517;ENSG00000049130;ENSG00000160867;ENSG00000213445;ENSG00000134259…	PLCB4;ITGB3;FGF5;FGF1;FGF2;PIK3CD;AC000120.3;MAPK11;PRKD1;DOCK4;PDGFB;ADORA2A;PGF;RRAS;ITGB2;LPAR5;VEGFC;PRKCA;AC007192.1;PLCB1;LPAR3;KITLG;FGFR4;SIPA1;NGF;PDGFRB;RHOA;PIK3CA;PIK3R1;GNAI2;THBS1;CSF1;AKT3;PIK3CB;RAC2;RAPGEF3
ko00380	Tryptophan metabolism	28	0.687243269893821	1.55213679163833	0.0487804878048781	0.185003398021596	744	ENSG00000111275;ENSG00000138356;ENSG00000104951;ENSG00000113790	ALDH2;AOX1;IL4I1;EHHADH
ko04061	Viral protein interaction with cytokine and cytokine receptor	28	0.689937892629197	1.55822258872123	0.0487804878048781	0.185003398021596	1368	ENSG00000136244;ENSG00000162892;ENSG00000232810;ENSG00000124875;ENSG00000163739;ENSG00000157873;ENSG00000169429;ENSG00000174564;ENSG00000134352;ENSG00000169245;ENSG00000184371	IL6;IL24;TNF;CXCL6;CXCL1;TNFRSF14;CXCL8;IL20RB;IL6ST;CXCL10;CSF1
ko00620	Pyruvate metabolism	31	0.681742537359863	1.55140073239827	0.0501981505944518	0.187620852717631	12	ENSG00000111275	ALDH2
ko05340	Primary immunodeficiency	18	0.737696113793881	1.56499942859831	0.0528700906344411	0.194784544442678	452	ENSG00000101017;ENSG00000168685	CD40;IL7R
ko04062	Chemokine signaling pathway	114	0.54865124954317	1.42229398777496	0.0553780617678381	0.201150854456936	1498	ENSG00000101333;ENSG00000148082;ENSG00000124875;ENSG00000171608;ENSG00000163739;ENSG00000134516;ENSG00000197943;ENSG00000124126;ENSG00000127920;ENSG00000160691;ENSG00000169429;ENSG00000268173;ENSG00000182621;ENSG00000114450;ENSG00000172380;ENSG00000096968;ENSG00000213341;ENSG00000067560;ENSG00000121879;ENSG00000145675;ENSG00000115415;ENSG00000114353;ENSG00000269335;ENSG00000169245;ENSG00000117020…	PLCB4;SHC3;CXCL6;PIK3CD;CXCL1;DOCK2;PLCG2;PREX1;GNG11;SHC1;CXCL8;AC007192.1;PLCB1;GNB4;GNG12;JAK2;CHUK;RHOA;PIK3CA;PIK3R1;STAT1;GNAI2;IKBKG;CXCL10;AKT3;ROCK1;PIK3CB;RAC2
ko02010	ABC transporters	29	0.671943435154617	1.52140800056883	0.0577956989247312	0.20639834881321	1058	ENSG00000069431;ENSG00000165029;ENSG00000118777;ENSG00000101986;ENSG00000179869	ABCC9;ABCA1;ABCG2;ABCD1;ABCA13
ko05206	MicroRNAs in cancer	146	0.520787134324123	1.3734671209655	0.0592515592515593	0.20639834881321	1553	ENSG00000148516;ENSG00000159217;ENSG00000259207;ENSG00000026025;ENSG00000100292;ENSG00000171608;ENSG00000197943;ENSG00000161638;ENSG00000100311;ENSG00000169554;ENSG00000160691;ENSG00000154229;ENSG00000268173;ENSG00000110092;ENSG00000185338;ENSG00000115419;ENSG00000019186;ENSG00000134250;ENSG00000171862;ENSG00000113721;ENSG00000115266;ENSG00000067560;ENSG00000121879;ENSG00000145675;ENSG00000134982…	ZEB1;IGF2BP1;ITGB3;VIM;HMOX1;PIK3CD;PLCG2;ITGA5;PDGFB;ZEB2;SHC1;PRKCA;AC007192.1;CCND1;SOCS1;GLS;CYP24A1;NOTCH2;PTEN;PDGFRB;APC2;RHOA;PIK3CA;PIK3R1;APC;PLAU;THBS1;ROCK1;CD44;PIK3CB;ATM;CCNG1
ko05410	Hypertrophic cardiomyopathy	51	0.609087659081732	1.45275754821348	0.0599520383693046	0.20639834881321	1345	ENSG00000259207;ENSG00000151062;ENSG00000136244;ENSG00000198467;ENSG00000232810;ENSG00000161638;ENSG00000105329;ENSG00000153956;ENSG00000183023;ENSG00000198947;ENSG00000213949;Homo_sapiens_newGene_2999	ITGB3;CACNA2D4;IL6;TPM2;TNF;ITGA5;TGFB1;CACNA2D1;SLC8A1;DMD;ITGA1;Homo_sapiens_newGene_2999
ko05032	Morphine addiction	48	0.621650579673134	1.48270237175578	0.0600240096038415	0.20639834881321	910	ENSG00000154678;ENSG00000112541;ENSG00000163485;ENSG00000186642;ENSG00000127920;ENSG00000113231;ENSG00000011677;ENSG00000154229;ENSG00000114450;ENSG00000172380	PDE1C;PDE10A;ADORA1;PDE2A;GNG11;PDE8B;GABRA3;PRKCA;GNB4;GNG12
ko04218	Cellular senescence	147	0.514703336291788	1.35666090281361	0.0645161290322581	0.217146255052981	2226	ENSG00000106366;ENSG00000136244;ENSG00000139687;ENSG00000111199;ENSG00000171608;ENSG00000185386;ENSG00000188223;ENSG00000163513;ENSG00000169429;ENSG00000123104;ENSG00000101096;ENSG00000116717;ENSG00000126458;ENSG00000105329;ENSG00000150995;ENSG00000268173;ENSG00000110092;ENSG00000099860;ENSG00000120910;ENSG00000204642;ENSG00000204592;ENSG00000134954;ENSG00000171862;ENSG00000121879;ENSG00000145675…	SERPINE1;IL6;RB1;TRPV4;PIK3CD;MAPK11;AD000671.1;TGFBR2;CXCL8;ITPR2;NFATC2;GADD45A;RRAS;TGFB1;ITPR1;AC007192.1;CCND1;GADD45B;PPP3CC;HLA-F;HLA-E;ETS1;PTEN;PIK3CA;PIK3R1;AC116366.3;CDK1;AKT3;PIK3CB;ATM;Homo_sapiens_newGene_4585;RRAS2;CALM2;CCND3;MDM2;PPP3R1;CALM1;SIRT1;CDKN2B;SMAD2;PPP1CC;RAD50;SQSTM1
ko04973	Carbohydrate digestion and absorption	24	0.687213780946622	1.51203117322904	0.0661040787623066	0.217146255052981	1492	ENSG00000101333;ENSG00000171608;ENSG00000257335;ENSG00000268173;ENSG00000156515;ENSG00000182621;ENSG00000156510;ENSG00000121879;ENSG00000145675;ENSG00000117020;ENSG00000051382	PLCB4;PIK3CD;MGAM;AC007192.1;HK1;PLCB1;HKDC1;PIK3CA;PIK3R1;AKT3;PIK3CB
ko00770	Pantothenate and CoA biosynthesis	15	0.75795482412327	1.57856431117614	0.0670826833073323	0.217146255052981	12	ENSG00000111275	ALDH2
ko05132	Salmonella infection	201	0.495331168296699	1.31913018641368	0.0682281059063136	0.217146255052981	2989	ENSG00000136244;ENSG00000103490;ENSG00000101335;ENSG00000232810;ENSG00000162711;ENSG00000128591;ENSG00000171608;ENSG00000185386;ENSG00000167705;ENSG00000158560;ENSG00000169429;ENSG00000126458;ENSG00000137275;ENSG00000128567;ENSG00000130429;ENSG00000136869;ENSG00000125538;ENSG00000124942;ENSG00000104312;ENSG00000247596;ENSG00000213341;ENSG00000170458;ENSG00000067560;ENSG00000135968;ENSG00000121879…	IL6;PYCARD;MYL9;TNF;NLRP3;FLNC;PIK3CD;MAPK11;RILP;DYNC1I1;CXCL8;RRAS;RIPK1;PODXL;ARPC1B;TLR4;IL1B;AHNAK;RIPK2;TWF2;CHUK;CD14;RHOA;GCC2;PIK3CA;IKBKG;AKT3;CYTH3;PIK3CB;CASP4;NCKAP1;TLR6;FLNA;ROCK2;MYL12A;JUN;ARPC3;TRADD;IL18;GAPDH;MYL5;PIK3C3;IRAK4;KPNA4;RAB7A;CASP3;RAB5A;KPNA3;MAP2K3;PAK3;BIRC3;KPNA1;MYL12B;MLKL;ACBD3;DYNC1LI2;TNFRSF10B;DYNC1LI1;PKN1;ABI1;PFN1
ko04750	Inflammatory mediator regulation of TRP channels	74	0.573950330683289	1.42333834831336	0.0684931506849315	0.217146255052981	1316	ENSG00000187688;ENSG00000101333;ENSG00000144481;ENSG00000111199;ENSG00000171608;ENSG00000185386;ENSG00000197943;ENSG00000123104;ENSG00000150995;ENSG00000154229;ENSG00000268173;ENSG00000182621;ENSG00000125538;ENSG00000134259;ENSG00000121879;ENSG00000145675;ENSG00000145349	TRPV2;PLCB4;TRPM8;TRPV4;PIK3CD;MAPK11;PLCG2;ITPR2;ITPR1;PRKCA;AC007192.1;PLCB1;IL1B;NGF;PIK3CA;PIK3R1;CAMK2D
ko00561	Glycerolipid metabolism	44	0.616623575768891	1.45887565590061	0.0686274509803922	0.217146255052981	1148	ENSG00000111275;ENSG00000074416;ENSG00000100344;ENSG00000134324;ENSG00000132793;ENSG00000143797;ENSG00000065357	ALDH2;MGLL;PNPLA3;LPIN1;LPIN3;MBOAT2;DGKA
ko04512	ECM-receptor interaction	51	0.601619057463124	1.43494390970964	0.0695443645083933	0.217146255052981	1466	ENSG00000259207;ENSG00000186340;ENSG00000142173;ENSG00000118785;ENSG00000142156;ENSG00000161638;ENSG00000124145;ENSG00000189056;ENSG00000115414;ENSG00000213949;ENSG00000137801;ENSG00000172037;ENSG00000026508	ITGB3;THBS2;COL6A2;SPP1;COL6A1;ITGA5;SDC4;RELN;FN1;ITGA1;THBS1;LAMB2;CD44
ko04929	GnRH secretion	39	0.635890760008641	1.47302289736107	0.0698856416772554	0.217146255052981	1492	ENSG00000101333;ENSG00000118785;ENSG00000171608;ENSG00000099822;ENSG00000123104;ENSG00000144935;ENSG00000150995;ENSG00000154229;ENSG00000268173;ENSG00000182621;ENSG00000121879;ENSG00000145675;ENSG00000117020;ENSG00000051382	PLCB4;SPP1;PIK3CD;HCN2;ITPR2;TRPC1;ITPR1;PRKCA;AC007192.1;PLCB1;PIK3CA;PIK3R1;AKT3;PIK3CB
ko05170	Human immunodeficiency virus 1 infection	174	0.501350468733801	1.33069759243945	0.0721649484536082	0.22155905226985	2176	ENSG00000130303;ENSG00000184584;ENSG00000232810;ENSG00000171608;ENSG00000243811;ENSG00000185386;ENSG00000197943;ENSG00000127920;ENSG00000123104;ENSG00000101096;ENSG00000182287;ENSG00000150995;ENSG00000239713;ENSG00000154229;ENSG00000268173;ENSG00000026103;ENSG00000114450;ENSG00000137275;ENSG00000136869;ENSG00000172380;ENSG00000120910;ENSG00000204642;ENSG00000204592;ENSG00000213341;ENSG00000158290…	BST2;TMEM173;TNF;PIK3CD;APOBEC3D;MAPK11;PLCG2;GNG11;ITPR2;NFATC2;AP1S2;ITPR1;APOBEC3G;PRKCA;AC007192.1;FAS;GNB4;RIPK1;TLR4;GNG12;PPP3CC;HLA-F;HLA-E;CHUK;CUL4B;PIK3CA;PIK3R1;AP1M1;GNAI2;IKBKG;CDK1;AKT3;PIK3CB;ATM;RAC2;CFL2;TBK1;Homo_sapiens_newGene_4585;AL669918.1;CALM2;PPP3R1;CALM1;JUN;TRADD;CUL5;IRAK4
ko00980	Metabolism of xenobiotics by cytochrome P450	31	-0.434833307699656	-1.39648163613592	0.073469387755102	0.222360322044303	1640	ENSG00000084207;ENSG00000100197;ENSG00000197894;Homo_sapiens_newGene_3630;ENSG00000065621;ENSG00000167600;ENSG00000248144;Homo_sapiens_newGene_3626;ENSG00000138061;ENSG00000244474	GSTP1;CYP2D6;ADH5;Homo_sapiens_newGene_3630;GSTO2;CYP2S1;ADH1C;Homo_sapiens_newGene_3626;CYP1B1;UGT1A4
ko04810	Regulation of actin cytoskeleton	163	0.501728501461614	1.32690719685683	0.0741503604531411	0.222360322044303	1912	ENSG00000259207;ENSG00000138675;ENSG00000113578;ENSG00000101335;ENSG00000138685;ENSG00000171608;ENSG00000161638;ENSG00000100311;ENSG00000139734;ENSG00000126458;ENSG00000160255;ENSG00000184574;ENSG00000268173;ENSG00000115414;ENSG00000130429;ENSG00000172380;ENSG00000035403;ENSG00000160867;ENSG00000148180;ENSG00000072110;ENSG00000113721;ENSG00000115266;ENSG00000067560;ENSG00000121879;ENSG00000145675…	ITGB3;FGF5;FGF1;MYL9;FGF2;PIK3CD;ITGA5;PDGFB;DIAPH3;RRAS;ITGB2;LPAR5;AC007192.1;FN1;ARPC1B;GNG12;VCL;FGFR4;GSN;ACTN1;PDGFRB;APC2;RHOA;PIK3CA;PIK3R1;ITGA1;MSN;APC;ROCK1;PIK3CB;RAC2;PPP1R12A;CFL2;NCKAP1;RRAS2;ROCK2;ARHGEF12;MYH9;MYL12A
ko04927	Cortisol synthesis and secretion	36	0.639887121405722	1.48317870633085	0.0766283524904215	0.225171100656529	1021	ENSG00000101333;ENSG00000146592;ENSG00000144959;ENSG00000130164;ENSG00000113231;ENSG00000123104;ENSG00000150995;ENSG00000182621;ENSG00000182158	PLCB4;CREB5;NCEH1;LDLR;PDE8B;ITPR2;ITPR1;PLCB1;CREB3L2
ko05135	Yersinia infection	112	0.529855239323813	1.36845687688272	0.0771704180064309	0.225171100656529	2176	ENSG00000136244;ENSG00000103490;ENSG00000232810;ENSG00000162711;ENSG00000171608;ENSG00000185386;ENSG00000214944;ENSG00000161638;ENSG00000169429;ENSG00000101096;ENSG00000268173;ENSG00000138071;ENSG00000115414;ENSG00000136869;ENSG00000125538;ENSG00000115091;ENSG00000213341;ENSG00000067560;ENSG00000121879;ENSG00000145675;ENSG00000269335;ENSG00000139436;ENSG00000117020;ENSG00000067900;ENSG00000051382…	IL6;PYCARD;TNF;NLRP3;PIK3CD;MAPK11;ARHGEF28;ITGA5;CXCL8;NFATC2;AC007192.1;ACTR2;FN1;TLR4;IL1B;ACTR3;CHUK;RHOA;PIK3CA;PIK3R1;IKBKG;GIT2;AKT3;ROCK1;PIK3CB;RAC2;TBK1;ROCK2;ARHGEF12;SKAP2;JUN;IL18;IRAK4
ko04974	Protein digestion and absorption	40	0.629312972553566	1.45223280247143	0.0777070063694267	0.225171100656529	435	ENSG00000204262;ENSG00000142173;ENSG00000010438;ENSG00000197467;ENSG00000142156;ENSG00000144810;ENSG00000084636;ENSG00000196549	COL5A2;COL6A2;PRSS3;COL13A1;COL6A1;COL8A1;COL16A1;MME
ko04668	TNF signaling pathway	99	0.54056759447837	1.38443144159788	0.0786885245901639	0.22548173712971	1621	ENSG00000136244;ENSG00000232810;ENSG00000124875;ENSG00000171608;ENSG00000163739;ENSG00000146592;ENSG00000185386;ENSG00000184557;ENSG00000164400;ENSG00000128342;ENSG00000090339;ENSG00000150630;ENSG00000003402;ENSG00000268173;ENSG00000026103;ENSG00000137275;ENSG00000125538;ENSG00000182158;ENSG00000056558;ENSG00000213341;ENSG00000121879;ENSG00000145675;ENSG00000269335;ENSG00000169245;ENSG00000184371…	IL6;TNF;CXCL6;PIK3CD;CXCL1;CREB5;MAPK11;SOCS3;CSF2;LIF;ICAM1;VEGFC;CFLAR;AC007192.1;FAS;RIPK1;IL1B;CREB3L2;TRAF1;CHUK;PIK3CA;PIK3R1;IKBKG;CXCL10;CSF1;AKT3;PIK3CB;ATF2
ko04261	Adrenergic signaling in cardiomyocytes	88	0.550217219141563	1.38501975875022	0.0840807174887892	0.235598811480017	2022	ENSG00000101333;ENSG00000151062;ENSG00000198467;ENSG00000146592;ENSG00000185386;ENSG00000154229;ENSG00000182621;ENSG00000153956;ENSG00000182158;ENSG00000183023;ENSG00000073711;ENSG00000070961;ENSG00000114353;ENSG00000105711;ENSG00000058668;ENSG00000145349;Homo_sapiens_newGene_2999;ENSG00000117020;ENSG00000079337;ENSG00000115966;ENSG00000143933;ENSG00000137841;ENSG00000068971;ENSG00000167460;ENSG0…	PLCB4;CACNA2D4;TPM2;CREB5;MAPK11;PRKCA;PLCB1;CACNA2D1;CREB3L2;SLC8A1;PPP2R3A;ATP2B1;GNAI2;SCN1B;ATP2B4;CAMK2D;Homo_sapiens_newGene_2999;AKT3;RAPGEF3;ATF2;CALM2;PLCB2;PPP2R5B;TPM4;CALM1
ko00340	Histidine metabolism	11	0.783261359985598	1.56395111755258	0.0845295055821372	0.235598811480017	12	ENSG00000111275	ALDH2
ko04080	Neuroactive ligand-receptor interaction	68	0.569490704955755	1.4045066207295	0.0849598163030999	0.235598811480017	970	ENSG00000126010;ENSG00000010438;ENSG00000170989;ENSG00000213694;ENSG00000163485;ENSG00000171631;ENSG00000105464;ENSG00000128271;ENSG00000011677;ENSG00000175697;ENSG00000006638;ENSG00000116678;ENSG00000171517	GRPR;PRSS3;S1PR1;S1PR3;ADORA1;P2RY6;GRIN2D;ADORA2A;GABRA3;GPR156;TBXA2R;LEPR;LPAR3
ko00730	Thiamine metabolism	10	0.779497241248203	1.52319985864003	0.0916530278232406	0.251455675438902	569	ENSG00000154027;ENSG00000196511	AK5;TPK1
ko04725	Cholinergic synapse	68	0.56359865092967	1.38997534073262	0.095292766934558	0.258689505805725	1492	ENSG00000101333;ENSG00000171608;ENSG00000146592;ENSG00000127920;ENSG00000123104;ENSG00000123700;ENSG00000150995;ENSG00000154229;ENSG00000268173;ENSG00000182621;ENSG00000114450;ENSG00000172380;ENSG00000182158;ENSG00000096968;ENSG00000121879;ENSG00000145675;ENSG00000114353;ENSG00000145349;ENSG00000117020;ENSG00000051382	PLCB4;PIK3CD;CREB5;GNG11;ITPR2;KCNJ2;ITPR1;PRKCA;AC007192.1;PLCB1;GNB4;GNG12;CREB3L2;JAK2;PIK3CA;PIK3R1;GNAI2;CAMK2D;AKT3;PIK3CB
ko05030	Cocaine addiction	25	0.655660520078787	1.45177009067409	0.0969529085872576	0.260454633814453	2042	ENSG00000125740;ENSG00000146592;ENSG00000105464;ENSG00000132535;ENSG00000182158;ENSG00000114353;ENSG00000176697;ENSG00000115966;ENSG00000189221;ENSG00000177606	FOSB;CREB5;GRIN2D;DLG4;CREB3L2;GNAI2;BDNF;ATF2;MAOA;JUN
ko04611	Platelet activation	89	0.532904976643154	1.3453157734841	0.10678531701891	0.281013992155026	2058	ENSG00000101333;ENSG00000259207;ENSG00000095303;ENSG00000171608;ENSG00000185386;ENSG00000197943;ENSG00000123104;ENSG00000006638;ENSG00000150995;ENSG00000268173;ENSG00000182621;ENSG00000067560;ENSG00000121879;ENSG00000145675;ENSG00000114353;ENSG00000117020;ENSG00000067900;ENSG00000051382;ENSG00000058272;ENSG00000127314;ENSG00000134318;ENSG00000196914;ENSG00000137076;ENSG00000101608;ENSG00000137841…	PLCB4;ITGB3;PTGS1;PIK3CD;MAPK11;PLCG2;ITPR2;TBXA2R;ITPR1;AC007192.1;PLCB1;RHOA;PIK3CA;PIK3R1;GNAI2;AKT3;ROCK1;PIK3CB;PPP1R12A;RAP1B;ROCK2;ARHGEF12;TLN1;MYL12A;PLCB2;RASGRP1
ko04935	Growth hormone synthesis, secretion and action	89	0.532919862919173	1.34535335380858	0.10678531701891	0.281013992155026	1621	ENSG00000101333;ENSG00000148082;ENSG00000171608;ENSG00000146592;ENSG00000185386;ENSG00000184557;ENSG00000197943;ENSG00000160691;ENSG00000123104;ENSG00000150995;ENSG00000154229;ENSG00000268173;ENSG00000182621;ENSG00000185338;ENSG00000182158;ENSG00000096968;ENSG00000121879;ENSG00000145675;ENSG00000115415;ENSG00000114353;ENSG00000117020;ENSG00000051382;ENSG00000115966	PLCB4;SHC3;PIK3CD;CREB5;MAPK11;SOCS3;PLCG2;SHC1;ITPR2;ITPR1;PRKCA;AC007192.1;PLCB1;SOCS1;CREB3L2;JAK2;PIK3CA;PIK3R1;STAT1;GNAI2;AKT3;PIK3CB;ATF2
ko00410	beta-Alanine metabolism	20	0.684034172655392	1.47493221477898	0.108823529411765	0.281897926634769	1980	ENSG00000111275;ENSG00000113790;ENSG00000087008;ENSG00000198130;ENSG00000188641;ENSG00000006534	ALDH2;EHHADH;ACOX3;HIBCH;DPYD;ALDH3B1
ko04371	Apelin signaling pathway	102	0.520767774703651	1.34120660751805	0.109307359307359	0.281897926634769	2452	ENSG00000101333;ENSG00000106366;ENSG00000118523;ENSG00000118785;ENSG00000176170;ENSG00000127920;ENSG00000123104;ENSG00000126458;ENSG00000150995;ENSG00000127528;ENSG00000104368;ENSG00000110092;ENSG00000182621;ENSG00000114450;ENSG00000172380;ENSG00000183023;ENSG00000114353;ENSG00000117020;ENSG00000107796;ENSG00000133818;ENSG00000143933;ENSG00000137841;ENSG00000198668;ENSG00000106617;ENSG00000175387…	PLCB4;SERPINE1;CTGF;SPP1;SPHK1;GNG11;ITPR2;RRAS;ITPR1;KLF2;PLAT;CCND1;PLCB1;GNB4;GNG12;SLC8A1;GNAI2;AKT3;ACTA2;RRAS2;CALM2;PLCB2;CALM1;PRKAG2;SMAD2;PIK3C3;MEF2A;CAMK4;ADCY7;PRKAG1
ko04071	Sphingolipid signaling pathway	109	0.510553435810133	1.31741947695389	0.115301724137931	0.291863932611904	1966	ENSG00000101333;ENSG00000170989;ENSG00000213694;ENSG00000176170;ENSG00000163485;ENSG00000232810;ENSG00000171608;ENSG00000185386;ENSG00000250644;ENSG00000154229;ENSG00000268173;ENSG00000182621;ENSG00000073711;ENSG00000171862;ENSG00000067560;ENSG00000121879;ENSG00000145675;ENSG00000114353;ENSG00000117020;ENSG00000067900;ENSG00000204147;ENSG00000051382;ENSG00000128340;ENSG00000164023;ENSG00000198964…	PLCB4;S1PR1;S1PR3;SPHK1;ADORA1;TNF;PIK3CD;MAPK11;AC068580.4;PRKCA;AC007192.1;PLCB1;PPP2R3A;PTEN;RHOA;PIK3CA;PIK3R1;GNAI2;AKT3;ROCK1;ASAH2B;PIK3CB;RAC2;SGMS2;SGMS1;SGPP1;ROCK2;PLCB2;PPP2R5B
ko04918	Thyroid hormone synthesis	44	0.588200121485526	1.39162833169815	0.117647058823529	0.291863932611904	1314	ENSG00000101333;ENSG00000125618;ENSG00000146592;ENSG00000123104;ENSG00000150995;ENSG00000154229;ENSG00000182621;ENSG00000182158;ENSG00000233276;ENSG00000042832	PLCB4;PAX8;CREB5;ITPR2;ITPR1;PRKCA;PLCB1;CREB3L2;GPX1;TG
ko04066	HIF-1 signaling pathway	86	0.52842914816131	1.33314301856388	0.119686800894855	0.291863932611904	1492	ENSG00000106366;ENSG00000136244;ENSG00000100292;ENSG00000171608;ENSG00000102265;ENSG00000197943;ENSG00000154229;ENSG00000268173;ENSG00000156515;ENSG00000136869;ENSG00000111674;ENSG00000156510;ENSG00000121879;ENSG00000145675;ENSG00000145349;ENSG00000117020;ENSG00000109107;ENSG00000051382	SERPINE1;IL6;HMOX1;PIK3CD;TIMP1;PLCG2;PRKCA;AC007192.1;HK1;TLR4;ENO2;HKDC1;PIK3CA;PIK3R1;CAMK2D;AKT3;ALDOC;PIK3CB
ko01523	Antifolate resistance	27	0.630407517903812	1.41202579371012	0.119834710743802	0.291863932611904	1664	ENSG00000136244;ENSG00000232810;ENSG00000118777;ENSG00000125538;ENSG00000213341;ENSG00000269335;ENSG00000023839	IL6;TNF;ABCG2;IL1B;CHUK;IKBKG;ABCC2
ko00590	Arachidonic acid metabolism	29	-0.424374317781949	-1.35676287460789	0.12015503875969	0.291863932611904	1466	ENSG00000148334;ENSG00000116711;ENSG00000059377;ENSG00000211445;ENSG00000148344;ENSG00000243708;ENSG00000116157;ENSG00000012779	PTGES2;PLA2G4A;TBXAS1;GPX3;PTGES;PLA2G4B;GPX7;ALOX5
ko00515	Mannose type O-glycan biosynthesis	21	-0.460318161227129	-1.35599996180696	0.121019108280255	0.291863932611904	952	ENSG00000117411;ENSG00000158850;ENSG00000130714;ENSG00000167889;ENSG00000172461;ENSG00000112309;ENSG00000165905	B4GALT2;B4GALT3;POMT1;MGAT5B;FUT9;B3GAT2;LARGE2
ko04913	Ovarian steroidogenesis	30	-0.41332235648148	-1.33709046460437	0.12109375	0.291863932611904	1466	ENSG00000116711;ENSG00000171105;ENSG00000140443;ENSG00000164742;ENSG00000243708;ENSG00000138061;ENSG00000012779	PLA2G4A;INSR;IGF1R;ADCY1;PLA2G4B;CYP1B1;ALOX5
ko04072	Phospholipase D signaling pathway	102	0.511915817205378	1.31840891445245	0.122294372294372	0.292028471853033	1691	ENSG00000101333;ENSG00000176170;ENSG00000148082;ENSG00000171608;ENSG00000197943;ENSG00000100311;ENSG00000160691;ENSG00000169429;ENSG00000126458;ENSG00000184574;ENSG00000154229;ENSG00000268173;ENSG00000182621;ENSG00000171517;ENSG00000049130;ENSG00000065357;ENSG00000113721;ENSG00000067560;ENSG00000121879;ENSG00000145675;ENSG00000117020;ENSG00000008256;ENSG00000051382;ENSG00000079337;ENSG00000133818	PLCB4;SPHK1;SHC3;PIK3CD;PLCG2;PDGFB;SHC1;CXCL8;RRAS;LPAR5;PRKCA;AC007192.1;PLCB1;LPAR3;KITLG;DGKA;PDGFRB;RHOA;PIK3CA;PIK3R1;AKT3;CYTH3;PIK3CB;RAPGEF3;RRAS2
ko00100	Steroid biosynthesis	20	0.665368809329495	1.43468547452762	0.123529411764706	0.292271423296504	2488	ENSG00000107798;ENSG00000052802;Homo_sapiens_newGene_7361;ENSG00000001630;ENSG00000160285;ENSG00000019186;ENSG00000116133;ENSG00000104549;ENSG00000111012;ENSG00000109929;ENSG00000147383;ENSG00000132196;ENSG00000172893;ENSG00000079459	LIPA;MSMO1;Homo_sapiens_newGene_7361;CYP51A1;LSS;CYP24A1;DHCR24;SQLE;CYP27B1;SC5D;NSDHL;HSD17B7;DHCR7;FDFT1
ko04658	Th1 and Th2 cell differentiation	56	0.559984430163462	1.35182824855208	0.126340882002384	0.294389630563844	1488	ENSG00000223865;ENSG00000231389;ENSG00000185386;ENSG00000101096;ENSG00000120910;ENSG00000134250;ENSG00000096968;ENSG00000213341;ENSG00000115415;ENSG00000269335;ENSG00000138378;ENSG00000168811	HLA-DPB1;HLA-DPA1;MAPK11;NFATC2;PPP3CC;NOTCH2;JAK2;CHUK;STAT1;IKBKG;STAT4;IL12A
ko05414	Dilated cardiomyopathy	50	0.570503919289809	1.35719957582327	0.127710843373494	0.294389630563844	1345	ENSG00000259207;ENSG00000151062;ENSG00000198467;ENSG00000232810;ENSG00000161638;ENSG00000105329;ENSG00000153956;ENSG00000183023;ENSG00000198947;ENSG00000213949;Homo_sapiens_newGene_2999	ITGB3;CACNA2D4;TPM2;TNF;ITGA5;TGFB1;CACNA2D1;SLC8A1;DMD;ITGA1;Homo_sapiens_newGene_2999
ko05217	Basal cell carcinoma	53	-0.335905766355615	-1.23136217258676	0.128834355828221	0.294389630563844	2121	ENSG00000081059;ENSG00000138795;Homo_sapiens_newGene_5002;ENSG00000164690;ENSG00000108379;Homo_sapiens_newGene_6138;ENSG00000125845;ENSG00000134245;ENSG00000188064;ENSG00000141510;ENSG00000128602;ENSG00000074047;Homo_sapiens_newGene_1281;ENSG00000154764;ENSG00000162552;Homo_sapiens_newGene_4812;ENSG00000135925;ENSG00000085741	TCF7;LEF1;Homo_sapiens_newGene_5002;SHH;WNT3;Homo_sapiens_newGene_6138;BMP2;WNT2B;WNT7B;TP53;SMO;GLI2;Homo_sapiens_newGene_1281;WNT7A;WNT4;Homo_sapiens_newGene_4812;WNT10A;WNT11
ko03450	Non-homologous end-joining	13	0.707025953853689	1.45076275735547	0.130030959752322	0.294389630563844	2221	ENSG00000122678;ENSG00000152422;ENSG00000283782;ENSG00000174405;ENSG00000166169;ENSG00000113522	POLM;XRCC4;AC116366.3;LIG4;POLL;RAD50
ko04330	Notch signaling pathway	43	-0.367352860810532	-1.28138922336312	0.13265306122449	0.294389630563844	1923	ENSG00000110042;ENSG00000184384;ENSG00000091073;ENSG00000101384;ENSG00000148400;ENSG00000164683;ENSG00000198719;ENSG00000100060;ENSG00000184916;ENSG00000106003;ENSG00000074181	DTX4;MAML2;DTX2;JAG1;NOTCH1;HEY1;DLL1;MFNG;JAG2;LFNG;NOTCH3
ko00330	Arginine and proline metabolism	31	0.612213092023815	1.39317673065808	0.133421400264201	0.294389630563844	12	ENSG00000111275	ALDH2
ko05205	Proteoglycans in cancer	178	0.474621684104979	1.25839900686149	0.13360739979445	0.294389630563844	1863	ENSG00000169439;ENSG00000259207;ENSG00000177283;ENSG00000138685;ENSG00000232810;ENSG00000128591;ENSG00000111186;ENSG00000171608;ENSG00000185386;ENSG00000197943;ENSG00000161638;ENSG00000124145;ENSG00000123104;ENSG00000126458;ENSG00000105329;ENSG00000145362;ENSG00000150995;ENSG00000154229;ENSG00000180353;ENSG00000268173;ENSG00000110092;ENSG00000135047;ENSG00000115414;ENSG00000026103;ENSG00000136869…	SDC2;ITGB3;FZD8;FGF2;TNF;FLNC;WNT5B;PIK3CD;MAPK11;PLCG2;ITGA5;SDC4;ITPR2;RRAS;TGFB1;ANK2;ITPR1;PRKCA;HCLS1;AC007192.1;CCND1;CTSL;FN1;FAS;TLR4;RHOA;PIK3CA;PIK3R1;MSN;CAMK2D;PLAU;THBS1;HBEGF;CD63;AKT3;ROCK1;CD44;PIK3CB;PPP1R12A;RRAS2;FLNA;ROCK2;ARHGEF12;MDM2;CBL
ko00230	Purine metabolism	96	0.517226338685106	1.32306506008989	0.133771929824561	0.294389630563844	536	ENSG00000154678;ENSG00000154027;ENSG00000112541;ENSG00000198682;ENSG00000186642;ENSG00000113231	PDE1C;AK5;PDE10A;PAPSS2;PDE2A;PDE8B
ko05162	Measles	109	0.500340309797709	1.29106577881845	0.134698275862069	0.294389630563844	2254	ENSG00000111335;ENSG00000136244;ENSG00000213928;ENSG00000171608;ENSG00000107201;ENSG00000105327;ENSG00000268173;ENSG00000110092;ENSG00000026103;ENSG00000136869;ENSG00000125538;ENSG00000247596;ENSG00000213341;ENSG00000115267;ENSG00000121879;ENSG00000145675;ENSG00000115415;ENSG00000147065;ENSG00000269335;ENSG00000117020;ENSG00000168811;ENSG00000051382;ENSG00000089127;ENSG00000157601;ENSG00000183735…	OAS2;IL6;IRF9;PIK3CD;DDX58;BBC3;AC007192.1;CCND1;FAS;TLR4;IL1B;TWF2;CHUK;IFIH1;PIK3CA;PIK3R1;STAT1;MSN;IKBKG;AKT3;IL12A;PIK3CB;OAS1;MX1;TBK1;CCND3;JUN;CD46;TRADD;IRAK4;CASP3
ko00053	Ascorbate and aldarate metabolism	12	0.703724717244468	1.4290795325958	0.146456692913386	0.316712834718375	12	ENSG00000111275	ALDH2
ko00531	Glycosaminoglycan degradation	16	0.664488871482364	1.39893408570391	0.147368421052632	0.316712834718375	2814	ENSG00000010404;ENSG00000181523;ENSG00000049860;ENSG00000135677;ENSG00000141012;ENSG00000186792;ENSG00000113273;ENSG00000127415	IDS;SGSH;HEXB;GNS;GALNS;HYAL3;ARSB;IDUA
ko00010	Glycolysis / Gluconeogenesis	47	0.560420031208509	1.32995212040756	0.150851581508516	0.321519247234331	2380	ENSG00000111275;ENSG00000156515;ENSG00000171314;ENSG00000111674;ENSG00000156510;ENSG00000109107;ENSG00000226784;ENSG00000006534;ENSG00000107789;ENSG00000131069;ENSG00000111640;ENSG00000169299;ENSG00000143891	ALDH2;HK1;PGAM1;ENO2;HKDC1;ALDOC;PGAM4;ALDH3B1;MINPP1;ACSS2;GAPDH;PGM2;GALM
ko00565	Ether lipid metabolism	31	-0.398751080175794	-1.28060236185835	0.155102040816327	0.327793976526168	2478	ENSG00000079462;ENSG00000153395;ENSG00000168970;ENSG00000180089;ENSG00000116711;ENSG00000087253;ENSG00000153982;ENSG00000243708;ENSG00000141934	PAFAH1B3;LPCAT1;JMJD7-PLA2G4B;TMEM86B;PLA2G4A;LPCAT2;GDPD1;PLA2G4B;PLPP2
ko04657	IL-17 signaling pathway	74	0.526772536483351	1.3063422249839	0.156392694063927	0.327793976526168	1596	ENSG00000136244;ENSG00000108342;ENSG00000232810;ENSG00000124875;ENSG00000125740;ENSG00000163739;ENSG00000185386;ENSG00000164400;ENSG00000169429;ENSG00000184330;ENSG00000125538;ENSG00000213341;ENSG00000155313;ENSG00000269335;ENSG00000169245;ENSG00000130522;ENSG00000143556;ENSG00000183735	IL6;CSF3;TNF;CXCL6;FOSB;CXCL1;MAPK11;CSF2;CXCL8;S100A7A;IL1B;CHUK;USP25;IKBKG;CXCL10;JUND;S100A7;TBK1
ko00510	N-Glycan biosynthesis	45	-0.345646143191738	-1.20933646620875	0.157608695652174	0.327793976526168	3788	ENSG00000071073;ENSG00000088035;ENSG00000175283;ENSG00000244038;ENSG00000117411;ENSG00000158850;ENSG00000033170;ENSG00000214160;ENSG00000196547;ENSG00000167130;ENSG00000128039;ENSG00000159063;ENSG00000179085;ENSG00000167889;ENSG00000073849;ENSG00000128268	MGAT4A;ALG6;DOLK;DDOST;B4GALT2;B4GALT3;FUT8;ALG3;MAN2A2;DOLPP1;SRD5A3;ALG8;DPM3;MGAT5B;ST6GAL1;MGAT3
ko01521	EGFR tyrosine kinase inhibitor resistance	70	0.526308259249573	1.30123945137053	0.159953970080552	0.329471234130899	1627	ENSG00000136244;ENSG00000138685;ENSG00000148082;ENSG00000171608;ENSG00000197943;ENSG00000100311;ENSG00000160691;ENSG00000154229;ENSG00000183087;ENSG00000268173;ENSG00000096968;ENSG00000171862;ENSG00000113721;ENSG00000121879;ENSG00000145675;ENSG00000117020;ENSG00000051382;ENSG00000167601	IL6;FGF2;SHC3;PIK3CD;PLCG2;PDGFB;SHC1;PRKCA;GAS6;AC007192.1;JAK2;PTEN;PDGFRB;PIK3CA;PIK3R1;AKT3;PIK3CB;AXL
ko04931	Insulin resistance	95	0.500054924013601	1.27379313889498	0.160970231532525	0.329471234130899	1948	ENSG00000119938;ENSG00000136244;ENSG00000232810;ENSG00000171608;ENSG00000146592;ENSG00000184557;ENSG00000173281;ENSG00000110090;ENSG00000268173;ENSG00000182158;ENSG00000101255;ENSG00000171862;ENSG00000121879;ENSG00000145675;ENSG00000130304;ENSG00000186951;ENSG00000072310;ENSG00000117020;ENSG00000051382;ENSG00000142949;ENSG00000100994;ENSG00000198408;ENSG00000198380;ENSG00000179295	PPP1R3C;IL6;TNF;PIK3CD;CREB5;SOCS3;PPP1R3B;CPT1A;AC007192.1;CREB3L2;TRIB3;PTEN;PIK3CA;PIK3R1;SLC27A1;PPARA;SREBF1;AKT3;PIK3CB;PTPRF;PYGB;OGA;GFPT1;PTPN11
ko05226	Gastric cancer	117	0.484390760192825	1.2610374011301	0.162790697674419	0.32950539719782	1492	ENSG00000138675;ENSG00000113578;ENSG00000177283;ENSG00000139687;ENSG00000138685;ENSG00000148082;ENSG00000111186;ENSG00000171608;ENSG00000163513;ENSG00000160691;ENSG00000116717;ENSG00000105329;ENSG00000268173;ENSG00000110092;ENSG00000099860;ENSG00000122008;ENSG00000115266;ENSG00000121879;ENSG00000145675;ENSG00000134982;Homo_sapiens_newGene_7642;ENSG00000117020;ENSG00000051382	FGF5;FGF1;FZD8;RB1;FGF2;SHC3;WNT5B;PIK3CD;TGFBR2;SHC1;GADD45A;TGFB1;AC007192.1;CCND1;GADD45B;POLK;APC2;PIK3CA;PIK3R1;APC;Homo_sapiens_newGene_7642;AKT3;PIK3CB
ko04710	Circadian rhythm	29	0.598604239326345	1.35535408374956	0.163978494623656	0.32950539719782	3304	ENSG00000170485;ENSG00000049246;ENSG00000134107;ENSG00000198963;ENSG00000179094;ENSG00000008405;ENSG00000005812;ENSG00000106617;ENSG00000181929;ENSG00000126368;ENSG00000166167;ENSG00000132356;ENSG00000111725;ENSG00000100387	NPAS2;PER3;BHLHE40;RORB;PER1;CRY1;FBXL3;PRKAG2;PRKAG1;NR1D1;BTRC;PRKAA1;PRKAB1;RBX1
ko04740	Olfactory transduction	25	0.608849640783543	1.34812097287937	0.164819944598338	0.32950539719782	266	ENSG00000154678;ENSG00000186642	PDE1C;PDE2A
ko04022	cGMP-PKG signaling pathway	108	0.485278355530717	1.25206260923652	0.170967741935484	0.338120498555225	2729	ENSG00000101333;ENSG00000101335;ENSG00000163485;ENSG00000186642;ENSG00000146592;ENSG00000123104;ENSG00000101096;ENSG00000150995;ENSG00000182621;ENSG00000120910;ENSG00000182158;ENSG00000183023;ENSG00000067560;ENSG00000070961;ENSG00000114353;ENSG00000108179;ENSG00000058668;ENSG00000117020;ENSG00000067900;ENSG00000058272;ENSG00000115966;ENSG00000143933;ENSG00000134318;ENSG00000137841;ENSG00000221823…	PLCB4;MYL9;ADORA1;PDE2A;CREB5;ITPR2;NFATC2;ITPR1;PLCB1;PPP3CC;CREB3L2;SLC8A1;RHOA;ATP2B1;GNAI2;PPIF;ATP2B4;AKT3;ROCK1;PPP1R12A;ATF2;CALM2;ROCK2;PLCB2;PPP3R1;CALM1;NPR2;PPP1CC;MEF2A;ADCY7;VASP;VDAC2;PPP3CB;MYLK
ko04922	Glucagon signaling pathway	78	0.513969564228889	1.28574516907425	0.171751412429379	0.338120498555225	2121	ENSG00000101333;ENSG00000146592;ENSG00000110090;ENSG00000123104;ENSG00000150995;ENSG00000182621;ENSG00000171314;ENSG00000120910;ENSG00000182158;ENSG00000145349;ENSG00000186951;ENSG00000117020;ENSG00000226784;ENSG00000100994;ENSG00000115966;ENSG00000143933;ENSG00000137841;ENSG00000221823;ENSG00000198668;ENSG00000106617;ENSG00000096717	PLCB4;CREB5;CPT1A;ITPR2;ITPR1;PLCB1;PGAM1;PPP3CC;CREB3L2;CAMK2D;PPARA;AKT3;PGAM4;PYGB;ATF2;CALM2;PLCB2;PPP3R1;CALM1;PRKAG2;SIRT1
ko00603	Glycosphingolipid biosynthesis - globo and isoglobo series	13	-0.499557812428886	-1.28862660239305	0.174157303370787	0.340259484257119	669	ENSG00000128274;ENSG00000183778	A4GALT;B3GALT5
ko05161	Hepatitis B	141	0.472096753436097	1.23763783842131	0.177638453500522	0.344451294876359	1717	ENSG00000136244;ENSG00000139687;ENSG00000232810;ENSG00000171608;ENSG00000146592;ENSG00000185386;ENSG00000107201;ENSG00000163513;ENSG00000169429;ENSG00000101096;ENSG00000105329;ENSG00000154229;ENSG00000243414;ENSG00000268173;ENSG00000026103;ENSG00000136869;ENSG00000182158;ENSG00000096968;ENSG00000213341;ENSG00000115267;ENSG00000121879;ENSG00000145675;ENSG00000115415;ENSG00000269335;ENSG00000117020…	IL6;RB1;TNF;PIK3CD;CREB5;MAPK11;DDX58;TGFBR2;CXCL8;NFATC2;TGFB1;PRKCA;TICAM2;AC007192.1;FAS;TLR4;CREB3L2;JAK2;CHUK;IFIH1;PIK3CA;PIK3R1;STAT1;IKBKG;AKT3;STAT4;PIK3CB;TBK1;ATF2;STAT6
ko00071	Fatty acid degradation	35	0.571669440657674	1.32290001016279	0.181467181467181	0.34759413152765	1714	ENSG00000111275;ENSG00000110090;ENSG00000068366;ENSG00000113790;ENSG00000198721;ENSG00000087008;ENSG00000123983;ENSG00000151726	ALDH2;CPT1A;ACSL4;EHHADH;ECI2;ACOX3;ACSL3;ACSL1
ko00450	Selenocompound metabolism	16	0.648665271225424	1.36562100145525	0.181954887218045	0.34759413152765	1956	ENSG00000198682;ENSG00000184470;ENSG00000198431;ENSG00000116761;ENSG00000109618	PAPSS2;TXNRD2;TXNRD1;CTH;SEPSECS
ko05220	Chronic myeloid leukemia	74	0.509731226315857	1.26408151186954	0.188356164383562	0.357086290447594	1948	ENSG00000139687;ENSG00000148082;ENSG00000171608;ENSG00000163513;ENSG00000160691;ENSG00000116717;ENSG00000105329;ENSG00000268173;ENSG00000110092;ENSG00000099860;ENSG00000122008;ENSG00000213341;ENSG00000121879;ENSG00000145675;ENSG00000269335;ENSG00000117020;ENSG00000051382;ENSG00000135679;ENSG00000110395;ENSG00000179295	RB1;SHC3;PIK3CD;TGFBR2;SHC1;GADD45A;TGFB1;AC007192.1;CCND1;GADD45B;POLK;CHUK;PIK3CA;PIK3R1;IKBKG;AKT3;PIK3CB;MDM2;CBL;PTPN11
ko04926	Relaxin signaling pathway	97	0.488706034853367	1.25113599863684	0.18969298245614	0.357086290447594	1621	ENSG00000101333;ENSG00000148082;ENSG00000171608;ENSG00000146592;ENSG00000185386;ENSG00000127920;ENSG00000163513;ENSG00000160691;ENSG00000105329;ENSG00000150630;ENSG00000154229;ENSG00000268173;ENSG00000182621;ENSG00000114450;ENSG00000172380;ENSG00000182158;ENSG00000121879;ENSG00000145675;ENSG00000114353;ENSG00000117020;ENSG00000107796;ENSG00000051382;ENSG00000115966	PLCB4;SHC3;PIK3CD;CREB5;MAPK11;GNG11;TGFBR2;SHC1;TGFB1;VEGFC;PRKCA;AC007192.1;PLCB1;GNB4;GNG12;CREB3L2;PIK3CA;PIK3R1;GNAI2;AKT3;ACTA2;PIK3CB;ATF2
ko04925	Aldosterone synthesis and secretion	58	0.531751678220151	1.28023726880146	0.193816884661118	0.359464643653162	2022	ENSG00000101333;ENSG00000186642;ENSG00000146592;ENSG00000184304;ENSG00000130164;ENSG00000123104;ENSG00000150995;ENSG00000154229;ENSG00000182621;ENSG00000182158;ENSG00000070961;ENSG00000058668;ENSG00000145349;ENSG00000115966;ENSG00000143933;ENSG00000137841;ENSG00000198668	PLCB4;PDE2A;CREB5;PRKD1;LDLR;ITPR2;ITPR1;PRKCA;PLCB1;CREB3L2;ATP2B1;ATP2B4;CAMK2D;ATF2;CALM2;PLCB2;CALM1
ko04720	Long-term potentiation	49	0.537997830867167	1.27900229833429	0.193975903614458	0.359464643653162	2296	ENSG00000101333;ENSG00000105464;ENSG00000123104;ENSG00000150995;ENSG00000154229;ENSG00000182621;ENSG00000120910;ENSG00000145349;ENSG00000079337;ENSG00000127314;ENSG00000143933;ENSG00000137841;ENSG00000221823;ENSG00000198668;ENSG00000186298;ENSG00000152495	PLCB4;GRIN2D;ITPR2;ITPR1;PRKCA;PLCB1;PPP3CC;CAMK2D;RAPGEF3;RAP1B;CALM2;PLCB2;PPP3R1;CALM1;PPP1CC;CAMK4
ko04930	Type II diabetes mellitus	30	0.573839728999322	1.2993304762844	0.195710455764075	0.359464643653162	1492	ENSG00000232810;ENSG00000171608;ENSG00000184557;ENSG00000268173;ENSG00000156515;ENSG00000185338;ENSG00000156510;ENSG00000121879;ENSG00000145675;ENSG00000051382	TNF;PIK3CD;SOCS3;AC007192.1;HK1;SOCS1;HKDC1;PIK3CA;PIK3R1;PIK3CB
ko05214	Glioma	64	0.518676002807276	1.26927954540433	0.196531791907514	0.359464643653162	1819	ENSG00000139687;ENSG00000148082;ENSG00000171608;ENSG00000197943;ENSG00000100311;ENSG00000160691;ENSG00000116717;ENSG00000154229;ENSG00000268173;ENSG00000110092;ENSG00000099860;ENSG00000122008;ENSG00000171862;ENSG00000113721;ENSG00000121879;ENSG00000145675;ENSG00000145349;ENSG00000117020;ENSG00000051382;ENSG00000143933;ENSG00000135679	RB1;SHC3;PIK3CD;PLCG2;PDGFB;SHC1;GADD45A;PRKCA;AC007192.1;CCND1;GADD45B;POLK;PTEN;PDGFRB;PIK3CA;PIK3R1;CAMK2D;AKT3;PIK3CB;CALM2;MDM2
ko04972	Pancreatic secretion	46	0.540957660976106	1.27584766762475	0.198529411764706	0.360561200017442	1315	ENSG00000101333;ENSG00000010438;ENSG00000123104;ENSG00000144935;ENSG00000150995;ENSG00000154229;ENSG00000182621;ENSG00000105514;ENSG00000067560;ENSG00000070961;ENSG00000058668	PLCB4;PRSS3;ITPR2;TRPC1;ITPR1;PRKCA;PLCB1;RAB3D;RHOA;ATP2B1;ATP2B4
ko00480	Glutathione metabolism	40	0.55190087845922	1.27359294082096	0.207643312101911	0.373593032761114	2436	ENSG00000178814;ENSG00000148834;ENSG00000128965;ENSG00000233276;ENSG00000131067;ENSG00000048392;ENSG00000138413;ENSG00000284681;ENSG00000164294;ENSG00000134202;ENSG00000023909;ENSG00000133433;ENSG00000171848	OPLAH;GSTO1;CHAC1;GPX1;GGT7;RRM2B;IDH1;AC007240.1;GPX8;GSTM3;GCLM;GSTT2B;RRM2
ko05224	Breast cancer	111	0.470885840326023	1.21430310707714	0.208602150537634	0.373593032761114	1492	ENSG00000138675;ENSG00000113578;ENSG00000177283;ENSG00000139687;ENSG00000138685;ENSG00000148082;ENSG00000111186;ENSG00000171608;ENSG00000160691;ENSG00000116717;ENSG00000268173;ENSG00000110092;ENSG00000099860;ENSG00000139618;ENSG00000134250;ENSG00000122008;ENSG00000171862;ENSG00000115266;ENSG00000121879;ENSG00000145675;ENSG00000077150;ENSG00000134982;ENSG00000117020;ENSG00000051382	FGF5;FGF1;FZD8;RB1;FGF2;SHC3;WNT5B;PIK3CD;SHC1;GADD45A;AC007192.1;CCND1;GADD45B;BRCA2;NOTCH2;POLK;PTEN;APC2;PIK3CA;PIK3R1;NFKB2;APC;AKT3;PIK3CB
ko05031	Amphetamine addiction	36	0.554640382666185	1.28558737583982	0.212005108556833	0.377068977106526	2296	ENSG00000125740;ENSG00000146592;ENSG00000105464;ENSG00000106089;ENSG00000154229;ENSG00000120910;ENSG00000182158;ENSG00000145349;ENSG00000115966;ENSG00000189221;ENSG00000143933;ENSG00000221823;ENSG00000198668;ENSG00000177606;ENSG00000096717;ENSG00000186298;ENSG00000152495	FOSB;CREB5;GRIN2D;STX1A;PRKCA;PPP3CC;CREB3L2;CAMK2D;ATF2;MAOA;CALM2;PPP3R1;CALM1;JUN;SIRT1;PPP1CC;CAMK4
ko04024	cAMP signaling pathway	125	0.462003990854958	1.20653981463502	0.214511041009464	0.378912797745628	1814	ENSG00000112541;ENSG00000101335;ENSG00000163485;ENSG00000171608;ENSG00000099822;ENSG00000146592;ENSG00000105464;ENSG00000128271;ENSG00000126458;ENSG00000268173;ENSG00000125398;ENSG00000182158;ENSG00000067560;ENSG00000070961;ENSG00000121879;ENSG00000145675;ENSG00000114353;ENSG00000058668;ENSG00000145349;ENSG00000186951;ENSG00000117020;ENSG00000176697;ENSG00000067900;ENSG00000087008;ENSG00000051382…	PDE10A;MYL9;ADORA1;PIK3CD;HCN2;CREB5;GRIN2D;ADORA2A;RRAS;AC007192.1;SOX9;CREB3L2;RHOA;ATP2B1;PIK3CA;PIK3R1;GNAI2;ATP2B4;CAMK2D;PPARA;AKT3;BDNF;ROCK1;ACOX3;PIK3CB;RAC2;PPP1R12A;RAPGEF3;AMH;PDE4B;RRAS2;RAP1B;CALM2;ROCK2
ko00562	Inositol phosphate metabolism	68	0.501824350385891	1.23762445361602	0.219288174512055	0.384716095635184	2158	ENSG00000101333;ENSG00000171608;ENSG00000197943;ENSG00000167103;ENSG00000187091;ENSG00000182621;ENSG00000155252;ENSG00000171862;ENSG00000133731;ENSG00000121879;ENSG00000051382;ENSG00000211456;ENSG00000171100;ENSG00000137841;ENSG00000139505;ENSG00000107789;ENSG00000078142	PLCB4;PIK3CD;PLCG2;PIP5KL1;PLCD1;PLCB1;PI4K2A;PTEN;IMPA1;PIK3CA;PIK3CB;SACM1L;MTM1;PLCB2;MTMR6;MINPP1;PIK3C3
ko04360	Axon guidance	149	0.451803171479793	1.19234576357355	0.221183800623053	0.385419851725804	1976	ENSG00000154928;ENSG00000198910;ENSG00000101335;ENSG00000154134;ENSG00000162631;ENSG00000198753;ENSG00000001617;ENSG00000138835;ENSG00000111186;ENSG00000171608;ENSG00000145147;ENSG00000197943;ENSG00000101096;ENSG00000126458;ENSG00000144935;ENSG00000154229;ENSG00000268173;ENSG00000076356;ENSG00000120910;ENSG00000067560;ENSG00000121879;ENSG00000145675;ENSG00000173210;ENSG00000114353;ENSG00000145349…	EPHB1;L1CAM;MYL9;ROBO3;NTNG1;PLXNB3;SEMA3F;RGS3;WNT5B;PIK3CD;SLIT2;PLCG2;NFATC2;RRAS;TRPC1;PRKCA;AC007192.1;PLXNA2;PPP3CC;RHOA;PIK3CA;PIK3R1;ABLIM3;GNAI2;CAMK2D;ROCK1;PIK3CB;RAC2;CFL2;ILK;ROCK2;ARHGEF12;BMPR2;NRP1;MYL12A;PTPN11;PPP3R1
ko00591	Linoleic acid metabolism	10	-0.496883838337815	-1.2159987807329	0.225063938618926	0.389549028340776	2478	ENSG00000168970;ENSG00000116711;ENSG00000243708	JMJD7-PLA2G4B;PLA2G4A;PLA2G4B
ko04070	Phosphatidylinositol signaling system	88	0.483532847311468	1.21716028548868	0.227578475336323	0.391275273385257	2158	ENSG00000101333;ENSG00000171608;ENSG00000197943;ENSG00000123104;ENSG00000150995;ENSG00000154229;ENSG00000268173;ENSG00000187091;ENSG00000182621;ENSG00000155252;ENSG00000065357;ENSG00000171862;ENSG00000133731;ENSG00000121879;ENSG00000145675;ENSG00000155099;ENSG00000051382;ENSG00000211456;ENSG00000171100;ENSG00000143933;ENSG00000137841;ENSG00000139505;ENSG00000198668;ENSG00000078142	PLCB4;PIK3CD;PLCG2;ITPR2;ITPR1;PRKCA;AC007192.1;PLCD1;PLCB1;PI4K2A;DGKA;PTEN;IMPA1;PIK3CA;PIK3R1;PIP4P2;PIK3CB;SACM1L;MTM1;CALM2;PLCB2;MTMR6;CALM1;PIK3C3
ko04921	Oxytocin signaling pathway	107	0.463853028192128	1.19583489062351	0.232258064516129	0.39667637369433	2190	ENSG00000101333;ENSG00000142185;ENSG00000151062;ENSG00000101335;ENSG00000123104;ENSG00000101096;ENSG00000123700;ENSG00000150995;ENSG00000154229;ENSG00000110092;ENSG00000182621;ENSG00000153956;ENSG00000120910;ENSG00000067560;ENSG00000114353;ENSG00000145349;ENSG00000067900;ENSG00000058272;ENSG00000143933;ENSG00000134318;ENSG00000137841;ENSG00000221823;ENSG00000198668;ENSG00000177606;ENSG00000106617…	PLCB4;TRPM2;CACNA2D4;MYL9;ITPR2;NFATC2;KCNJ2;ITPR1;PRKCA;CCND1;PLCB1;CACNA2D1;PPP3CC;RHOA;GNAI2;CAMK2D;ROCK1;PPP1R12A;CALM2;ROCK2;PLCB2;PPP3R1;CALM1;JUN;PRKAG2;NPR2;PPP1CC
ko00140	Steroid hormone biosynthesis	25	-0.380876749270585	-1.16993890508097	0.235714285714286	0.399930747922438	2179	ENSG00000278535;ENSG00000167165;ENSG00000184154;ENSG00000128039;ENSG00000151632;ENSG00000176387;Homo_sapiens_newGene_3630;Homo_sapiens_newGene_3626;ENSG00000138061;ENSG00000244474	DHRS11;UGT1A6;LRTOMT;SRD5A3;AKR1C2;HSD11B2;Homo_sapiens_newGene_3630;Homo_sapiens_newGene_3626;CYP1B1;UGT1A4
ko05212	Pancreatic cancer	77	0.479058416196994	1.19455625653264	0.242630385487528	0.40897450598173	1498	ENSG00000139687;ENSG00000171608;ENSG00000163513;ENSG00000116717;ENSG00000105329;ENSG00000268173;ENSG00000110092;ENSG00000099860;ENSG00000139618;ENSG00000122008;ENSG00000213341;ENSG00000121879;ENSG00000145675;ENSG00000115415;ENSG00000269335;ENSG00000117020;ENSG00000051382;ENSG00000128340	RB1;PIK3CD;TGFBR2;GADD45A;TGFB1;AC007192.1;CCND1;GADD45B;BRCA2;POLK;CHUK;PIK3CA;PIK3R1;STAT1;IKBKG;AKT3;PIK3CB;RAC2
ko00310	Lysine degradation	61	0.502642274324746	1.21747114267078	0.244418331374853	0.409312995125352	744	ENSG00000111275;ENSG00000152952;ENSG00000198756;ENSG00000113790	ALDH2;PLOD2;COLGALT2;EHHADH
ko04068	FoxO signaling pathway	114	0.457518297284574	1.18604582431318	0.249201277955272	0.41463030967091	1493	ENSG00000136244;ENSG00000170989;ENSG00000171608;ENSG00000185386;ENSG00000168685;ENSG00000163513;ENSG00000145632;ENSG00000116717;ENSG00000135439;ENSG00000105329;ENSG00000127528;ENSG00000268173;ENSG00000110092;ENSG00000099860;ENSG00000213341;ENSG00000171862;ENSG00000121879;ENSG00000145675;ENSG00000145782;ENSG00000117020;ENSG00000051382;ENSG00000149311	IL6;S1PR1;PIK3CD;MAPK11;IL7R;TGFBR2;PLK2;GADD45A;AGAP2;TGFB1;KLF2;AC007192.1;CCND1;GADD45B;CHUK;PTEN;PIK3CA;PIK3R1;ATG12;AKT3;PIK3CB;ATM
ko04142	Lysosome	116	0.456066211548294	1.18624604386335	0.251059322033898	0.414960517978843	3728	ENSG00000129226;ENSG00000164733;ENSG00000107798;ENSG00000250644;ENSG00000010404;ENSG00000182287;ENSG00000181523;ENSG00000135047;ENSG00000141458;ENSG00000049860;ENSG00000198951;ENSG00000135677;ENSG00000103066;ENSG00000197746;ENSG00000072958;ENSG00000141337;ENSG00000135404;ENSG00000103174;ENSG00000141012;ENSG00000163131;ENSG00000177879;ENSG00000186792;ENSG00000256043;ENSG00000204386;ENSG00000005893…	CD68;CTSB;LIPA;AC068580.4;IDS;AP1S2;SGSH;CTSL;NPC1;HEXB;NAGA;GNS;PLA2G15;PSAP;AP1M1;ARSG;CD63;NAGPA;GALNS;CTSS;AP3S1;HYAL3;CTSO;NEU1;LAMP2;SCARB2;DNASE2;ARSA;ARSB;CTSA;GNPTG;TPP1;ATP6V0D1;AP3M1;MAN2B1;IDUA;ATP6V1H;CLN3;AP4B1;AGA;GM2A;ASAH1;AP1G1;ATP6AP1;ATP6V0C;AP3B1;CLTA;GLB1;M6PR;GBA
ko05216	Thyroid cancer	33	0.533206705585025	1.22695425779068	0.25261780104712	0.414960517978843	1097	ENSG00000125618;ENSG00000116717;ENSG00000110092;ENSG00000099860;ENSG00000122008	PAX8;GADD45A;CCND1;GADD45B;POLK
ko04728	Dopaminergic synapse	86	0.46640362167923	1.17666244233138	0.271812080536913	0.443663955573242	2022	ENSG00000101333;ENSG00000146592;ENSG00000185386;ENSG00000127920;ENSG00000123104;ENSG00000150995;ENSG00000154229;ENSG00000182621;ENSG00000114450;ENSG00000172380;ENSG00000120910;ENSG00000182158;ENSG00000073711;ENSG00000114353;ENSG00000145349;ENSG00000117020;ENSG00000115966;ENSG00000189221;ENSG00000143933;ENSG00000137841;ENSG00000068971;ENSG00000198668	PLCB4;CREB5;MAPK11;GNG11;ITPR2;ITPR1;PRKCA;PLCB1;GNB4;GNG12;PPP3CC;CREB3L2;PPP2R3A;GNAI2;CAMK2D;AKT3;ATF2;MAOA;CALM2;PLCB2;PPP2R5B;CALM1
ko04919	Thyroid hormone signaling pathway	108	0.450583244673312	1.16254604511866	0.276344086021505	0.448224436115649	1492	ENSG00000101333;ENSG00000259207;ENSG00000171608;ENSG00000197943;ENSG00000154229;ENSG00000114166;ENSG00000268173;ENSG00000110092;ENSG00000187091;ENSG00000182621;ENSG00000134250;ENSG00000147100;ENSG00000121879;ENSG00000145675;ENSG00000115415;ENSG00000117020;ENSG00000051382	PLCB4;ITGB3;PIK3CD;PLCG2;PRKCA;KAT2B;AC007192.1;CCND1;PLCD1;PLCB1;NOTCH2;SLC16A2;PIK3CA;PIK3R1;STAT1;AKT3;PIK3CB
ko04392	Hippo signaling pathway - multiple species	26	0.533587892748688	1.19110646091795	0.282967032967033	0.453316757975686	3356	ENSG00000186575;ENSG00000196159;ENSG00000150457;ENSG00000139926;ENSG00000018408;ENSG00000107551;ENSG00000114978;ENSG00000113645;ENSG00000173542;ENSG00000104375;ENSG00000187079;ENSG00000068028	NF2;FAT4;LATS2;FRMD6;WWTR1;RASSF4;MOB1A;WWC1;MOB1B;STK3;TEAD1;RASSF1
ko04210	Apoptosis	127	0.441714856361923	1.15064799109803	0.285563751317176	0.453316757975686	2081	ENSG00000232810;ENSG00000041880;ENSG00000171608;ENSG00000141682;ENSG00000164733;ENSG00000250644;ENSG00000123104;ENSG00000116717;ENSG00000150995;ENSG00000003402;ENSG00000105327;ENSG00000268173;ENSG00000135047;ENSG00000026103;ENSG00000099860;ENSG00000137275;ENSG00000108387;ENSG00000134259;ENSG00000175197;ENSG00000056558;ENSG00000213341;ENSG00000121879;ENSG00000145675;ENSG00000269335;ENSG00000235453…	TNF;PARP3;PIK3CD;PMAIP1;CTSB;AC068580.4;ITPR2;GADD45A;ITPR1;CFLAR;BBC3;AC007192.1;CTSL;FAS;GADD45B;RIPK1;SEPT4;NGF;DDIT3;TRAF1;CHUK;PIK3CA;PIK3R1;IKBKG;SMIM27;AKT3;PIK3CB;ATM;CTSS;CTSO;XIAP;PARP4;JUN;TRADD
ko04650	Natural killer cell mediated cytotoxicity	73	0.468569195690844	1.16496499404263	0.2875	0.453316757975686	1632	ENSG00000148082;ENSG00000232810;ENSG00000171608;ENSG00000197943;ENSG00000164400;ENSG00000160691;ENSG00000101096;ENSG00000090339;ENSG00000160255;ENSG00000154229;ENSG00000268173;ENSG00000026103;ENSG00000111981;ENSG00000120910;ENSG00000204592;ENSG00000121879;ENSG00000145675;ENSG00000051382;ENSG00000128340;ENSG00000204520;Homo_sapiens_newGene_4585	SHC3;TNF;PIK3CD;PLCG2;CSF2;SHC1;NFATC2;ICAM1;ITGB2;PRKCA;AC007192.1;FAS;ULBP1;PPP3CC;HLA-E;PIK3CA;PIK3R1;PIK3CB;RAC2;MICA;Homo_sapiens_newGene_4585
ko04961	Endocrine and other factor-regulated calcium reabsorption	34	0.514625544689722	1.18328602564743	0.2890625	0.453316757975686	1945	ENSG00000101333;ENSG00000154229;ENSG00000182621;ENSG00000183023;ENSG00000070961;ENSG00000058668;ENSG00000161203;ENSG00000137841	PLCB4;PRKCA;PLCB1;SLC8A1;ATP2B1;ATP2B4;AP2M1;PLCB2
ko00052	Galactose metabolism	22	0.547484578803104	1.18513919171982	0.289435600578871	0.453316757975686	3812	ENSG00000257335;ENSG00000156515;ENSG00000108479;ENSG00000156510;ENSG00000213930;ENSG00000169764;ENSG00000169299;ENSG00000143891;ENSG00000117308;ENSG00000085662;ENSG00000170266;ENSG00000152556	MGAM;HK1;GALK1;HKDC1;GALT;UGP2;PGM2;GALM;GALE;AKR1B1;GLB1;PFKM
ko00900	Terpenoid backbone biosynthesis	18	0.561666907659725	1.19155892665533	0.290030211480363	0.453316757975686	2899	ENSG00000112972;ENSG00000110921;ENSG00000167508;ENSG00000113161;ENSG00000120437;ENSG00000075239;ENSG00000116005	HMGCS1;MVK;MVD;HMGCR;ACAT2;ACAT1;PCYOX1
ko05165	Human papillomavirus infection	266	0.412166029039692	1.10169057697325	0.294176706827309	0.457027857784976	1632	ENSG00000259207;ENSG00000135114;ENSG00000177283;ENSG00000186340;ENSG00000142173;ENSG00000118785;ENSG00000139687;ENSG00000213928;ENSG00000232810;ENSG00000142156;ENSG00000111186;ENSG00000171608;ENSG00000146592;ENSG00000161638;ENSG00000187608;ENSG00000189056;ENSG00000268173;ENSG00000110092;ENSG00000115414;ENSG00000026103;ENSG00000182158;ENSG00000134250;ENSG00000204642;ENSG00000204592;ENSG00000213341…	ITGB3;OASL;FZD8;THBS2;COL6A2;SPP1;RB1;IRF9;TNF;COL6A1;WNT5B;PIK3CD;CREB5;ITGA5;ISG15;RELN;AC007192.1;CCND1;FN1;FAS;CREB3L2;NOTCH2;HLA-F;HLA-E;CHUK;PPP2R3A;PTEN;PDGFRB;APC2;PIK3CA;PIK3R1;ITGA1;STAT1;IKBKG;APC;THBS1;LAMB2;AKT3;PIK3CB;ATM;MPP5;MX1;TBK1;Homo_sapiens_newGene_4585
ko04911	Insulin secretion	45	0.500692371660997	1.18158167892195	0.300733496332518	0.459555336003751	1316	ENSG00000101333;ENSG00000146592;ENSG00000106089;ENSG00000154229;ENSG00000182621;ENSG00000132639;ENSG00000182158;ENSG00000145349	PLCB4;CREB5;STX1A;PRKCA;PLCB1;SNAP25;CREB3L2;CAMK2D
ko05100	Bacterial invasion of epithelial cells	64	0.474808213184841	1.16192835165623	0.305202312138728	0.459555336003751	4094	ENSG00000148082;ENSG00000171608;ENSG00000161638;ENSG00000160691;ENSG00000180353;ENSG00000268173;ENSG00000115414;ENSG00000130429;ENSG00000035403;ENSG00000067560;ENSG00000121879;ENSG00000145675;ENSG00000051382;ENSG00000166333;ENSG00000110395;ENSG00000111229;ENSG00000085733;ENSG00000109458;ENSG00000198087;ENSG00000138758;Homo_sapiens_newGene_7947;ENSG00000285721;ENSG00000177105;ENSG00000122705;ENSG0…	SHC3;PIK3CD;ITGA5;SHC1;HCLS1;AC007192.1;FN1;ARPC1B;VCL;RHOA;PIK3CA;PIK3R1;PIK3CB;ILK;CBL;ARPC3;CTTN;GAB1;CD2AP;SEPT11;Homo_sapiens_newGene_7947;AL031281.2;RHOG;CLTA;CRK;ARPC5;SEPT2;ARPC2;WASL;ARHGEF26;CLTC;DOCK1
ko05225	Hepatocellular carcinoma	144	0.426798204911462	1.12207729845996	0.30625	0.459555336003751	1492	ENSG00000205683;ENSG00000177283;ENSG00000139687;ENSG00000148082;ENSG00000100292;ENSG00000111186;ENSG00000171608;ENSG00000197943;ENSG00000163513;ENSG00000160691;ENSG00000148834;ENSG00000116717;ENSG00000105329;ENSG00000154229;ENSG00000268173;ENSG00000110092;ENSG00000099860;ENSG00000122008;ENSG00000171862;ENSG00000184470;ENSG00000115266;ENSG00000121879;ENSG00000145675;ENSG00000134982;ENSG00000198431…	DPF3;FZD8;RB1;SHC3;HMOX1;WNT5B;PIK3CD;PLCG2;TGFBR2;SHC1;GSTO1;GADD45A;TGFB1;PRKCA;AC007192.1;CCND1;GADD45B;POLK;PTEN;TXNRD2;APC2;PIK3CA;PIK3R1;APC;TXNRD1;AKT3;PIK3CB
ko04723	Retrograde endocannabinoid signaling	96	0.442881853645276	1.13289185503496	0.307017543859649	0.459555336003751	1289	ENSG00000101333;ENSG00000074416;ENSG00000185386;ENSG00000127920;ENSG00000123104;ENSG00000011677;ENSG00000150995;ENSG00000154229;ENSG00000182621;ENSG00000114450;ENSG00000172380;ENSG00000166136;ENSG00000114353	PLCB4;MGLL;MAPK11;GNG11;ITPR2;GABRA3;ITPR1;PRKCA;PLCB1;GNB4;GNG12;NDUFB8;GNAI2
ko00982	Drug metabolism - cytochrome P450	25	-0.355710115096421	-1.09263456847685	0.307142857142857	0.459555336003751	1640	ENSG00000084207;ENSG00000100197;ENSG00000197894;Homo_sapiens_newGene_3630;ENSG00000065621;ENSG00000248144;Homo_sapiens_newGene_3626;ENSG00000244474	GSTP1;CYP2D6;ADH5;Homo_sapiens_newGene_3630;GSTO2;ADH1C;Homo_sapiens_newGene_3626;UGT1A4
ko00260	Glycine, serine and threonine metabolism	28	0.52180439966804	1.17849361680711	0.307588075880759	0.459555336003751	3027	ENSG00000274276;ENSG00000160200;ENSG00000171314;ENSG00000116761;ENSG00000226784;ENSG00000283189;ENSG00000178445;ENSG00000189221;ENSG00000123453;ENSG00000182199;ENSG00000135069;ENSG00000168237;ENSG00000023330	CBSL;CBS;PGAM1;CTH;PGAM4;AC104452.1;GLDC;MAOA;SARDH;SHMT2;PSAT1;GLYCTK;ALAS1
ko04115	p53 signaling pathway	68	0.466137225666621	1.14961107164711	0.308840413318025	0.459555336003751	1963	ENSG00000106366;ENSG00000141682;ENSG00000116717;ENSG00000105327;ENSG00000110092;ENSG00000026103;ENSG00000099860;ENSG00000172667;ENSG00000171862;ENSG00000137801;ENSG00000170312;ENSG00000149311;ENSG00000113328;ENSG00000048392;ENSG00000112576;ENSG00000135679;ENSG00000284681	SERPINE1;PMAIP1;GADD45A;BBC3;CCND1;FAS;GADD45B;ZMAT3;PTEN;THBS1;CDK1;ATM;CCNG1;RRM2B;CCND3;MDM2;AC007240.1
ko04917	Prolactin signaling pathway	55	0.480498530000337	1.16158199230343	0.310059171597633	0.459555336003751	1492	ENSG00000148082;ENSG00000171608;ENSG00000185386;ENSG00000184557;ENSG00000160691;ENSG00000268173;ENSG00000110092;ENSG00000185338;ENSG00000096968;ENSG00000121879;ENSG00000145675;ENSG00000115415;ENSG00000213930;ENSG00000117020;ENSG00000051382	SHC3;PIK3CD;MAPK11;SOCS3;SHC1;AC007192.1;CCND1;SOCS1;JAK2;PIK3CA;PIK3R1;STAT1;GALT;AKT3;PIK3CB
ko04910	Insulin signaling pathway	117	0.435334821877057	1.13332775419322	0.315010570824524	0.462112054783433	3243	ENSG00000119938;ENSG00000148082;ENSG00000171608;ENSG00000184557;ENSG00000173281;ENSG00000160691;ENSG00000268173;ENSG00000156515;ENSG00000137312;ENSG00000185338;ENSG00000156510;ENSG00000121879;ENSG00000145675;ENSG00000072310;ENSG00000117020;ENSG00000051382;ENSG00000142949;ENSG00000100994;ENSG00000143933;ENSG00000110395;ENSG00000119729;ENSG00000198668;ENSG00000106617;ENSG00000186298;ENSG00000095637…	PPP1R3C;SHC3;PIK3CD;SOCS3;PPP1R3B;SHC1;AC007192.1;HK1;FLOT1;SOCS1;HKDC1;PIK3CA;PIK3R1;SREBF1;AKT3;PIK3CB;PTPRF;PYGB;CALM2;CBL;RHOQ;CALM1;PRKAG2;PPP1CC;SORBS1;PRKAG1;PHKB;INPPL1;PRKAR2B;GSK3B;PRKAA1;NRAS;PCK2;PRKAB1;KRAS;SOCS2;MAPK3;MAPK8
ko05130	Pathogenic Escherichia coli infection	64	0.47004356086785	1.15026851836109	0.315606936416185	0.462112054783433	2176	ENSG00000136244;ENSG00000185386;ENSG00000184574;ENSG00000180353;ENSG00000026103;ENSG00000137275;ENSG00000136869;ENSG00000125538;ENSG00000197879;ENSG00000213341;ENSG00000067900;ENSG00000196954;ENSG00000134318;ENSG00000196914;ENSG00000100345;ENSG00000102871;ENSG00000198001	IL6;MAPK11;LPAR5;HCLS1;FAS;RIPK1;TLR4;IL1B;MYO1C;CHUK;ROCK1;CASP4;ROCK2;ARHGEF12;MYH9;TRADD;IRAK4
ko04726	Serotonergic synapse	60	0.472255120520274	1.1412878581792	0.317159763313609	0.462112054783433	910	ENSG00000101333;ENSG00000095303;ENSG00000120129;ENSG00000127920;ENSG00000123104;ENSG00000144935;ENSG00000150995;ENSG00000154229;ENSG00000182621;ENSG00000114450;ENSG00000172380	PLCB4;PTGS1;DUSP1;GNG11;ITPR2;TRPC1;ITPR1;PRKCA;PLCB1;GNB4;GNG12
ko05200	Pathways in cancer	401	0.39946444313344	1.06885961930941	0.321	0.465079834417504	2148	ENSG00000101333;ENSG00000125618;ENSG00000138675;ENSG00000136244;ENSG00000113578;ENSG00000177283;ENSG00000139687;ENSG00000138685;ENSG00000100292;ENSG00000111186;ENSG00000171608;ENSG00000141682;ENSG00000168685;ENSG00000197943;ENSG00000127920;ENSG00000100311;ENSG00000163513;ENSG00000119630;ENSG00000169429;ENSG00000148834;ENSG00000116717;ENSG00000105329;ENSG00000184574;ENSG00000150630;ENSG00000105327…	PLCB4;PAX8;FGF5;IL6;FGF1;FZD8;RB1;FGF2;HMOX1;WNT5B;PIK3CD;PMAIP1;IL7R;PLCG2;GNG11;PDGFB;TGFBR2;PGF;CXCL8;GSTO1;GADD45A;TGFB1;LPAR5;VEGFC;BBC3;PRKCA;AC007192.1;CCND1;FN1;FAS;GADD45B;PLCB1;GNB4;IL6ST;GNG12;LPAR3;KITLG;FGFR4;BRCA2;NOTCH2;EPAS1;JAK2;POLK;TRAF1;CHUK;ETS1;PTEN;TXNRD2;PDGFRB;APC2;RHOA;PIK3CA;PIK3R1;STAT1;GNAI2;IKBKG;NFKB2;APC;CAMK2D;PPARD;TXNRD1;LAMB2;AKT3;ROCK1;STAT4;IL12A;PIK3CB;RAC2;…
ko00533	Glycosaminoglycan biosynthesis - keratan sulfate	12	0.578286602903786	1.17434776402356	0.32755905511811	0.469705910861	2977	ENSG00000175040;ENSG00000170340;ENSG00000126091;ENSG00000121578	CHST2;B3GNT2;ST3GAL3;B4GALT4
ko04934	Cushing syndrome	114	0.43080314521694	1.11679090108112	0.329073482428115	0.469705910861	1316	ENSG00000101333;ENSG00000177283;ENSG00000139687;ENSG00000111186;ENSG00000146592;ENSG00000144959;ENSG00000130164;ENSG00000123080;ENSG00000113231;ENSG00000123104;ENSG00000150995;ENSG00000110092;ENSG00000182621;ENSG00000182158;ENSG00000115266;ENSG00000114353;ENSG00000134982;ENSG00000145349	PLCB4;FZD8;RB1;WNT5B;CREB5;NCEH1;LDLR;CDKN2C;PDE8B;ITPR2;ITPR1;CCND1;PLCB1;CREB3L2;APC2;GNAI2;APC;CAMK2D
ko04721	Synaptic vesicle cycle	46	0.48807838846483	1.15113199879132	0.329656862745098	0.469705910861	3614	ENSG00000110436;ENSG00000067715;ENSG00000099365;ENSG00000196517;ENSG00000106089;ENSG00000132639;ENSG00000136854;ENSG00000161203;ENSG00000155097;ENSG00000159720;ENSG00000111450;ENSG00000047249;ENSG00000114573;ENSG00000100554;ENSG00000198722;ENSG00000113732;Homo_sapiens_newGene_629;ENSG00000185883;ENSG00000122705	SLC1A2;SYT1;STX1B;SLC6A9;STX1A;SNAP25;STXBP1;AP2M1;ATP6V1C1;ATP6V0D1;STX2;ATP6V1H;ATP6V1A;ATP6V1D;UNC13B;ATP6V0E1;Homo_sapiens_newGene_629;ATP6V0C;CLTA
ko01040	Biosynthesis of unsaturated fatty acids	25	0.515532607911183	1.14149746402716	0.333795013850415	0.472988886022856	3046	ENSG00000188921;ENSG00000099194;ENSG00000149084;ENSG00000087008;ENSG00000066322;ENSG00000116171;ENSG00000164181;ENSG00000165996;ENSG00000184227;ENSG00000097021	HACD4;SCD;HSD17B12;ACOX3;ELOVL1;SCP2;ELOVL7;HACD1;ACOT1;ACOT7
ko04713	Circadian entrainment	56	0.468883314774506	1.13190595317425	0.33611442193087	0.473672898320754	1316	ENSG00000101333;ENSG00000105464;ENSG00000127920;ENSG00000049246;ENSG00000150995;ENSG00000154229;ENSG00000182621;ENSG00000114450;ENSG00000172380;ENSG00000179094;ENSG00000114353;ENSG00000145349	PLCB4;GRIN2D;GNG11;PER3;ITPR1;PRKCA;PLCB1;GNB4;GNG12;PER1;GNAI2;CAMK2D
ko04971	Gastric acid secretion	41	0.486301344939249	1.12764751203268	0.342604298356511	0.480194811769709	2385	ENSG00000101333;ENSG00000123104;ENSG00000123700;ENSG00000150995;ENSG00000154229;ENSG00000182621;ENSG00000114353;ENSG00000145349;ENSG00000143933;ENSG00000137841;ENSG00000198668;ENSG00000147606;ENSG00000121281	PLCB4;ITPR2;KCNJ2;ITPR1;PRKCA;PLCB1;GNAI2;CAMK2D;CALM2;PLCB2;CALM1;SLC26A7;ADCY7
ko04915	Estrogen signaling pathway	94	0.43313364688202	1.10202065007092	0.348451327433628	0.485750072382583	2042	ENSG00000101333;ENSG00000148082;ENSG00000171608;ENSG00000146592;ENSG00000250644;ENSG00000160691;ENSG00000123104;ENSG00000108244;ENSG00000150995;ENSG00000268173;ENSG00000182621;ENSG00000182158;ENSG00000121879;ENSG00000145675;ENSG00000114353;ENSG00000113070;ENSG00000117020;ENSG00000051382;ENSG00000115966;ENSG00000143933;ENSG00000137841;ENSG00000198668;ENSG00000177606	PLCB4;SHC3;PIK3CD;CREB5;AC068580.4;SHC1;ITPR2;KRT23;ITPR1;AC007192.1;PLCB1;CREB3L2;PIK3CA;PIK3R1;GNAI2;HBEGF;AKT3;PIK3CB;ATF2;CALM2;PLCB2;CALM1;JUN
ko04010	MAPK signaling pathway	229	0.404787305423772	1.0787170089407	0.353892821031345	0.490683311560155	2081	ENSG00000138675;ENSG00000151062;ENSG00000113578;ENSG00000138685;ENSG00000232810;ENSG00000128591;ENSG00000120129;ENSG00000185386;ENSG00000100311;ENSG00000163513;ENSG00000119630;ENSG00000116717;ENSG00000126458;ENSG00000135090;ENSG00000105329;ENSG00000150630;ENSG00000154229;ENSG00000026103;ENSG00000099860;ENSG00000153956;ENSG00000172380;ENSG00000125538;ENSG00000120910;ENSG00000049130;ENSG00000160867…	FGF5;CACNA2D4;FGF1;FGF2;TNF;FLNC;DUSP1;MAPK11;PDGFB;TGFBR2;PGF;GADD45A;RRAS;TAOK3;TGFB1;VEGFC;PRKCA;FAS;GADD45B;CACNA2D1;GNG12;IL1B;PPP3CC;KITLG;FGFR4;NGF;MAP3K20;DDIT3;CHUK;CD14;PDGFRB;IKBKG;NFKB2;RASA2;CSF1;AKT3;BDNF;RAC2;DUSP5;JUND;ATF2;MAP4K4;MAP4K3;RRAS2;FLNA;IL1RAP;RAP1B;MAP3K2;PPP3R1;MAP3K12;JUN;RASGRP1;TRADD
ko04970	Salivary secretion	42	0.475172502511646	1.11529256825581	0.361145703611457	0.498061904783602	2022	ENSG00000101333;ENSG00000123104;ENSG00000150995;ENSG00000154229;ENSG00000182621;ENSG00000070961;ENSG00000058668;ENSG00000187908;ENSG00000143933;ENSG00000137841;ENSG00000198668	PLCB4;ITPR2;ITPR1;PRKCA;PLCB1;ATP2B1;ATP2B4;DMBT1;CALM2;PLCB2;CALM1
ko00760	Nicotinate and nicotinamide metabolism	25	0.49738816746969	1.10132186226634	0.369806094182826	0.507292794371737	2121	ENSG00000138356;ENSG00000166741;ENSG00000076685;ENSG00000105835;ENSG00000197594;ENSG00000096717	AOX1;NNMT;NT5C2;NAMPT;ENPP1;SIRT1
ko03060	Protein export	23	-0.355062321243856	-1.06626881826251	0.372013651877133	0.507620967473671	3877	ENSG00000167881;ENSG00000148950;ENSG00000132432;ENSG00000065665;ENSG00000106803;ENSG00000143742;ENSG00000118363;ENSG00000140612;ENSG00000044574;ENSG00000140319;ENSG00000184903	SRP68;IMMP1L;SEC61G;SEC61A2;SEC61B;SRP9;SPCS2;SEC11A;HSPA5;SRP14;IMMP2L
ko04923	Regulation of lipolysis in adipocytes	37	0.479905817888087	1.10376753299691	0.374677002583979	0.507900197431365	1599	ENSG00000074416;ENSG00000163485;ENSG00000095303;ENSG00000171608;ENSG00000268173;ENSG00000121879;ENSG00000145675;ENSG00000114353;ENSG00000117020;ENSG00000051382;ENSG00000011198	MGLL;ADORA1;PTGS1;PIK3CD;AC007192.1;PIK3CA;PIK3R1;GNAI2;AKT3;PIK3CB;ABHD5
ko04530	Tight junction	133	0.415551957910154	1.0851648978739	0.377497371188223	0.507900197431365	2759	ENSG00000013297;ENSG00000126016;ENSG00000101335;ENSG00000186575;ENSG00000180353;ENSG00000110092;ENSG00000138071;Homo_sapiens_newGene_8975;ENSG00000171992;ENSG00000114019;ENSG00000115091;ENSG00000072110;ENSG00000067560;ENSG00000147065;ENSG00000067900;ENSG00000049759;ENSG00000072415;ENSG00000285641;ENSG00000166128;ENSG00000134318;ENSG00000100345;ENSG00000101608;ENSG00000163347;ENSG00000177606;ENSG0…	CLDN11;AMOT;MYL9;NF2;HCLS1;CCND1;ACTR2;Homo_sapiens_newGene_8975;SYNPO;AMOTL2;ACTR3;ACTN1;RHOA;MSN;ROCK1;NEDD4L;MPP5;AL358472.6;RAB8B;ROCK2;MYH9;MYL12A;CLDN1;JUN;PRKAG2;AL358113.1;RDX;RAPGEF2;PRKAG1;VASP;ARHGEF2;LLGL1;MYL12B;CTTN;MYL6
ko05235	PD-L1 expression and PD-1 checkpoint pathway in cancer	79	0.43332539038777	1.08456791134757	0.3789592760181	0.507900197431365	2058	ENSG00000171608;ENSG00000185386;ENSG00000101096;ENSG00000243414;ENSG00000268173;ENSG00000136869;ENSG00000168062;ENSG00000120910;ENSG00000096968;ENSG00000247596;ENSG00000213341;ENSG00000120217;ENSG00000171862;ENSG00000121879;ENSG00000145675;ENSG00000115415;ENSG00000269335;ENSG00000117020;ENSG00000051382;ENSG00000179295;ENSG00000221823;ENSG00000177606;ENSG00000172575	PIK3CD;MAPK11;NFATC2;TICAM2;AC007192.1;TLR4;BATF2;PPP3CC;JAK2;TWF2;CHUK;CD274;PTEN;PIK3CA;PIK3R1;STAT1;IKBKG;AKT3;PIK3CB;PTPN11;PPP3R1;JUN;RASGRP1
ko04370	VEGF signaling pathway	52	0.460737663599789	1.10220070665828	0.380095923261391	0.507900197431365	1498	ENSG00000176170;ENSG00000171608;ENSG00000185386;ENSG00000197943;ENSG00000101096;ENSG00000154229;ENSG00000268173;ENSG00000120910;ENSG00000121879;ENSG00000145675;ENSG00000117020;ENSG00000051382;ENSG00000128340	SPHK1;PIK3CD;MAPK11;PLCG2;NFATC2;PRKCA;AC007192.1;PPP3CC;PIK3CA;PIK3R1;AKT3;PIK3CB;RAC2
ko04960	Aldosterone-regulated sodium reabsorption	28	0.481004980019164	1.08634825418422	0.386178861788618	0.511517179256209	1497	ENSG00000151623;ENSG00000171608;ENSG00000154229;ENSG00000268173;ENSG00000121879;ENSG00000145675;ENSG00000051382;ENSG00000049759	NR3C2;PIK3CD;PRKCA;AC007192.1;PIK3CA;PIK3R1;PIK3CB;NEDD4L
ko04722	Neurotrophin signaling pathway	109	0.414015705723325	1.06831590236826	0.387931034482759	0.511517179256209	2042	ENSG00000090376;ENSG00000148082;ENSG00000171608;ENSG00000185386;ENSG00000111252;ENSG00000197943;ENSG00000160691;ENSG00000268173;ENSG00000104312;ENSG00000134259;ENSG00000067560;ENSG00000121879;ENSG00000145675;ENSG00000145349;ENSG00000117020;ENSG00000176697;ENSG00000051382;ENSG00000127314;ENSG00000143933;ENSG00000179295;ENSG00000198668;ENSG00000177606	IRAK3;SHC3;PIK3CD;MAPK11;SH2B3;PLCG2;SHC1;AC007192.1;RIPK2;NGF;RHOA;PIK3CA;PIK3R1;CAMK2D;AKT3;BDNF;PIK3CB;RAP1B;CALM2;PTPN11;CALM1;JUN
ko05412	Arrhythmogenic right ventricular cardiomyopathy	45	0.466661985003607	1.10127352230353	0.388753056234719	0.511517179256209	1274	ENSG00000259207;ENSG00000151062;ENSG00000161638;ENSG00000153956;ENSG00000183023;ENSG00000198947;ENSG00000213949	ITGB3;CACNA2D4;ITGA5;CACNA2D1;SLC8A1;DMD;ITGA1
ko05203	Viral carcinogenesis	160	0.402044744834303	1.06365363909733	0.393595041322314	0.515259338092263	2255	ENSG00000139687;ENSG00000213928;ENSG00000171608;ENSG00000146592;ENSG00000141682;ENSG00000067066;ENSG00000114166;ENSG00000268173;ENSG00000110092;ENSG00000134352;ENSG00000182158;ENSG00000148180;ENSG00000072110;ENSG00000204642;ENSG00000204592;ENSG00000056558;ENSG00000067560;ENSG00000121879;ENSG00000145675;ENSG00000269335;ENSG00000077150;ENSG00000170312;ENSG00000155903;ENSG00000051382;ENSG00000115966…	RB1;IRF9;PIK3CD;CREB5;PMAIP1;SP100;KAT2B;AC007192.1;CCND1;IL6ST;CREB3L2;GSN;ACTN1;HLA-F;HLA-E;TRAF1;RHOA;PIK3CA;PIK3R1;IKBKG;NFKB2;CDK1;RASA2;PIK3CB;ATF2;Homo_sapiens_newGene_4585;HIST1H2BJ;CCND3;MDM2;HIST1H2BC;JUN;TRADD;CDKN2B;CASP3;RBPJ
ko00350	Tyrosine metabolism	15	0.516217014908559	1.07510597019962	0.402496099843994	0.524250635097174	1980	ENSG00000138356;ENSG00000104951;ENSG00000120053;ENSG00000189221;ENSG00000006534	AOX1;IL4I1;GOT1;MAOA;ALDH3B1
ko00592	alpha-Linolenic acid metabolism	12	-0.408933756791323	-1.03980703387786	0.4141689373297	0.536743663823203	3067	ENSG00000176485;ENSG00000168970;ENSG00000116711;ENSG00000243708	PLA2G16;JMJD7-PLA2G4B;PLA2G4A;PLA2G4B
ko04130	SNARE interactions in vesicular transport	33	0.458140680503399	1.05422091043289	0.421465968586387	0.539044261814022	3020	ENSG00000168899;ENSG00000099365;ENSG00000106089;ENSG00000265808;Homo_sapiens_newGene_2639;ENSG00000124333;ENSG00000049245;ENSG00000103496;ENSG00000099940;ENSG00000111450;ENSG00000135604;ENSG00000170310	VAMP5;STX1B;STX1A;SEC22B;Homo_sapiens_newGene_2639;VAMP7;VAMP3;STX4;SNAP29;STX2;STX11;STX8
ko04540	Gap junction	67	0.427398100997023	1.05261317244401	0.422811059907834	0.539044261814022	1539	ENSG00000101333;ENSG00000176014;ENSG00000100311;ENSG00000123104;ENSG00000150995;ENSG00000154229;ENSG00000137267;ENSG00000182621;ENSG00000113721;ENSG00000114353;ENSG00000170312;ENSG00000137285	PLCB4;TUBB6;PDGFB;ITPR2;ITPR1;PRKCA;TUBB2A;PLCB1;PDGFRB;GNAI2;CDK1;TUBB2B
ko04390	Hippo signaling pathway	131	0.403570942401382	1.05227026966902	0.423442449841605	0.539044261814022	1031	ENSG00000106366;ENSG00000126016;ENSG00000113578;ENSG00000177283;ENSG00000118523;ENSG00000111186;ENSG00000163513;ENSG00000105329;ENSG00000160255;ENSG00000105327;ENSG00000186575;ENSG00000110092;ENSG00000150457;ENSG00000139926;ENSG00000132535;ENSG00000018408	SERPINE1;AMOT;FGF1;FZD8;CTGF;WNT5B;TGFBR2;TGFB1;ITGB2;BBC3;NF2;CCND1;LATS2;FRMD6;DLG4;WWTR1
ko04014	Ras signaling pathway	165	0.394515123666191	1.04426763855103	0.424304840370752	0.539044261814022	1785	ENSG00000138675;ENSG00000113578;ENSG00000138685;ENSG00000148082;ENSG00000171608;ENSG00000197943;ENSG00000127920;ENSG00000100311;ENSG00000160691;ENSG00000119630;ENSG00000126458;ENSG00000150630;ENSG00000154229;ENSG00000268173;ENSG00000114450;ENSG00000172380;ENSG00000049130;ENSG00000160867;ENSG00000134259;ENSG00000213341;ENSG00000134954;ENSG00000113721;ENSG00000067560;ENSG00000121879;ENSG00000145675…	FGF5;FGF1;FGF2;SHC3;PIK3CD;PLCG2;GNG11;PDGFB;SHC1;PGF;RRAS;VEGFC;PRKCA;AC007192.1;GNB4;GNG12;KITLG;FGFR4;NGF;CHUK;ETS1;PDGFRB;RHOA;PIK3CA;PIK3R1;ABL2;IKBKG;RASA2;CSF1;AKT3;BDNF;PIK3CB;RAC2;TBK1;RRAS2;RAP1B;CALM2
ko05223	Non-small cell lung cancer	63	0.427749824072445	1.04179056752343	0.434072345390899	0.543485634585536	1492	ENSG00000139687;ENSG00000171608;ENSG00000197943;ENSG00000116717;ENSG00000154229;ENSG00000268173;ENSG00000110092;ENSG00000099860;ENSG00000122008;ENSG00000121879;ENSG00000145675;ENSG00000117020;ENSG00000051382	RB1;PIK3CD;PLCG2;GADD45A;PRKCA;AC007192.1;CCND1;GADD45B;POLK;PIK3CA;PIK3R1;AKT3;PIK3CB
ko00500	Starch and sucrose metabolism	20	0.485561801762786	1.0469809438115	0.435294117647059	0.543485634585536	2281	ENSG00000257335;ENSG00000156515;ENSG00000156510;ENSG00000114480;ENSG00000100994;ENSG00000169764;ENSG00000197594;ENSG00000169299	MGAM;HK1;HKDC1;GBE1;PYGB;UGP2;ENPP1;PGM2
ko01200	Carbon metabolism	100	0.40633245401665	1.04084146603659	0.436681222707424	0.543485634585536	2732	ENSG00000021826;ENSG00000113790;ENSG00000156515;ENSG00000171314;ENSG00000111674;ENSG00000122729;ENSG00000156510;ENSG00000120053;ENSG00000109107;ENSG00000197713;ENSG00000087008;ENSG00000226784;ENSG00000283189;ENSG00000178445;ENSG00000148672;ENSG00000198130;Homo_sapiens_newGene_3414;ENSG00000172340;ENSG00000138413;ENSG00000120437;ENSG00000131069;ENSG00000111640;ENSG00000148057;ENSG00000182199;ENSG0…	CPS1;EHHADH;HK1;PGAM1;ENO2;ACO1;HKDC1;GOT1;ALDOC;RPE;ACOX3;PGAM4;AC104452.1;GLDC;GLUD1;HIBCH;Homo_sapiens_newGene_3414;SUCLG2;IDH1;ACAT2;ACSS2;GAPDH;IDNK;SHMT2;ACAT1;PSAT1;SUCLG1;GLYCTK;MTHFR
ko04217	Necroptosis	112	0.399527638145775	1.03185984274314	0.437299035369775	0.543485634585536	1758	ENSG00000103490;ENSG00000213928;ENSG00000232810;ENSG00000162711;ENSG00000003402;ENSG00000243414;ENSG00000026103;ENSG00000137275;ENSG00000136869;ENSG00000125538;ENSG00000096968;ENSG00000115415;ENSG00000145349;ENSG00000259529;ENSG00000138378;ENSG00000100994;ENSG00000246705;ENSG00000119541;ENSG00000148672;ENSG00000166888;ENSG00000101966	PYCARD;IRF9;TNF;NLRP3;CFLAR;TICAM2;FAS;RIPK1;TLR4;IL1B;JAK2;STAT1;CAMK2D;AL136295.5;STAT4;PYGB;H2AFJ;VPS4B;GLUD1;STAT6;XIAP
ko04216	Ferroptosis	30	0.454362464140776	1.02880119152309	0.438337801608579	0.543485634585536	3562	ENSG00000100292;ENSG00000068366;ENSG00000123983;ENSG00000151726;ENSG00000140941;ENSG00000266412;ENSG00000141504;ENSG00000023909;ENSG00000165637;ENSG00000164398;ENSG00000104635;ENSG00000151012;ENSG00000258102	HMOX1;ACSL4;ACSL3;ACSL1;MAP1LC3B;NCOA4;SAT2;GCLM;VDAC2;ACSL6;SLC39A14;SLC7A11;MAP1LC3B2
ko00250	Alanine, aspartate and glutamate metabolism	26	0.453816010313315	1.01303494569129	0.443681318681319	0.547478836952521	1909	ENSG00000021826;ENSG00000104951;ENSG00000115419;ENSG00000120053;ENSG00000070669;ENSG00000148672;ENSG00000198380	CPS1;IL4I1;GLS;GOT1;ASNS;GLUD1;GFPT1
ko05017	Spinocerebellar ataxia	122	0.394352687046122	1.02979605841758	0.449001051524711	0.549508595315606	1513	ENSG00000101333;ENSG00000147852;ENSG00000171608;ENSG00000105464;ENSG00000123104;ENSG00000189056;ENSG00000150995;ENSG00000154229;ENSG00000268173;ENSG00000182621;ENSG00000148572;ENSG00000070540;ENSG00000121879;ENSG00000145675;ENSG00000108179;ENSG00000117020;ENSG00000051382;ENSG00000175166	PLCB4;VLDLR;PIK3CD;GRIN2D;ITPR2;RELN;ITPR1;PRKCA;AC007192.1;PLCB1;NRBF2;WIPI1;PIK3CA;PIK3R1;PPIF;AKT3;PIK3CB;PSMD2
ko00514	Other types of O-glycan biosynthesis	39	-0.297883725803835	-1.0148210209407	0.451162790697674	0.549508595315606	3414	ENSG00000117411;ENSG00000158850;ENSG00000178234;ENSG00000130714;ENSG00000158089;ENSG00000115339;ENSG00000223658;ENSG00000172986;ENSG00000119514;ENSG00000144278;ENSG00000173950;ENSG00000100626;ENSG00000100060;ENSG00000073849;ENSG00000106003	B4GALT2;B4GALT3;GALNT11;POMT1;GALNT14;GALNT3;C1GALT1C1L;GXYLT2;GALNT12;GALNT13;XXYLT1;GALNT16;MFNG;ST6GAL1;LFNG
ko04614	Renin-angiotensin system	10	0.50532342956045	0.987442335577024	0.451718494271686	0.549508595315606	2533	ENSG00000196549;ENSG00000064601;ENSG00000113441	MME;CTSA;LNPEP
ko04270	Vascular smooth muscle contraction	80	0.41268389266129	1.03342171652316	0.458049886621315	0.55459462427587	2191	ENSG00000101333;ENSG00000101335;ENSG00000128271;ENSG00000123104;ENSG00000150995;ENSG00000154229;ENSG00000182621;ENSG00000067560;ENSG00000132329;ENSG00000107796;ENSG00000067900;ENSG00000058272;ENSG00000122786;ENSG00000143933;ENSG00000134318;ENSG00000196914;ENSG00000100345;ENSG00000137841;ENSG00000198668;ENSG00000159899;ENSG00000186298;ENSG00000078401	PLCB4;MYL9;ADORA2A;ITPR2;ITPR1;PRKCA;PLCB1;RHOA;RAMP1;ACTA2;ROCK1;PPP1R12A;CALD1;CALM2;ROCK2;ARHGEF12;MYH9;PLCB2;CALM1;NPR2;PPP1CC;EDN1
ko01230	Biosynthesis of amino acids	63	0.42020406622312	1.02341277071361	0.465577596266044	0.55722968223379	2588	ENSG00000021826;ENSG00000274276;ENSG00000160200;ENSG00000171314;ENSG00000111674;ENSG00000122729;ENSG00000120053;ENSG00000109107;ENSG00000197713;ENSG00000116761;ENSG00000226784;ENSG00000070669;ENSG00000138413;ENSG00000111640;ENSG00000182199;ENSG00000135069;ENSG00000081181	CPS1;CBSL;CBS;PGAM1;ENO2;ACO1;GOT1;ALDOC;RPE;CTH;PGAM4;ASNS;IDH1;GAPDH;SHMT2;PSAT1;ARG2
ko00270	Cysteine and methionine metabolism	38	0.441634033391376	1.01395686984142	0.467616580310881	0.55722968223379	3197	ENSG00000274276;ENSG00000104951;ENSG00000160200;ENSG00000120053;ENSG00000116761;ENSG00000023909;ENSG00000149089;ENSG00000135069;ENSG00000128311;ENSG00000060982	CBSL;IL4I1;CBS;GOT1;CTH;GCLM;APIP;PSAT1;TST;BCAT1
ko00790	Folate biosynthesis	18	0.479147401276672	1.01649635288966	0.469788519637462	0.55722968223379	3267	ENSG00000166228;ENSG00000163283;ENSG00000150787;ENSG00000116096;ENSG00000124615;ENSG00000085662;ENSG00000137563;ENSG00000132570;ENSG00000151552	PCBD1;ALPP;PTS;SPR;MOCS1;AKR1B1;GGH;PCBD2;QDPR
ko00240	Pyrimidine metabolism	51	0.432657262300718	1.03194687041328	0.470023980815348	0.55722968223379	3364	ENSG00000025708;ENSG00000134326;ENSG00000158825;ENSG00000076685;ENSG00000166548;ENSG00000048392;ENSG00000188641;ENSG00000143156;ENSG00000284681;ENSG00000197594;ENSG00000168032;ENSG00000171848;ENSG00000168393;ENSG00000179965;ENSG00000135318;ENSG00000162368;ENSG00000167900	TYMP;CMPK2;CDA;NT5C2;TK2;RRM2B;DPYD;NME7;AC007240.1;ENPP1;ENTPD3;RRM2;DTYMK;ZNF771;NT5E;CMPK1;TK1
ko05210	Colorectal cancer	84	0.405184168818139	1.01858328427644	0.472502805836139	0.55722968223379	1498	ENSG00000171608;ENSG00000141682;ENSG00000163513;ENSG00000116717;ENSG00000105329;ENSG00000105327;ENSG00000268173;ENSG00000110092;ENSG00000099860;ENSG00000122008;ENSG00000115266;ENSG00000067560;ENSG00000121879;ENSG00000145675;ENSG00000134982;ENSG00000117020;ENSG00000051382;ENSG00000128340	PIK3CD;PMAIP1;TGFBR2;GADD45A;TGFB1;BBC3;AC007192.1;CCND1;GADD45B;POLK;APC2;RHOA;PIK3CA;PIK3R1;APC;AKT3;PIK3CB;RAC2
ko04215	Apoptosis - multiple species	30	0.436144148122729	0.987549929136445	0.473190348525469	0.55722968223379	2707	ENSG00000176720;ENSG00000141682;ENSG00000105327;ENSG00000108387;ENSG00000101966;ENSG00000164305;ENSG00000023445;ENSG00000171552	BOK;PMAIP1;BBC3;SEPT4;XIAP;CASP3;BIRC3;BCL2L1
ko04660	T cell receptor signaling pathway	81	0.404034063052141	1.01191480116616	0.485327313769752	0.566276803118908	1492	ENSG00000232810;ENSG00000171608;ENSG00000185386;ENSG00000164400;ENSG00000101096;ENSG00000172175;ENSG00000135605;ENSG00000268173;ENSG00000120910;ENSG00000213341;ENSG00000067560;ENSG00000121879;ENSG00000145675;ENSG00000269335;ENSG00000117020;ENSG00000051382	TNF;PIK3CD;MAPK11;CSF2;NFATC2;MALT1;TEC;AC007192.1;PPP3CC;CHUK;RHOA;PIK3CA;PIK3R1;IKBKG;AKT3;PIK3CB
ko05230	Central carbon metabolism in cancer	55	0.41893477492335	1.01275458740802	0.488757396449704	0.566276803118908	1936	ENSG00000171608;ENSG00000268173;ENSG00000284194;ENSG00000156515;ENSG00000171314;ENSG00000115419;ENSG00000156510;ENSG00000171862;ENSG00000113721;ENSG00000121879;ENSG00000145675;ENSG00000117020;ENSG00000051382;ENSG00000226784;ENSG00000078237;ENSG00000138413	PIK3CD;AC007192.1;SCO2;HK1;PGAM1;GLS;HKDC1;PTEN;PDGFRB;PIK3CA;PIK3R1;AKT3;PIK3CB;PGAM4;TIGAR;IDH1
ko05213	Endometrial cancer	57	0.415522942294845	1.00094783776411	0.491646778042959	0.566276803118908	1631	ENSG00000171608;ENSG00000116717;ENSG00000268173;ENSG00000110092;ENSG00000099860;ENSG00000122008;ENSG00000171862;ENSG00000115266;ENSG00000121879;ENSG00000145675;ENSG00000134982;ENSG00000117020;ENSG00000051382;ENSG00000166333	PIK3CD;GADD45A;AC007192.1;CCND1;GADD45B;POLK;PTEN;APC2;PIK3CA;PIK3R1;APC;AKT3;PIK3CB;ILK
ko00630	Glyoxylate and dicarboxylate metabolism	27	0.431832608582821	0.967245415967747	0.491735537190083	0.566276803118908	2715	ENSG00000178922;ENSG00000122729;ENSG00000283189;ENSG00000178445;ENSG00000120437;ENSG00000131069;ENSG00000182199;ENSG00000075239;ENSG00000168237	HYI;ACO1;AC104452.1;GLDC;ACAT2;ACSS2;SHMT2;ACAT1;GLYCTK
ko04664	Fc epsilon RI signaling pathway	56	0.415980996821378	1.00419731705727	0.492252681764005	0.566276803118908	1498	ENSG00000232810;ENSG00000171608;ENSG00000185386;ENSG00000197943;ENSG00000164400;ENSG00000132965;ENSG00000154229;ENSG00000268173;ENSG00000121879;ENSG00000145675;ENSG00000117020;ENSG00000051382;ENSG00000128340	TNF;PIK3CD;MAPK11;PLCG2;CSF2;ALOX5AP;PRKCA;AC007192.1;PIK3CA;PIK3R1;AKT3;PIK3CB;RAC2
ko04920	Adipocytokine signaling pathway	54	0.418122909781521	1.00864431927994	0.494047619047619	0.566276803118908	3243	ENSG00000232810;ENSG00000184557;ENSG00000110090;ENSG00000068366;ENSG00000116678;ENSG00000096968;ENSG00000213341;ENSG00000269335;ENSG00000186951;ENSG00000117020;ENSG00000123983;ENSG00000151726;ENSG00000179295;ENSG00000102871;ENSG00000106617;ENSG00000006831;ENSG00000181929;ENSG00000132356;ENSG00000100889;ENSG00000111725;ENSG00000164398;ENSG00000107643	TNF;SOCS3;CPT1A;ACSL4;LEPR;JAK2;CHUK;IKBKG;PPARA;AKT3;ACSL3;ACSL1;PTPN11;TRADD;PRKAG2;ADIPOR2;PRKAG1;PRKAA1;PCK2;PRKAB1;ACSL6;MAPK8
ko00061	Fatty acid biosynthesis	13	0.471381481294803	0.967238463937732	0.498452012383901	0.568050081150012	1714	ENSG00000068366;ENSG00000123983;ENSG00000151726	ACSL4;ACSL3;ACSL1
ko04730	Long-term depression	44	0.424273909220452	1.00379372751633	0.5	0.568050081150012	828	ENSG00000101333;ENSG00000123104;ENSG00000150995;ENSG00000154229;ENSG00000182621	PLCB4;ITPR2;ITPR1;PRKCA;PLCB1
ko01212	Fatty acid metabolism	53	0.413168551411665	0.995241411601993	0.505363528009535	0.571625412568495	2448	ENSG00000110090;ENSG00000188921;ENSG00000099194;ENSG00000068366;ENSG00000113790;ENSG00000149084;ENSG00000087008;ENSG00000066322;ENSG00000123983;ENSG00000116171;ENSG00000151726;ENSG00000164181;ENSG00000165996;ENSG00000120437;ENSG00000075239;ENSG00000196177	CPT1A;HACD4;SCD;ACSL4;EHHADH;HSD17B12;ACOX3;ELOVL1;ACSL3;SCP2;ACSL1;ELOVL7;HACD1;ACAT2;ACAT1;ACADSB
ko00220	Arginine biosynthesis	14	0.460757603111846	0.948694046109649	0.509404388714734	0.573679959710916	1715	ENSG00000021826;ENSG00000115419;ENSG00000120053;ENSG00000148672	CPS1;GLS;GOT1;GLUD1
ko04662	B cell receptor signaling pathway	59	0.406842906829873	0.981262122204341	0.513064133016627	0.575289302467156	1498	ENSG00000171608;ENSG00000185885;ENSG00000197943;ENSG00000101096;ENSG00000172175;ENSG00000268173;ENSG00000120910;ENSG00000213341;ENSG00000121879;ENSG00000145675;ENSG00000269335;ENSG00000117020;ENSG00000051382;ENSG00000128340	PIK3CD;IFITM1;PLCG2;NFATC2;MALT1;AC007192.1;PPP3CC;CHUK;PIK3CA;PIK3R1;IKBKG;AKT3;PIK3CB;RAC2
ko05222	Small cell lung cancer	86	0.389221220596272	0.981943472876776	0.52572706935123	0.586936122082713	1492	ENSG00000139687;ENSG00000171608;ENSG00000116717;ENSG00000268173;ENSG00000110092;ENSG00000115414;ENSG00000099860;ENSG00000122008;ENSG00000056558;ENSG00000213341;ENSG00000171862;ENSG00000121879;ENSG00000145675;ENSG00000269335;ENSG00000172037;ENSG00000117020;ENSG00000051382	RB1;PIK3CD;GADD45A;AC007192.1;CCND1;FN1;GADD45B;POLK;TRAF1;CHUK;PTEN;PIK3CA;PIK3R1;IKBKG;LAMB2;AKT3;PIK3CB
ko04964	Proximal tubule bicarbonate reclamation	12	-0.376024177439851	-0.956126947498774	0.53133514986376	0.590640252797737	1871	ENSG00000163399;ENSG00000183048;ENSG00000066230;ENSG00000104267;ENSG00000105409	ATP1A1;SLC25A10;SLC9A3;CA2;ATP1A3
ko04928	Parathyroid hormone synthesis, secretion and action	81	0.387596303035824	0.970745963734796	0.534988713318284	0.591720215197037	1669	ENSG00000101333;ENSG00000146592;ENSG00000123104;ENSG00000150995;ENSG00000154229;ENSG00000182621;ENSG00000182158;ENSG00000019186;ENSG00000067560;ENSG00000114353;ENSG00000113070;ENSG00000111012;ENSG00000130522;ENSG00000115966;ENSG00000184588	PLCB4;CREB5;ITPR2;ITPR1;PRKCA;PLCB1;CREB3L2;CYP24A1;RHOA;GNAI2;HBEGF;CYP27B1;JUND;ATF2;PDE4B
ko04912	GnRH signaling pathway	71	0.38846414726319	0.965816688306378	0.540478905359179	0.591720215197037	3243	ENSG00000101333;ENSG00000185386;ENSG00000123104;ENSG00000150995;ENSG00000154229;ENSG00000182621;ENSG00000145349;ENSG00000113070;ENSG00000143933;ENSG00000137841;ENSG00000169967;ENSG00000198668;ENSG00000177606;ENSG00000034152;ENSG00000121281;ENSG00000166484;ENSG00000147437;ENSG00000163932;ENSG00000213281;ENSG00000133703;ENSG00000102882;ENSG00000107643	PLCB4;MAPK11;ITPR2;ITPR1;PRKCA;PLCB1;CAMK2D;HBEGF;CALM2;PLCB2;MAP3K2;CALM1;JUN;MAP2K3;ADCY7;MAPK7;GNRH1;PRKCD;NRAS;KRAS;MAPK3;MAPK8
ko01524	Platinum drug resistance	67	0.390209385610333	0.961023313736211	0.54147465437788	0.591720215197037	2707	ENSG00000171608;ENSG00000141682;ENSG00000148834;ENSG00000105327;ENSG00000268173;ENSG00000026103;ENSG00000121879;ENSG00000145675;ENSG00000117020;ENSG00000051382;ENSG00000149311;ENSG00000023839;ENSG00000101966;ENSG00000135679;ENSG00000134202;ENSG00000164305;ENSG00000133433;ENSG00000095002;ENSG00000023445;ENSG00000171552	PIK3CD;PMAIP1;GSTO1;BBC3;AC007192.1;FAS;PIK3CA;PIK3R1;AKT3;PIK3CB;ATM;ABCC2;XIAP;MDM2;GSTM3;CASP3;GSTT2B;MSH2;BIRC3;BCL2L1
ko00604	Glycosphingolipid biosynthesis - ganglio series	13	0.439541614496166	0.901905511591572	0.543343653250774	0.591720215197037	4730	ENSG00000049860;ENSG00000136840;ENSG00000235863;ENSG00000170266;ENSG00000257524;ENSG00000160408;ENSG00000157350	HEXB;ST6GALNAC4;B3GALT4;GLB1;AL157935.2;ST6GALNAC6;ST3GAL2
ko05211	Renal cell carcinoma	69	0.38873062031125	0.95816586709551	0.543778801843318	0.591720215197037	3693	ENSG00000171608;ENSG00000100311;ENSG00000105329;ENSG00000268173;ENSG00000116016;ENSG00000134954;ENSG00000121879;ENSG00000145675;ENSG00000117020;ENSG00000051382;ENSG00000127314;ENSG00000264187;ENSG00000179295;ENSG00000177606;ENSG00000154803;ENSG00000077264;ENSG00000068323;ENSG00000109458;ENSG00000213281;ENSG00000133703;ENSG00000102882;ENSG00000100387;ENSG00000285721;ENSG00000108094;ENSG00000116473…	PIK3CD;PDGFB;TGFB1;AC007192.1;EPAS1;ETS1;PIK3CA;PIK3R1;AKT3;PIK3CB;RAP1B;AC055811.2;PTPN11;JUN;FLCN;PAK3;TFE3;GAB1;NRAS;KRAS;MAPK3;RBX1;AL031281.2;CUL2;RAP1A;VEGFA;BRAF;CRK
ko05221	Acute myeloid leukemia	57	0.394926157725757	0.951332509990718	0.56563245823389	0.612914428426816	1492	ENSG00000171608;ENSG00000164400;ENSG00000268173;ENSG00000110092;ENSG00000213341;ENSG00000170458;ENSG00000121879;ENSG00000145675;ENSG00000269335;ENSG00000112033;ENSG00000117020;ENSG00000051382	PIK3CD;CSF2;AC007192.1;CCND1;CHUK;CD14;PIK3CA;PIK3R1;IKBKG;PPARD;AKT3;PIK3CB
ko00190	Oxidative phosphorylation	121	-0.236107075254044	-0.960087620703887	0.574074074074074	0.616833777087787	4342	ENSG00000073578;ENSG00000184983;ENSG00000198804;ENSG00000198886;ENSG00000198786;ENSG00000099795;ENSG00000119421;ENSG00000065518;ENSG00000198727;ENSG00000154723;ENSG00000189043;ENSG00000127540;ENSG00000241837;ENSG00000212907;ENSG00000115286;ENSG00000168653;ENSG00000183648;ENSG00000112695;ENSG00000090266;ENSG00000143252;ENSG00000158864;ENSG00000213619;ENSG00000145494;ENSG00000198888;ENSG00000111775…	SDHA;NDUFA6;MT-CO1;MT-ND4;MT-ND5;NDUFB7;NDUFA8;NDUFB4;MT-CYB;ATP5PF;NDUFA4;UQCR11;ATP5PO;MT-ND4L;NDUFS7;NDUFS5;NDUFB1;COX7A2;NDUFB2;SDHC;NDUFS2;NDUFS3;NDUFS6;MT-ND1;COX6A1;COX5A;UQCRHL;ATP5MF;MT-ND3;COX7B;NDUFB11;MT-ATP6;MT-CO2;ATP6V0E2;ATP5F1D;COX6C;MT-CO3;COX6B1;NDUFA3;ATP5ME;MT-ND2;ATP6V0A2;ATP6V1E2;ATP5MC1;COX6B2;NDUFA7;Homo_sapiens_newGene_2692
ko00650	Butanoate metabolism	16	0.4170925701427	0.87809598972638	0.57593984962406	0.616833777087787	2364	ENSG00000112972;ENSG00000113790;ENSG00000120437;ENSG00000075239	HMGCS1;EHHADH;ACAT2;ACAT1
ko05219	Bladder cancer	38	0.395405207787237	0.907819136419778	0.576424870466321	0.616833777087787	1374	ENSG00000139687;ENSG00000025708;ENSG00000169429;ENSG00000110092;ENSG00000137801;ENSG00000113070	RB1;TYMP;CXCL8;CCND1;THBS1;HBEGF
ko04136	Autophagy - other	30	0.391509103770819	0.886483951118721	0.583109919571046	0.621409005197504	4892	ENSG00000070540;ENSG00000152348;ENSG00000145782;ENSG00000078142;ENSG00000144848;ENSG00000123395;ENSG00000034713;ENSG00000110046;ENSG00000085978;ENSG00000113575;ENSG00000196455;ENSG00000066739;ENSG00000089289;ENSG00000126581	WIPI1;ATG10;ATG12;PIK3C3;ATG3;ATG101;GABARAPL2;ATG2A;ATG16L1;PPP2CA;PIK3R4;ATG2B;IGBP1;BECN1
ko03050	Proteasome	45	-0.269352997472935	-0.942404272527812	0.592391304347826	0.625237793278377	4999	ENSG00000013275;ENSG00000041357;ENSG00000159377;ENSG00000165916;ENSG00000100764;ENSG00000108671;ENSG00000277791;ENSG00000092010;ENSG00000099341;ENSG00000159352;ENSG00000108344;ENSG00000136930;ENSG00000100567;ENSG00000131467;ENSG00000126067;ENSG00000008018;ENSG00000100902;ENSG00000256206;ENSG00000261884	PSMC4;PSMA4;PSMB4;PSMC3;PSMC1;PSMD11;PSMB3;PSME1;PSMD8;PSMD4;PSMD3;PSMB7;PSMA3;PSME3;PSMB2;PSMB1;PSMA6;AC018523.2;AC040162.1
ko03440	Homologous recombination	41	0.387487883404027	0.898516428569503	0.592920353982301	0.625237793278377	3514	ENSG00000175482;ENSG00000139618;ENSG00000283782;ENSG00000149311;ENSG00000185515;ENSG00000113522;ENSG00000163781;ENSG00000185379;ENSG00000104320;ENSG00000136492;ENSG00000163322;ENSG00000197275;ENSG00000138376;ENSG00000002016;ENSG00000101773;ENSG00000182185	POLD4;BRCA2;AC116366.3;ATM;BRCC3;RAD50;TOPBP1;RAD51D;NBN;BRIP1;ABRAXAS1;RAD54B;BARD1;RAD52;RBBP8;RAD51B
ko04260	Cardiac muscle contraction	50	0.384360208421186	0.914373230743021	0.593975903614458	0.625237793278377	1345	ENSG00000151062;ENSG00000198467;ENSG00000153956;ENSG00000183023;Homo_sapiens_newGene_2999	CACNA2D4;TPM2;CACNA2D1;SLC8A1;Homo_sapiens_newGene_2999
ko03320	PPAR signaling pathway	51	0.381757063300698	0.910542919437937	0.597122302158273	0.625903599275058	1714	ENSG00000167772;ENSG00000110090;ENSG00000099194;ENSG00000112972;ENSG00000068366;ENSG00000113790;ENSG00000112033;ENSG00000130304;ENSG00000186951;ENSG00000087008;ENSG00000123983;ENSG00000166333;ENSG00000116171;ENSG00000151726	ANGPTL4;CPT1A;SCD;HMGCS1;ACSL4;EHHADH;PPARD;SLC27A1;PPARA;ACOX3;ACSL3;ILK;SCP2;ACSL1
ko00640	Propanoate metabolism	29	0.386477952843429	0.875059742735868	0.599462365591398	0.625903599275058	2607	ENSG00000113790;ENSG00000087008;ENSG00000198130;ENSG00000172340;ENSG00000120437;ENSG00000131069;ENSG00000075239;ENSG00000163541	EHHADH;ACOX3;HIBCH;SUCLG2;ACAT2;ACSS2;ACAT1;SUCLG1
ko04914	Progesterone-mediated oocyte maturation	85	0.364781426817875	0.921093408058894	0.611358574610245	0.635750639980942	1585	Homo_sapiens_newGene_2493;ENSG00000171608;ENSG00000185386;ENSG00000137449;ENSG00000268173;ENSG00000107864;ENSG00000113742;ENSG00000121879;ENSG00000145675;ENSG00000114353;ENSG00000170312;ENSG00000117020;ENSG00000051382;Homo_sapiens_newGene_1643	Homo_sapiens_newGene_2493;PIK3CD;MAPK11;CPEB2;AC007192.1;CPEB3;CPEB4;PIK3CA;PIK3R1;GNAI2;CDK1;AKT3;PIK3CB;Homo_sapiens_newGene_1643
ko04310	Wnt signaling pathway	125	0.349866185245932	0.91368795648826	0.627760252365931	0.650185000336728	1344	ENSG00000101333;ENSG00000177283;ENSG00000107984;ENSG00000163637;ENSG00000108375;ENSG00000111186;ENSG00000101096;ENSG00000154229;ENSG00000110092;ENSG00000182621;ENSG00000120910;ENSG00000115266;ENSG00000067560;ENSG00000134982;ENSG00000145349;ENSG00000112033	PLCB4;FZD8;DKK1;PRICKLE2;RNF43;WNT5B;NFATC2;PRKCA;CCND1;PLCB1;PPP3CC;APC2;RHOA;APC;CAMK2D;PPARD
ko01522	Endocrine resistance	81	0.356174994175962	0.892050402110319	0.633182844243792	0.650730411686587	1492	ENSG00000139687;ENSG00000148082;ENSG00000171608;ENSG00000185386;ENSG00000123080;ENSG00000160691;ENSG00000268173;ENSG00000110092;ENSG00000134250;ENSG00000121879;ENSG00000145675;ENSG00000113070;ENSG00000117020;ENSG00000051382	RB1;SHC3;PIK3CD;MAPK11;CDKN2C;SHC1;AC007192.1;CCND1;NOTCH2;PIK3CA;PIK3R1;HBEGF;AKT3;PIK3CB
ko04966	Collecting duct acid secretion	19	-0.300496652308123	-0.867642808800794	0.633333333333333	0.650730411686587	2617	ENSG00000185344;ENSG00000250565;ENSG00000113504;ENSG00000104267	ATP6V0A2;ATP6V1E2;SLC12A7;CA2
ko04350	TGF-beta signaling pathway	76	0.356664267115855	0.891373559729992	0.638920134983127	0.651371383686147	2765	ENSG00000232810;ENSG00000183691;ENSG00000174136;ENSG00000163513;ENSG00000163083;ENSG00000166147;ENSG00000105329;ENSG00000108854;ENSG00000067560;ENSG00000137801;ENSG00000067900;ENSG00000104899;ENSG00000204217;ENSG00000123612;ENSG00000187720;ENSG00000147883;ENSG00000175387;ENSG00000039319;ENSG00000115170;ENSG00000107779;ENSG00000157077;ENSG00000095739;ENSG00000134363	TNF;NOG;RGMB;TGFBR2;INHBB;FBN1;TGFB1;SMURF2;RHOA;THBS1;ROCK1;AMH;BMPR2;ACVR1C;THSD4;CDKN2B;SMAD2;ZFYVE16;ACVR1;BMPR1A;ZFYVE9;BAMBI;FST
ko04114	Oocyte meiosis	109	0.346776058108674	0.894812376237845	0.639008620689655	0.651371383686147	4037	Homo_sapiens_newGene_2493;ENSG00000185386;ENSG00000137449;ENSG00000123104;ENSG00000150995;ENSG00000107864;ENSG00000100918;ENSG00000120910;ENSG00000113742;ENSG00000145349;ENSG00000156509;ENSG00000170312;Homo_sapiens_newGene_1643;ENSG00000143933;ENSG00000068971;ENSG00000221823;ENSG00000198668;ENSG00000186298;ENSG00000065613;ENSG00000121281;ENSG00000129810;ENSG00000108055;ENSG00000107758;ENSG0000016…	Homo_sapiens_newGene_2493;MAPK11;CPEB2;ITPR2;ITPR1;CPEB3;REC8;PPP3CC;CPEB4;CAMK2D;FBXO43;CDK1;Homo_sapiens_newGene_1643;CALM2;PPP2R5B;PPP3R1;CALM1;PPP1CC;SLK;ADCY7;SGO1;SMC3;PPP3CB;BTRC;PKMYT1;YWHAH;MAPK3;RBX1;BUB1;CAMK2G;PPP1CB;PPP3CA;CDK2;PPP2CA;CCNB1;ANAPC10
ko00601	Glycosphingolipid biosynthesis - lacto and neolacto series	23	0.386013662336808	0.847609977712189	0.645980253878702	0.654019702397355	492	ENSG00000111846;ENSG00000171124	GCNT2;FUT3
ko04916	Melanogenesis	76	0.353639096829349	0.883813069219188	0.647919010123735	0.654019702397355	1316	ENSG00000101333;ENSG00000177283;ENSG00000111186;ENSG00000154229;ENSG00000182621;ENSG00000049130;ENSG00000182158;ENSG00000114353;ENSG00000145349	PLCB4;FZD8;WNT5B;PRKCA;PLCB1;KITLG;CREB3L2;GNAI2;CAMK2D
ko04932	Non-alcoholic fatty liver disease	140	0.34160584927588	0.895574368939425	0.649214659685864	0.654019702397355	1492	ENSG00000136244;ENSG00000232810;ENSG00000171608;ENSG00000184557;ENSG00000169429;ENSG00000105329;ENSG00000268173;ENSG00000026103;ENSG00000116678;ENSG00000125538;ENSG00000175197;ENSG00000121879;ENSG00000166136;ENSG00000145675;ENSG00000186951;ENSG00000072310;ENSG00000117020;ENSG00000051382	IL6;TNF;PIK3CD;SOCS3;CXCL8;TGFB1;AC007192.1;FAS;LEPR;IL1B;DDIT3;PIK3CA;NDUFB8;PIK3R1;PPARA;SREBF1;AKT3;PIK3CB
ko00512	Mucin type O-glycan biosynthesis	22	-0.292722908642618	-0.870963745826431	0.655948553054662	0.65716247008972	3414	ENSG00000178234;ENSG00000158089;ENSG00000115339;ENSG00000223658;ENSG00000158470;ENSG00000119514;ENSG00000144278;ENSG00000187210;ENSG00000100626	GALNT11;GALNT14;GALNT3;C1GALT1C1L;B4GALT5;GALNT12;GALNT13;GCNT1;GALNT16
ko04012	ErbB signaling pathway	75	0.351254559604283	0.876164063133996	0.659502262443439	0.65716247008972	1492	ENSG00000148082;ENSG00000171608;ENSG00000197943;ENSG00000160691;ENSG00000154229;ENSG00000268173;ENSG00000121879;ENSG00000145675;ENSG00000143322;ENSG00000145349;ENSG00000113070;ENSG00000117020;ENSG00000051382	SHC3;PIK3CD;PLCG2;SHC1;PRKCA;AC007192.1;PIK3CA;PIK3R1;ABL2;CAMK2D;HBEGF;AKT3;PIK3CB
ko04110	Cell cycle	123	0.341555292684249	0.890905630685878	0.659978880675818	0.65716247008972	3427	ENSG00000139687;Homo_sapiens_newGene_2493;ENSG00000123080;ENSG00000116717;ENSG00000105329;ENSG00000110092;ENSG00000099860;ENSG00000170312;ENSG00000149311;ENSG00000134480;Homo_sapiens_newGene_1643;ENSG00000112576;ENSG00000079335;ENSG00000135679;ENSG00000134058;ENSG00000147883;ENSG00000175387;ENSG00000129355;ENSG00000108055;ENSG00000103479;ENSG00000218305;ENSG00000082701;ENSG00000175054;ENSG0000012…	RB1;Homo_sapiens_newGene_2493;CDKN2C;GADD45A;TGFB1;CCND1;GADD45B;CDK1;ATM;CCNH;Homo_sapiens_newGene_1643;CCND3;CDC14A;MDM2;CDK7;CDKN2B;SMAD2;CDKN2D;SMC3;RBL2;CDC14C;GSK3B;ATR;PKMYT1;YWHAH;ORC6;RBX1;MCM5;CHEK1
ko05110	Vibrio cholerae infection	16	0.36735351143919	0.773381422489244	0.673684210526316	0.66822927764756	768	ENSG00000197943;ENSG00000154229	PLCG2;PRKCA
ko04962	Vasopressin-regulated water reabsorption	35	0.353570076422092	0.818196363888084	0.678249678249678	0.670180162013193	3511	ENSG00000146592;ENSG00000158560;ENSG00000182158;ENSG00000103496;ENSG00000175203;ENSG00000144566;ENSG00000135720;ENSG00000144635;ENSG00000111540;Homo_sapiens_newGene_629;ENSG00000132912	CREB5;DYNC1I1;CREB3L2;STX4;DCTN2;RAB5A;DYNC1LI2;DYNC1LI1;RAB5B;Homo_sapiens_newGene_629;DCTN4
ko05120	Epithelial cell signaling in Helicobacter pylori infection	22	0.367973664213015	0.7965521365606	0.693198263386397	0.682336579066561	1374	ENSG00000185386;ENSG00000197943;ENSG00000213341;ENSG00000113070	MAPK11;PLCG2;CHUK;HBEGF
ko05034	Alcoholism	97	0.329029261094796	0.842347595081561	0.701754385964912	0.688132177552145	1826	ENSG00000148082;ENSG00000125740;ENSG00000146592;ENSG00000105464;ENSG00000127920;ENSG00000128271;ENSG00000160691;ENSG00000114450;ENSG00000172380;ENSG00000182158;ENSG00000114353;ENSG00000176697;ENSG00000115966;ENSG00000246705;ENSG00000189221;ENSG00000124635;ENSG00000143933;ENSG00000180596	SHC3;FOSB;CREB5;GRIN2D;GNG11;ADORA2A;SHC1;GNB4;GNG12;CREB3L2;GNAI2;BDNF;ATF2;H2AFJ;MAOA;HIST1H2BJ;CALM2;HIST1H2BC
ko04975	Fat digestion and absorption	16	0.354321735839947	0.745945906462685	0.712781954887218	0.693459786844453	2364	ENSG00000165029;ENSG00000130304;ENSG00000120437;ENSG00000075239	ABCA1;SLC27A1;ACAT2;ACAT1
ko04152	AMPK signaling pathway	99	0.326111718922374	0.835194935399941	0.714754098360656	0.693459786844453	3085	ENSG00000171608;ENSG00000146592;ENSG00000110090;ENSG00000099194;ENSG00000268173;ENSG00000110092;ENSG00000116678;ENSG00000182158;ENSG00000073711;ENSG00000121879;ENSG00000145675;ENSG00000072310;ENSG00000117020;ENSG00000051382;ENSG00000113161;ENSG00000068971;ENSG00000106617;ENSG00000096717;ENSG00000006831;ENSG00000181929;ENSG00000102547;ENSG00000065882;ENSG00000132356;ENSG00000100889;ENSG00000111725	PIK3CD;CREB5;CPT1A;SCD;AC007192.1;CCND1;LEPR;CREB3L2;PPP2R3A;PIK3CA;PIK3R1;SREBF1;AKT3;PIK3CB;HMGCR;PPP2R5B;PRKAG2;SIRT1;ADIPOR2;PRKAG1;CAB39L;TBC1D1;PRKAA1;PCK2;PRKAB1
ko04666	Fc gamma R-mediated phagocytosis	78	0.327464338786161	0.819184093653645	0.715254237288136	0.693459786844453	1547	ENSG00000176170;ENSG00000171608;ENSG00000197943;ENSG00000154229;ENSG00000268173;ENSG00000130429;ENSG00000148180;ENSG00000121879;ENSG00000145675;ENSG00000153317;ENSG00000117020;ENSG00000051382;ENSG00000128340;ENSG00000165410	SPHK1;PIK3CD;PLCG2;PRKCA;AC007192.1;ARPC1B;GSN;PIK3CA;PIK3R1;ASAP1;AKT3;PIK3CB;RAC2;CFL2
ko00600	Sphingolipid metabolism	42	0.33224799199016	0.77982988141335	0.726027397260274	0.699341420194011	2696	ENSG00000176170;ENSG00000118276;ENSG00000197746;ENSG00000204147;ENSG00000148154;ENSG00000164023;ENSG00000198964;ENSG00000126821;ENSG00000204386;ENSG00000100299;ENSG00000188611;ENSG00000143753;ENSG00000078124	SPHK1;B4GALT6;PSAP;ASAH2B;UGCG;SGMS2;SGMS1;SGPP1;NEU1;ARSA;ASAH2;DEGS1;ACER3
ko04213	Longevity regulating pathway - multiple species	50	-0.234742800442143	-0.84842312688682	0.726744186046512	0.699341420194011	2210	ENSG00000204390;ENSG00000118689;ENSG00000121691;ENSG00000196591;ENSG00000204389;ENSG00000171105;ENSG00000204388;ENSG00000140443;ENSG00000164742;ENSG00000173110;ENSG00000105647	HSPA1L;FOXO3;CAT;HDAC2;HSPA1A;INSR;HSPA1B;IGF1R;ADCY1;HSPA6;PIK3R2
ko05020	Prion disease	223	0.327489045986712	0.871554340999779	0.72994923857868	0.699814374689011	1621	ENSG00000136244;ENSG00000176014;ENSG00000232810;ENSG00000171608;ENSG00000146592;ENSG00000185386;ENSG00000105464;ENSG00000116701;ENSG00000123104;ENSG00000150995;ENSG00000268173;ENSG00000137267;ENSG00000125538;ENSG00000120910;ENSG00000182158;ENSG00000175197;ENSG00000121879;ENSG00000166136;ENSG00000145675;ENSG00000108179;ENSG00000051382;ENSG00000128340;ENSG00000175166;ENSG00000137285;ENSG00000115966	IL6;TUBB6;TNF;PIK3CD;CREB5;MAPK11;GRIN2D;NCF2;ITPR2;ITPR1;AC007192.1;TUBB2A;IL1B;PPP3CC;CREB3L2;DDIT3;PIK3CA;NDUFB8;PIK3R1;PPIF;PIK3CB;RAC2;PSMD2;TUBB2B;ATF2
ko05010	Alzheimer disease	324	0.332342749883469	0.889382390148901	0.747241725175527	0.709380225062258	1539	ENSG00000101333;ENSG00000136244;ENSG00000177283;ENSG00000176014;ENSG00000107984;ENSG00000232810;ENSG00000111186;ENSG00000171608;ENSG00000105464;ENSG00000138613;ENSG00000196549;ENSG00000123104;ENSG00000150995;ENSG00000268173;ENSG00000137267;ENSG00000026103;ENSG00000182621;ENSG00000148572;ENSG00000125538;ENSG00000120910;ENSG00000070540;ENSG00000130203;ENSG00000175197;ENSG00000213341;ENSG00000119912…	PLCB4;IL6;FZD8;TUBB6;DKK1;TNF;WNT5B;PIK3CD;GRIN2D;APH1B;MME;ITPR2;ITPR1;AC007192.1;TUBB2A;FAS;PLCB1;NRBF2;IL1B;PPP3CC;WIPI1;APOE;DDIT3;CHUK;IDE;APC2;PIK3CA;NDUFB8;PIK3R1;PPIF;APC;CSF1;AKT3;PIK3CB;PSMD2;TUBB2B
ko04727	GABAergic synapse	43	0.323662862854541	0.761007591798318	0.748138957816377	0.709380225062258	1495	ENSG00000127920;ENSG00000011677;ENSG00000154229;ENSG00000114450;ENSG00000115993;ENSG00000172380;ENSG00000115419;ENSG00000114353;ENSG00000134294	GNG11;GABRA3;PRKCA;GNB4;TRAK2;GNG12;GLS;GNAI2;SLC38A2
ko04150	mTOR signaling pathway	148	0.315488081617975	0.832549417421288	0.748178980228928	0.709380225062258	1492	ENSG00000177283;ENSG00000106070;ENSG00000232810;ENSG00000111186;ENSG00000171608;ENSG00000134324;ENSG00000154229;ENSG00000268173;ENSG00000217128;ENSG00000132793;ENSG00000116954;ENSG00000213341;ENSG00000171862;ENSG00000067560;ENSG00000121879;ENSG00000145675;ENSG00000130779;ENSG00000239282;ENSG00000117020;ENSG00000051382	FZD8;GRB10;TNF;WNT5B;PIK3CD;LPIN1;PRKCA;AC007192.1;FNIP1;LPIN3;RRAGC;CHUK;PTEN;RHOA;PIK3CA;PIK3R1;CLIP1;CASTOR1;AKT3;PIK3CB
ko03410	Base excision repair	33	0.328289124277281	0.755421367734758	0.753926701570681	0.712211458973652	1858	ENSG00000041880;ENSG00000175482;ENSG00000103152;ENSG00000166169;ENSG00000102699	PARP3;POLD4;MPG;POLL;PARP4
ko00511	Other glycan degradation	17	0.335789160242789	0.711052631070345	0.75748502994012	0.712961322840297	3728	ENSG00000049860;ENSG00000013288;ENSG00000204386;ENSG00000104774;ENSG00000038002;ENSG00000170266;ENSG00000177628	HEXB;MAN2B2;NEU1;MAN2B1;AGA;GLB1;GBA
ko04550	Signaling pathways regulating pluripotency of stem cells	115	0.305913948301217	0.793420751084495	0.769477054429029	0.720572727990072	1492	ENSG00000177283;ENSG00000138685;ENSG00000111186;ENSG00000171608;ENSG00000185386;ENSG00000163083;ENSG00000128342;ENSG00000180628;ENSG00000268173;ENSG00000134352;ENSG00000160867;ENSG00000096968;ENSG00000115266;ENSG00000121879;ENSG00000145675;ENSG00000113594;ENSG00000136826;ENSG00000134982;ENSG00000117020;ENSG00000051382	FZD8;FGF2;WNT5B;PIK3CD;MAPK11;INHBB;LIF;PCGF5;AC007192.1;IL6ST;FGFR4;JAK2;APC2;PIK3CA;PIK3R1;LIFR;KLF4;APC;AKT3;PIK3CB
ko04120	Ubiquitin mediated proteolysis	142	0.308278407761355	0.80886147321496	0.77115987460815	0.720572727990072	3701	Homo_sapiens_newGene_2493;ENSG00000116661;ENSG00000184557;ENSG00000182179;ENSG00000108854;ENSG00000185338;ENSG00000158290;ENSG00000173867;ENSG00000138641;Homo_sapiens_newGene_8977;ENSG00000049759;ENSG00000148634;Homo_sapiens_newGene_1643;ENSG00000153827;ENSG00000101966;ENSG00000135679;ENSG00000110395;ENSG00000166266;ENSG00000108395;ENSG00000198911;ENSG00000023445;ENSG00000103266;ENSG00000166167;E…	Homo_sapiens_newGene_2493;FBXO2;SOCS3;UBA7;SMURF2;SOCS1;CUL4B;AC013489.1;HERC3;Homo_sapiens_newGene_8977;NEDD4L;HERC4;Homo_sapiens_newGene_1643;TRIP12;XIAP;MDM2;CBL;CUL5;TRIM37;SREBF2;BIRC3;STUB1;BTRC;UBE2W;UBE4A;UBE2L6;UBE2B;RBX1;UBE2D2;CUL2;RNF7;FBXW8;UBE2E3;UBA6;UBE2G1;ERCC8
ko04140	Autophagy - animal	139	0.305608528378032	0.801336635142763	0.77533960292581	0.72168374379841	3467	ENSG00000171608;ENSG00000164733;ENSG00000250644;ENSG00000126458;ENSG00000150995;ENSG00000003402;ENSG00000268173;ENSG00000135047;ENSG00000148572;ENSG00000070540;ENSG00000116954;ENSG00000152348;ENSG00000171862;ENSG00000121879;ENSG00000145675;ENSG00000145782;ENSG00000117020;ENSG00000051382;ENSG00000183735;ENSG00000133818;ENSG00000005893;ENSG00000078804;ENSG00000078142;ENSG00000075785;ENSG00000161011…	PIK3CD;CTSB;AC068580.4;RRAS;ITPR1;CFLAR;AC007192.1;CTSL;NRBF2;WIPI1;RRAGC;ATG10;PTEN;PIK3CA;PIK3R1;ATG12;AKT3;PIK3CB;TBK1;RRAS2;LAMP2;TP53INP2;PIK3C3;RAB7A;SQSTM1;ZFYVE1;ATG3;ATG16L2;ATG101;SNAP29;BCL2L1;GABARAPL2;RAB33B;PRKAA1;ERN1;SH3GLB1;PRKCD;NRAS;KRAS;MTMR3;ATG2A;MAPK3;MAPK8;TANK;BNIP3;ATG14;Homo_sapiens_newGene_8765
ko00532	Glycosaminoglycan biosynthesis - chondroitin sulfate / dermatan sulfate	18	0.329263937299911	0.698523232123694	0.777945619335347	0.72168374379841	1245	ENSG00000198108;ENSG00000169826	CHSY3;CSGALNACT2
ko00983	Drug metabolism - other enzymes	49	0.301731483743276	0.717317503985901	0.781927710843374	0.722777925510758	2436	ENSG00000025708;ENSG00000158825;ENSG00000148834;ENSG00000166548;ENSG00000048392;ENSG00000188641;ENSG00000143156;ENSG00000284681;ENSG00000134202;ENSG00000171428;ENSG00000133433;ENSG00000171848	TYMP;CDA;GSTO1;TK2;RRM2B;DPYD;NME7;AC007240.1;GSTM3;NAT1;GSTT2B;RRM2
ko03420	Nucleotide excision repair	43	0.301452434471275	0.708785645580302	0.790322580645161	0.727928692699491	4667	ENSG00000175482;ENSG00000158290;ENSG00000104884;ENSG00000134480;ENSG00000134058;ENSG00000035928;ENSG00000133119;ENSG00000272047;ENSG00000100387;Homo_sapiens_newGene_4084;ENSG00000049167;ENSG00000136936;ENSG00000175595;ENSG00000111358;ENSG00000183474;ENSG00000134899	POLD4;CUL4B;ERCC2;CCNH;CDK7;RFC1;RFC3;GTF2H5;RBX1;Homo_sapiens_newGene_4084;ERCC8;XPA;ERCC4;GTF2H3;GTF2H2C;ERCC5
ko00051	Fructose and mannose metabolism	28	0.30929387728259	0.698539261698335	0.803523035230352	0.73679979084588	1890	ENSG00000156515;ENSG00000156510;ENSG00000100417;ENSG00000109107;ENSG00000144591;ENSG00000078237	HK1;HKDC1;PMM1;ALDOC;GMPPA;TIGAR
ko04144	Endocytosis	230	0.309432119834514	0.824986543202917	0.805668016194332	0.73679979084588	3720	ENSG00000130164;ENSG00000167103;ENSG00000163513;ENSG00000135439;ENSG00000108854;ENSG00000102189;ENSG00000130429;ENSG00000136051;ENSG00000107862;ENSG00000153071;ENSG00000160867;ENSG00000122958;Homo_sapiens_newGene_6994;ENSG00000147010;ENSG00000204642;ENSG00000204592;Homo_sapiens_newGene_7479;ENSG00000099290;ENSG00000120860;ENSG00000172661;ENSG00000067560;ENSG00000124313;ENSG00000135631;ENSG0000020…	LDLR;PIP5KL1;TGFBR2;AGAP2;SMURF2;EEA1;ARPC1B;WASHC4;GBF1;DAB2;FGFR4;VPS26A;Homo_sapiens_newGene_6994;SH3KBP1;HLA-F;HLA-E;Homo_sapiens_newGene_7479;WASHC2A;WASHC3;WASHC2C;RHOA;IQSEC2;RAB11FIP5;AGAP9;GIT2;ASAP1;CYTH3;STAM2;NEDD4L;ARFGEF1;ACAP2;Homo_sapiens_newGene_4585;VPS4B;ARFGAP3;PDCD6IP;EPS15;MDM2;EHD3;CBL;AP2M1;RAB11FIP2;ARPC3;SMAD2;RAB7A;ZFYVE16;ZFYVE27;ARF4;RAB5A;GRK4;ASAP2;EHD1;SNX6;KIF5B;Z…
ko03430	Mismatch repair	25	0.310390739673942	0.687270284669096	0.811634349030471	0.739633310442497	2470	ENSG00000175482;ENSG00000243566;ENSG00000035928;ENSG00000133119;ENSG00000095002	POLD4;UPK3B;RFC1;RFC3;MSH2
ko04211	Longevity regulating pathway	74	0.292081696863283	0.724332852097185	0.8162100456621	0.741184066668698	3113	ENSG00000171608;ENSG00000146592;ENSG00000268173;ENSG00000182158;ENSG00000121879;ENSG00000145675;ENSG00000117020;ENSG00000051382;ENSG00000115966;ENSG00000106617;ENSG00000096717;ENSG00000152495;ENSG00000121281;ENSG00000006831;ENSG00000181929;ENSG00000157500;ENSG00000123395;ENSG00000132356;ENSG00000213281;ENSG00000111725;ENSG00000133703	PIK3CD;CREB5;AC007192.1;CREB3L2;PIK3CA;PIK3R1;AKT3;PIK3CB;ATF2;PRKAG2;SIRT1;CAMK4;ADCY7;ADIPOR2;PRKAG1;APPL1;ATG101;PRKAA1;NRAS;PRKAB1;KRAS
ko04146	Peroxisome	69	0.290585020748013	0.716250878685743	0.823732718894009	0.745390641289131	3662	ENSG00000110921;ENSG00000068366;ENSG00000113790;ENSG00000101986;ENSG00000198721;ENSG00000087008;ENSG00000123983;ENSG00000116171;ENSG00000151726;ENSG00000138413;ENSG00000242110;ENSG00000095321;ENSG00000112874;ENSG00000100372;ENSG00000157326;ENSG00000164398;ENSG00000114757;ENSG00000115425;ENSG00000254858;ENSG00000121680;ENSG00000115204	MVK;ACSL4;EHHADH;ABCD1;ECI2;ACOX3;ACSL3;SCP2;ACSL1;IDH1;AMACR;CRAT;NUDT12;SLC25A17;DHRS4;ACSL6;PEX5L;PECR;MPV17L2;PEX16;MPV17
ko04520	Adherens junction	69	0.272984088128721	0.672867075137285	0.869815668202765	0.781747411096236	1747	ENSG00000163513;ENSG00000177707;ENSG00000035403;ENSG00000072110;ENSG00000067560;ENSG00000151422;ENSG00000149177;ENSG00000019549;ENSG00000128340;ENSG00000142949;ENSG00000173482	TGFBR2;NECTIN3;VCL;ACTN1;RHOA;FER;PTPRJ;SNAI2;RAC2;PTPRF;PTPRM
ko00020	Citrate cycle (TCA cycle)	30	0.283364000975007	0.641613788210092	0.869973190348525	0.781747411096236	3405	ENSG00000122729;Homo_sapiens_newGene_3414;ENSG00000172340;ENSG00000138413;ENSG00000163541;ENSG00000150768;ENSG00000100889;ENSG00000168291	ACO1;Homo_sapiens_newGene_3414;SUCLG2;IDH1;SUCLG1;DLAT;PCK2;PDHB
ko00860	Porphyrin and chlorophyll metabolism	28	0.279824825261709	0.631983499190279	0.873983739837398	0.782624328436267	3088	ENSG00000100292;ENSG00000126088;ENSG00000285932;ENSG00000014919;ENSG00000139428;ENSG00000103415;ENSG00000066926;ENSG00000023330;ENSG00000106605	HMOX1;UROD;AL133353.2;COX15;MMAB;HMOX2;FECH;ALAS1;BLVRA
ko04137	Mitophagy - animal	71	0.262703026219268	0.653143845007801	0.880273660205245	0.785529217812002	3613	Homo_sapiens_newGene_4426;ENSG00000126458;ENSG00000123240;ENSG00000121749;ENSG00000183735;ENSG00000133818;ENSG00000104765;ENSG00000106052;ENSG00000177606;ENSG00000187098;ENSG00000075785;ENSG00000161011;ENSG00000135655;ENSG00000068323;ENSG00000171552;ENSG00000034713;ENSG00000136436;ENSG00000158828;ENSG00000213281;ENSG00000133703;ENSG00000107643;ENSG00000176171;ENSG00000171109;Homo_sapiens_newGene_…	Homo_sapiens_newGene_4426;RRAS;OPTN;TBC1D15;TBK1;RRAS2;BNIP3L;TAX1BP1;JUN;MITF;RAB7A;SQSTM1;USP15;TFE3;BCL2L1;GABARAPL2;CALCOCO2;PINK1;NRAS;KRAS;MAPK8;BNIP3;MFN1;Homo_sapiens_newGene_8765;NBR1
ko01210	2-Oxocarboxylic acid metabolism	17	0.275281822377585	0.582924904264014	0.889221556886228	0.790777791060348	1936	ENSG00000122729;ENSG00000120053;ENSG00000138413	ACO1;GOT1;IDH1
ko05231	Choline metabolism in cancer	85	0.248915944466732	0.628526615538272	0.900890868596882	0.798402108179548	1498	ENSG00000171608;ENSG00000100311;ENSG00000154229;ENSG00000268173;ENSG00000065357;ENSG00000111666;ENSG00000113721;ENSG00000121879;ENSG00000145675;ENSG00000117020;ENSG00000051382;ENSG00000128340	PIK3CD;PDGFB;PRKCA;AC007192.1;DGKA;CHPT1;PDGFRB;PIK3CA;PIK3R1;AKT3;PIK3CB;RAC2
ko04340	Hedgehog signaling pathway	41	0.260970101392162	0.605143885807165	0.905183312262958	0.799458945581921	784	ENSG00000072840;ENSG00000185716;ENSG00000108854;ENSG00000110092	EVC;MOSMO;SMURF2;CCND1
ko00030	Pentose phosphate pathway	22	0.261502571307884	0.566074293215733	0.92040520984081	0.810128530307162	3812	ENSG00000109107;ENSG00000197713;ENSG00000148057;ENSG00000169299;ENSG00000168237;ENSG00000149925;ENSG00000152556	ALDOC;RPE;IDNK;PGM2;GLYCTK;ALDOA;PFKM
ko05016	Huntington disease	264	0.274297532523054	0.733204193152628	0.923694779116466	0.810258578172338	1539	ENSG00000101333;ENSG00000110436;ENSG00000176014;ENSG00000146592;ENSG00000150995;ENSG00000106089;ENSG00000105327;ENSG00000137267;ENSG00000182621;ENSG00000148572;ENSG00000070540;ENSG00000132535;ENSG00000198959;ENSG00000182158;ENSG00000187775;ENSG00000233276;ENSG00000166136;ENSG00000108179;ENSG00000039139;ENSG00000176697;ENSG00000138107;ENSG00000175166;ENSG00000137285	PLCB4;SLC1A2;TUBB6;CREB5;ITPR1;STX1A;BBC3;TUBB2A;PLCB1;NRBF2;WIPI1;DLG4;TGM2;CREB3L2;DNAH17;GPX1;NDUFB8;PPIF;DNAH5;BDNF;ACTR1A;PSMD2;TUBB2B
ko00062	Fatty acid elongation	26	0.25038850398563	0.55893203142323	0.947802197802198	0.823944846140911	4076	ENSG00000188921;ENSG00000149084;ENSG00000066322;ENSG00000164181;ENSG00000165996;ENSG00000184227;ENSG00000097021;ENSG00000119673;ENSG00000131238;ENSG00000118402	HACD4;HSD17B12;ELOVL1;ELOVL7;HACD1;ACOT1;ACOT7;ACOT2;PPT1;ELOVL4
ko00513	Various types of N-glycan biosynthesis	34	0.225083634419472	0.517538085621218	0.963541666666667	0.823944846140911	2645	ENSG00000112893;ENSG00000049860;ENSG00000168282;ENSG00000126091;ENSG00000101901;ENSG00000198162	MAN2A1;HEXB;MGAT2;ST3GAL3;ALG13;MAN1A2
ko04141	Protein processing in endoplasmic reticulum	158	0.227486275736433	0.601517193254233	0.9648033126294	0.823944846140911	3945	ENSG00000116661;ENSG00000255339;ENSG00000175197;ENSG00000134109;ENSG00000124783;ENSG00000114850;ENSG00000079332;ENSG00000113615;ENSG00000116663;ENSG00000086619;ENSG00000152700;ENSG00000051108;ENSG00000074695;ENSG00000112208;ENSG00000138674;Homo_sapiens_newGene_2683;ENSG00000055332;ENSG00000148719;ENSG00000077232;ENSG00000198162;ENSG00000103266;ENSG00000120725;ENSG00000067167;ENSG00000197930;ENSG0…	FBXO2;AL133352.1;DDIT3;EDEM1;SSR1;SSR3;SAR1A;SEC24A;FBXO6;ERO1B;SAR1B;HERPUD1;LMAN1;BAG2;SEC31A;Homo_sapiens_newGene_2683;EIF2AK2;DNAJB12;DNAJC10;MAN1A2;STUB1;SIL1;TRAM1;ERO1A;SEC23A;SEC62;RRBP1;SEC24D;ERN1;UBXN2A;ERLEC1;MAPK8;ATXN3;EDEM2;SEC24C;RBX1;SELENOS;UBE2D2;RNF185;PPP1R15A;AMFR;UBE2G1;PLAA;UBE2J1;SEC61A1;SEC31B
ko00564	Glycerophospholipid metabolism	71	0.211618056830862	0.526134142041532	0.971493728620296	0.823944846140911	1387	ENSG00000167588;ENSG00000134324;ENSG00000132793;ENSG00000103066;ENSG00000143797;ENSG00000065357;ENSG00000111666;ENSG00000139163	GPD1;LPIN1;LPIN3;PLA2G15;MBOAT2;DGKA;CHPT1;ETNK1
ko03015	mRNA surveillance pathway	87	-0.172016195348231	-0.694703991448958	0.972222222222222	0.823944846140911	5338	ENSG00000108349;ENSG00000104695;ENSG00000137713;ENSG00000132661;ENSG00000101104;ENSG00000162385;ENSG00000160917;ENSG00000175470;ENSG00000119392;ENSG00000254535;ENSG00000070366;ENSG00000112339;ENSG00000071894;ENSG00000005007;ENSG00000162231;ENSG00000100836;ENSG00000136709;ENSG00000172531;ENSG00000198563;ENSG00000089280;ENSG00000156475;ENSG00000100813;ENSG00000116698;ENSG00000105568;ENSG00000176102…	CASC3;PPP2CB;PPP2R1B;NXT1;PABPC1L;MAGOH;CPSF4;PPP2R2D;GLE1;PABPC4L;SMG6;HBS1L;CPSF1;UPF1;NXF1;PABPN1;WDR33;PPP1CA;DDX39B;FUS;PPP2R2B;ACIN1;SMG7;PPP2R1A;CSTF3;EIF4A3;TARDBP;MSI2;ALYREF;DAZAP1;RBM8A;NCBP1;GSPT2;MSI1;BCL2L2-PABPN1
ko03020	RNA polymerase	30	-0.180194596736217	-0.582926312334671	0.97265625	0.823944846140911	4496	ENSG00000100142;ENSG00000163882;ENSG00000105258;ENSG00000005075;ENSG00000168002;ENSG00000171453;ENSG00000066379;ENSG00000099817;ENSG00000144231;Homo_sapiens_newGene_5188;ENSG00000228049	POLR2F;POLR2H;POLR2I;POLR2J;POLR2G;POLR1C;ZNRD1;POLR2E;POLR2D;Homo_sapiens_newGene_5188;POLR2J2
ko03022	Basal transcription factors	44	0.197249688256807	0.466674936930552	0.980392156862745	0.823944846140911	3489	ENSG00000273841;ENSG00000104884;ENSG00000134480;ENSG00000197780;ENSG00000134058;ENSG00000148835;ENSG00000187325;ENSG00000272047;Homo_sapiens_newGene_4084;ENSG00000178913	TAF9;ERCC2;CCNH;TAF13;CDK7;TAF5;TAF9B;GTF2H5;Homo_sapiens_newGene_4084;TAF7
ko00670	One carbon pool by folate	18	0.199999733082838	0.424293231510652	0.984894259818731	0.823944846140911	2732	ENSG00000283189;ENSG00000182199;ENSG00000065911;ENSG00000177000	AC104452.1;SHMT2;MTHFD2;MTHFR
ko00563	Glycosylphosphatidylinositol (GPI)-anchor biosynthesis	23	-0.199077066456229	-0.597837775773636	0.986348122866894	0.823944846140911	4081	ENSG00000087111;ENSG00000136908;ENSG00000165282;ENSG00000007541;ENSG00000135845;ENSG00000143315;ENSG00000185808;ENSG00000101464	PIGS;DPM2;PIGO;PIGQ;PIGC;PIGM;PIGP;PIGU
ko04714	Thermogenesis	201	0.217998738852828	0.580558493845126	0.988798370672098	0.823944846140911	488	ENSG00000205683;ENSG00000074416;ENSG00000146592;ENSG00000185386;ENSG00000110090	DPF3;MGLL;CREB5;MAPK11;CPT1A
ko03030	DNA replication	36	0.176033707062772	0.408024223613717	0.993614303959132	0.823944846140911	11574	ENSG00000175482;ENSG00000035928;ENSG00000133119;ENSG00000100297;ENSG00000171865;ENSG00000104889;ENSG00000163918;ENSG00000136104;ENSG00000138346;ENSG00000285816;ENSG00000132383;ENSG00000146143;ENSG00000111445;ENSG00000115350;ENSG00000106399;ENSG00000172922;ENSG00000073111;ENSG00000198056;ENSG00000062822;ENSG00000104738;ENSG00000112118;ENSG00000105486;ENSG00000106628;ENSG00000077514;ENSG00000168496…	POLD4;RFC1;RFC3;MCM5;RNASEH1;RNASEH2A;RFC4;RNASEH2B;DNA2;AP000944.2;RPA1;PRIM2;RFC5;POLE4;RPA3;RNASEH2C;MCM2;PRIM1;POLD1;MCM4;MCM3;LIG1;POLD2;POLD3;FEN1;RFC2;POLA1;POLE3;RPA2;POLA2;MCM6;POLE2;SSBP1;PCNA;POLE;MCM7
ko00970	Aminoacyl-tRNA biosynthesis	44	0.176510384213932	0.417607617779247	0.996323529411765	0.823944846140911	5352	ENSG00000090861;ENSG00000113407;ENSG00000109618;ENSG00000106105;ENSG00000133706;ENSG00000139131;ENSG00000113643;ENSG00000134440;ENSG00000110619;ENSG00000140105;ENSG00000134684;ENSG00000166986;ENSG00000136628;ENSG00000170445;ENSG00000059691;ENSG00000179988;ENSG00000185418;ENSG00000172053;ENSG00000116874;ENSG00000116120	AARS;TARS;SEPSECS;GARS;LARS;YARS2;RARS;NARS;CARS;WARS;YARS;MARS;EPRS;HARS;GATB;PSTK;TARSL2;QARS;WARS2;FARSB
ko03460	Fanconi anemia pathway	50	0.179795741836116	0.427724852194835	0.996385542168675	0.823944846140911	4661	ENSG00000139618;ENSG00000122008;ENSG00000243566;ENSG00000131944;ENSG00000136492;ENSG00000181544;ENSG00000175054;ENSG00000076242;ENSG00000009413;ENSG00000187790;ENSG00000175595;ENSG00000170734;ENSG00000101751;ENSG00000162607;ENSG00000083093	BRCA2;POLK;UPK3B;FAAP24;BRIP1;FANCB;ATR;MLH1;REV3L;FANCM;ERCC4;POLH;POLI;USP1;PALB2
ko05014	Amyotrophic lateral sclerosis	309	0.193759840946974	0.519372071966578	0.998996990972919	0.823944846140911	2741	ENSG00000110436;ENSG00000176014;ENSG00000232810;ENSG00000185386;ENSG00000105464;ENSG00000137267;ENSG00000148572;ENSG00000120910;ENSG00000070540;ENSG00000123240;ENSG00000187775;ENSG00000175197;ENSG00000147955;ENSG00000233276;Homo_sapiens_newGene_5339;ENSG00000166136;ENSG00000039139;ENSG00000138107;ENSG00000175166;ENSG00000137285;ENSG00000183735;ENSG00000138279;Homo_sapiens_newGene_3414;ENSG0000016…	SLC1A2;TUBB6;TNF;MAPK11;GRIN2D;TUBB2A;NRBF2;PPP3CC;WIPI1;OPTN;DNAH17;DDIT3;SIGMAR1;GPX1;Homo_sapiens_newGene_5339;NDUFB8;DNAH5;ACTR1A;PSMD2;TUBB2B;TBK1;ANXA7;Homo_sapiens_newGene_3414;NUP35;DCTN2;PPP3R1;GPX8;PIK3C3;SQSTM1;CASP3;Homo_sapiens_newGene_1813;RAB5A;MAP2K3;KIF5B;ANXA11;ATP5MC2;ATG101;RANBP2;PPP3CB;BCL2L1;GABARAPL2;DNAH1
ko03008	Ribosome biogenesis in eukaryotes	79	0.142825240678899	0.35747656704863	1	0.823944846140911	2750	ENSG00000058729;ENSG00000076043;Homo_sapiens_newGene_1663;ENSG00000253797;Homo_sapiens_newGene_7408;ENSG00000114127;ENSG00000156697;ENSG00000169251;ENSG00000055044;ENSG00000124383;ENSG00000115368;ENSG00000126524	RIOK2;REXO2;Homo_sapiens_newGene_1663;UTP14C;Homo_sapiens_newGene_7408;XRN1;UTP14A;NMD3;NOP58;MPHOSPH10;WDR75;SBDS
ko03010	Ribosome	126	0.0981573436510494	0.256201859004442	1	0.823944846140911	4797	Homo_sapiens_newGene_8290;Homo_sapiens_newGene_6363;Homo_sapiens_newGene_2934;Homo_sapiens_newGene_2388;ENSG00000182180;ENSG00000285629;ENSG00000144029;ENSG00000135972;ENSG00000167526;ENSG00000138326;ENSG00000185088;Homo_sapiens_newGene_788;ENSG00000115364;ENSG00000174748;ENSG00000197958;Homo_sapiens_newGene_9103;ENSG00000142937;ENSG00000082515;ENSG00000265681;ENSG00000086504;ENSG00000188846;ENSG…	Homo_sapiens_newGene_8290;Homo_sapiens_newGene_6363;Homo_sapiens_newGene_2934;Homo_sapiens_newGene_2388;MRPS16;AL031847.2;MRPS5;MRPS9;RPL13;RPS24;RPS27L;Homo_sapiens_newGene_788;MRPL19;RPL15;RPL12;Homo_sapiens_newGene_9103;RPS8;MRPL22;RPL17;MRPL28;RPL14;RPL37A;RPL28;RPL36AL;RPL35A;RPL24;RPL21;RPL29
ko03013	RNA transport	153	0.0988517534194723	0.261816543215496	1	0.823944846140911	5527	ENSG00000101210;Homo_sapiens_newGene_455;Homo_sapiens_newGene_5339;ENSG00000100401;ENSG00000163002;ENSG00000169251;ENSG00000158417;ENSG00000100296;ENSG00000114416;ENSG00000161960;ENSG00000153201;ENSG00000184575;ENSG00000156976;ENSG00000139496;ENSG00000164902;ENSG00000125977;ENSG00000104408;ENSG00000114784;ENSG00000125676;ENSG00000163904;ENSG00000072756;ENSG00000075151;ENSG00000101888;ENSG00000102…	EEF1A2;Homo_sapiens_newGene_455;Homo_sapiens_newGene_5339;RANGAP1;NUP35;NMD3;EIF5B;THOC5;FXR1;EIF4A1;RANBP2;XPOT;EIF4A2;NUP58;PHAX;EIF2S2;EIF3E;EIF1B;THOC2;SENP2;TRNT1;EIF4G3;NXT2;FMR1;NUP37;AL109811.3;TPR;EIF1AX;THOC1;GEMIN8;DDX19B;EIF3A;Homo_sapiens_newGene_7079;EIF2S3;RPP40;XPO1;EIF2B3;EIF2S3B;TACC3;ELAC2;THOC7;Homo_sapiens_newGene_7460;GEMIN5;SMN2;EIF3CL;DDX20;RPP30;PYM1;EIF3J;EIF4EBP1;SUMO3;…
ko03018	RNA degradation	76	-0.113366049486576	-0.442460298843955	1	0.823944846140911	4514	ENSG00000164167;ENSG00000108515;ENSG00000186197;ENSG00000075914;ENSG00000140395;ENSG00000112941;ENSG00000179151;ENSG00000130520;ENSG00000135473;ENSG00000130713;ENSG00000113300;ENSG00000166938;ENSG00000088038;ENSG00000204392;Homo_sapiens_newGene_1202;Homo_sapiens_newGene_2014;ENSG00000130332;ENSG00000077348;ENSG00000159388	LSM6;ENO3;EDARADD;EXOSC7;WDR61;TENT4A;EDC3;LSM4;PAN2;EXOSC2;CNOT6;DIS3L;CNOT3;LSM2;Homo_sapiens_newGene_1202;Homo_sapiens_newGene_2014;LSM7;EXOSC5;BTG2
ko05012	Parkinson disease	215	0.166766958529143	0.44462766814649	1	0.823944846140911	1867	ENSG00000176014;ENSG00000120129;ENSG00000128271;ENSG00000182179;ENSG00000123104;ENSG00000150995;ENSG00000137267;ENSG00000175197;ENSG00000166136;ENSG00000114353;ENSG00000108179;ENSG00000145349;ENSG00000175166;ENSG00000137285;ENSG00000189221;ENSG00000143933;Homo_sapiens_newGene_3414	TUBB6;DUSP1;ADORA2A;UBA7;ITPR2;ITPR1;TUBB2A;DDIT3;NDUFB8;GNAI2;PPIF;CAMK2D;PSMD2;TUBB2B;MAOA;CALM2;Homo_sapiens_newGene_3414
